# Supplementary material for: A loss-of-adhesion CRISPR-Cas9 screening platform to identify cell adhesion-regulatory proteins and signaling pathways
Source: Nat Commun. 2022 Apr 19;13:2136. doi: 10.1038/s41467-022-29835-y (PMC9018714; doi:10.1038/s41467-022-29835-y)
Supplement: Supplementary file 4 — Source Data [file 41467_2022_29835_MOESM4_ESM.xlsx]

## Sheet: Info
CRISPR screen data:
Count table: Raw read counts per sample (Fastq file: SRR16971271, scripts for analysis: https://github.com/MFMdeRooij/CRISPRscreen "CRISPR screen analysis from fastq to robust statistics in Linux or Microsoft Windows.")
Normalized count table: Normalized read counts per sample (by the 'median of ratios' method from DESeq2, Type: type of gene: n=neg-control (Hart non-essential); p=pos-control (for cell growth)=Hart essential; x=others)
* Fig. S2a
Guide statistics: DESeq2 output (Type: type of gene: n=neg-control (Hart non-essential); p=pos-control (for cell growth)=Hart essential; x=others, Basemean A: average read counts of reference samples, Basemean B: average read counts of test samples,
fold change: quotient of basemean B / basemean A; however DESeq2 performs modeling to calculate robust values, pvalue: statistics from Wald test, padj: adjusted p values -> False discovery rates by Benjamini-Hochberg)
* Figs. 1b upper left, 1b center left, 1b lower left, S2cd left
Gene statistics: αRRA output (Type: type of gene: n=neg-control (Hart non-essential); p=pos-control (for cell growth)=Hart essential; x=others, HitsDown/Up: number of guides significantly depleted/enriched by DESeq2 statistics (Wald test),
Min/Median/MaxFoldchange: minimum/median/maximum fold change of the 8 guides per gene, rhoDep/Enr: RRA score of depletion or enrichement, pvalueDep/Enr: statistics from permutation test,
fdrDep/Enr: False discovery rates by Benjamini-Hochberg)
* Figs. 1b upper right, 1b center right, 1b lower right, S2cd right
Other data:
RNAseq: Counts in Transcripts per million (SRR8615345, Namalwa, original data from Broad institute)
* Fig. S2b
Adhesion assays: Values of the adhesion assays, Fig S1a are absolute values, Fig 4d are ∆ adhesion values (%-inhibition/enhancement), the other values are normalized values (100% = αIgM stimulated)
* Figs. 2b, 4c, 4d, S1a, S3, S6b, S6c
Western blots: Full western blots
* Fig. S6a

## Sheet: Count table
sgRNA	Gene	Sequence	PreAdhR1	PreAdhR2	PreAdhR3	IgMR1	IgMR2	IgMR3	PMAR1	PMAR2	PMAR3	PlasmidLib
AAK1-1	AAK1	CAAAACTCCTATTATCCACC	707	434	548	537	520	608	601	605	755	841
AAK1-2	AAK1	CAAAAGGCCGGATATTTACC	1150	711	963	1005	1119	941	1026	1127	1096	1314
AAK1-3	AAK1	GGGTGCAATTGAAGTCTCTG	630	387	560	620	725	591	511	784	800	721
AAK1-4	AAK1	TGGCAAAATCATCACTACGA	698	478	609	483	582	643	689	605	767	736
AAK1-5	AAK1	GGAACACTGGCTAAAAGGCC	943	613	942	825	754	755	859	1001	999	1009
AAK1-6	AAK1	TCCAACTTTCTGCCCCTGGA	526	392	535	584	647	531	639	666	656	642
AAK1-7	AAK1	TGCTGGTAAAACGTGCCTGC	692	483	665	590	531	506	743	633	713	720
AAK1-8	AAK1	TTGCTATTGTATTTCTGGTG	858	650	843	771	833	797	952	1031	948	990
AATK-1	AATK	AGCACCGGAACCACGCCCGG	504	256	403	474	529	505	480	439	582	617
AATK-2	AATK	CTCCTCAAGTCCACAGACGT	799	647	715	540	541	589	666	596	707	722
AATK-3	AATK	GCATAGCAACCTGCTCGTCG	659	458	566	509	519	532	660	561	773	791
AATK-4	AATK	GTGTCAGCCAACAACAACAG	842	711	863	523	701	675	856	883	837	941
AATK-5	AATK	ACAGAGACAGCCAGTAGTGG	662	408	553	534	704	609	590	691	739	684
AATK-6	AATK	CCACCCGTCGACGTCCCCTG	455	319	355	435	383	393	437	449	508	411
AATK-7	AATK	CCGGGCAGCAGCTCACCAGT	604	407	528	542	552	535	555	594	599	690
AATK-8	AATK	TTCACCGACACGTCCAGCGA	1302	1061	1199	1024	1027	977	1217	1183	1376	1562
ABCC1-1	ABCC1	AAAATGTGATTGGCCCCAAG	1109	660	932	929	1110	961	1110	1073	1312	1199
ABCC1-2	ABCC1	AACCTGACAGCATCGAGCGA	871	498	718	590	572	729	854	720	730	782
ABCC1-3	ABCC1	AGTACACGGAAAGCTTGACC	886	551	872	735	727	677	925	790	913	966
ABCC1-4	ABCC1	TCTGCTTCGTCAGTGGCATG	725	654	955	560	594	561	642	684	768	768
ABCC1-5	ABCC1	GATGGCTAGGGCACACACTA	1183	1066	1232	884	1010	1036	1294	1094	1158	1209
ABCC1-6	ABCC1	GTATAACACCTTAAACAGAG	973	641	913	839	776	815	1071	1024	889	1053
ABCC1-7	ABCC1	TAGCCCCGGACAATCAACCT	690	418	530	577	562	556	639	700	705	626
ABCC1-8	ABCC1	TCTGCCTACCTGTCAGCCGT	512	358	506	409	392	316	439	406	473	456
ABL1-1	ABL1	CTTAGGCTATAATCACAATG	842	556	736	707	705	707	711	813	966	785
ABL1-2	ABL1	GGTTCATCATCATTCAACGG	949	696	994	860	904	860	867	952	1132	971
ABL1-3	ABL1	TCAGTGATGATATAGAACGG	706	941	921	637	598	469	606	691	678	890
ABL1-4	ABL1	TTGCTCCCTCGAAAAGAGCG	868	673	764	639	617	718	743	804	734	814
ABL1-5	ABL1	CAGCCGCCTAGCCACCGGCG	552	302	482	537	573	606	515	694	672	508
ABL1-6	ABL1	CGGGTGCAGTCCATTTGATG	711	506	649	538	608	627	690	758	806	886
ABL1-7	ABL1	GGGCCGAGACATCAGCAACG	518	342	496	422	475	433	360	478	504	566
ABL1-8	ABL1	TGAGTTCATAGACCTTCTCT	1026	666	968	979	830	856	974	1072	1099	1211
ABL2-1	ABL2	AACCTCTGTAATGACGACGG	806	537	778	829	819	693	836	785	871	1143
ABL2-2	ABL2	GGTTCAACATCACAACCATA	1289	906	1173	1062	1199	1123	1351	1205	1361	1258
ABL2-3	ABL2	TATCGAATGGAACAGCCTGA	781	604	679	520	725	563	784	694	704	1148
ABL2-4	ABL2	TGTACACCATCACTCCACAG	1047	775	1088	902	884	726	1064	930	991	1135
ABL2-5	ABL2	AGTTGCTGTGAAAACATTGA	592	308	414	503	478	429	524	508	454	660
ABL2-6	ABL2	CATTGCAGAAGAAATCTGAG	930	455	661	817	875	764	779	871	1076	990
ABL2-7	ABL2	GAAGGAAGTATAGGTAGCCG	671	442	611	482	694	672	714	806	796	792
ABL2-8	ABL2	TGCTTCACCAGGGATAGGAA	900	623	882	693	768	721	823	841	789	977
ACTR2-1	ACTR2	ACTGGTGTAGTGGTAGACTC	696	413	587	226	310	305	345	379	426	1100
ACTR2-2	ACTR2	ATCCTCGCAACAGAAGTAGC	1120	772	1162	633	810	784	909	856	1158	1136
ACTR2-3	ACTR2	GGACGTATCATCAAAGTTGG	1073	701	954	453	481	420	457	609	611	1298
ACTR2-4	ACTR2	GGATGACATGAAACACCTGT	947	717	906	320	385	344	450	551	607	1154
ACTR2-5	ACTR2	AAACAGAGAGAAGATTGTAG	650	401	600	316	369	306	394	546	553	766
ACTR2-6	ACTR2	GGATCTTATGGTTGGTGATG	418	265	309	253	347	226	311	334	400	611
ACTR2-7	ACTR2	TAAAGAAAAACTGTGTTACG	960	673	898	820	768	735	936	1090	1058	909
ACTR2-8	ACTR2	TAGGTCTTCCAACCAAAGCT	548	498	539	251	209	221	372	405	325	989
ACVR1-1	ACVR1	ATTACACTGTTGGAGTGTGT	1542	1384	1529	1220	1185	1244	1351	1285	1617	1486
ACVR1-2	ACVR1	CCATGACTTCTCATCACGGG	1008	719	955	938	1075	1006	955	1107	1239	1161
ACVR1-3	ACVR1	CTGGTGTAACAGGAACATCA	839	579	695	870	670	694	720	800	854	837
ACVR1-4	ACVR1	GCCATCGTTGATGCTCAGTG	1320	1490	1751	692	665	746	1029	954	1029	959
ACVR1-5	ACVR1	ACACACACATGTAGAGTTTG	1443	1097	1502	1359	1271	1361	1396	1627	1534	1429
ACVR1-6	ACVR1	CTATGGACAGCACTATTCGA	712	424	559	534	631	688	705	660	743	756
ACVR1-7	ACVR1	GACACTCCAGTACCCAGCTG	611	367	508	613	602	534	557	658	744	666
ACVR1-8	ACVR1	GTGGAGTATGGCACTATCGA	963	686	851	787	800	807	1067	932	1076	1092
ACVR1B-1	ACVR1B	AAGAGATTATTGGCAAGGGT	1099	616	862	1191	1193	1452	1086	1279	1732	1470
ACVR1B-2	ACVR1B	ACTTGACTCAGGTCACCTCA	1119	1081	1057	621	860	804	1002	750	1063	960
ACVR1B-3	ACVR1B	CCGGTTCAGATAATCAAACA	623	366	468	514	570	591	588	604	666	643
ACVR1B-4	ACVR1B	CTACACGTGTGAGACAGATG	586	440	694	433	389	410	485	510	457	524
ACVR1B-5	ACVR1B	CAACCGCCAGAGACTGGACA	750	532	645	603	684	742	736	915	725	702
ACVR1B-6	ACVR1B	CTTCTACTGCCTGAGCTCGG	753	606	739	571	757	688	656	589	780	773
ACVR1B-7	ACVR1B	GGAAGCAGAGATATACCAGA	657	368	532	573	691	628	571	768	820	729
ACVR1B-8	ACVR1B	GGTACCTGAGCCAGACCCTG	375	257	310	241	341	388	358	420	421	491
ACVR1C-1	ACVR1C	ATTGTCCTTTGAACCAACAG	1118	753	977	772	953	762	960	1049	978	1027
ACVR1C-2	ACVR1C	CCAAGATCTTTCATCTCTGG	666	426	556	576	643	581	614	697	608	717
ACVR1C-3	ACVR1C	CTGGCGCTCTCAATTGCTAG	984	678	868	982	1033	936	915	1167	1110	986
ACVR1C-4	ACVR1C	TGTAGGAGCACTGTCGACCC	1995	1446	1989	1403	1720	1473	1941	1795	1717	2278
ACVR1C-5	ACVR1C	AAGATAAACCCCTTACCTGT	770	496	756	630	784	783	742	939	869	984
ACVR1C-6	ACVR1C	GCATCAGTCATGCTAACCAA	807	543	752	623	739	627	794	743	971	831
ACVR1C-7	ACVR1C	TCTTGTTAGATAATGGAACT	736	561	632	665	730	741	640	715	701	745
ACVR1C-8	ACVR1C	TGGTTCAAAGGACAATTGCA	897	565	914	685	820	867	928	1022	1108	870
ACVR2A-1	ACVR2A	AGTGGTTTCAAACCTAGTAA	1072	597	913	872	1085	1051	873	1141	1048	1222
ACVR2A-2	ACVR2A	ATTGCAGAAACCATGGCTAG	989	639	848	804	954	881	974	1038	999	910
ACVR2A-3	ACVR2A	CCAAAGATCCACATCAACAC	583	391	520	493	362	355	483	456	487	554
ACVR2A-4	ACVR2A	CCAGTTGCTTAACGAATATG	977	607	846	783	688	866	867	856	991	1062
ACVR2A-5	ACVR2A	ACTTGGTAGATCAGAAACTC	569	353	476	458	466	407	483	493	489	628
ACVR2A-6	ACVR2A	ATGATATCAACTGCTATGAC	897	638	821	700	619	715	799	792	824	826
ACVR2A-7	ACVR2A	ATGGTGACAAAGATAAACGG	700	473	578	502	813	692	612	793	689	924
ACVR2A-8	ACVR2A	TGCCACTTATGTTAATTGCG	544	445	459	367	330	291	481	451	481	621
ACVR2B-1	ACVR2B	ACAAGCCGTCTATTGCCCAC	906	704	897	907	745	766	916	802	915	1163
ACVR2B-2	ACVR2B	ATGACTTCAACTGCTACGAT	1005	1001	931	748	751	768	1056	1024	1020	861
ACVR2B-3	ACVR2B	ATGTCCACATGACCGTAGGG	925	617	870	768	930	763	805	1019	969	1015
ACVR2B-4	ACVR2B	CTGGAGCGCACCAACCAGAG	813	493	769	832	820	798	748	946	1179	759
ACVR2B-5	ACVR2B	ACGCTTCACTCATTTGCCAG	788	582	596	731	775	635	678	945	954	832
ACVR2B-6	ACVR2B	AGCTGCTGGAGATCAAGGCT	545	334	500	417	622	477	544	636	622	563
ACVR2B-7	ACVR2B	CCCTCACGGATTACCTCAAG	198	141	188	171	139	172	162	208	180	199
ACVR2B-8	ACVR2B	TGCCACGACTGCTTGTCCTG	1142	886	1046	676	880	947	904	861	1030	1034
ACVRL1-1	ACVRL1	AGGCACCCCCAGGAACATCG	903	567	794	774	701	710	828	866	874	892
ACVRL1-2	ACVRL1	CCAGGACTGTTCATCCCTCG	786	514	633	609	598	630	705	780	679	677
ACVRL1-3	ACVRL1	CTGCGTGCTCGAGTTGCGGG	711	602	806	704	731	727	638	908	864	895
ACVRL1-4	ACVRL1	TGGACAGTGACTGCACCACA	1217	884	1379	943	951	1043	1259	1122	1144	1049
ACVRL1-5	ACVRL1	GCCTCCGTCGGACATGCCAC	751	504	762	645	590	624	695	727	788	827
ACVRL1-6	ACVRL1	GGGACACGTTGTGGTTGCAG	664	476	683	456	535	614	677	640	568	764
ACVRL1-7	ACVRL1	GTGGAGATCTTCGGTACACA	1059	786	987	829	1012	904	906	953	1210	1022
ACVRL1-8	ACVRL1	TCACACGTGCAGGTCACCAG	193	151	233	156	223	160	261	137	134	196
ADCK1-1	ADCK1	GAGTGTCCCTTATGGCTCAG	1755	1158	1682	1365	1444	1488	1529	1647	1694	1900
ADCK1-2	ADCK1	GCTTCGATGACACCCCTCTG	672	516	705	686	572	619	608	546	700	656
ADCK1-3	ADCK1	GGTGCGGAAGCACCCCGGCA	517	318	444	737	826	668	611	707	693	797
ADCK1-4	ADCK1	TTTCAGATCTCACGCCACCT	1003	628	1022	691	735	872	1064	822	935	794
ADCK1-5	ADCK1	CATCCACAAACTCCATCAGG	611	376	577	554	718	572	573	743	777	760
ADCK1-6	ADCK1	GGTGCGGGCTCAGAGCTCGA	647	367	538	705	793	671	754	746	893	815
ADCK1-7	ADCK1	TCTGGACTACCTGTTGCCAG	364	302	331	320	372	352	444	389	447	505
ADCK1-8	ADCK1	TGGATTTCCTCAATGAAGGG	781	616	745	862	819	775	882	853	913	849
ADCK2-1	ADCK2	CCTCCGAAAACAGATCGCGC	561	267	518	453	407	509	534	590	561	697
ADCK2-2	ADCK2	CCTGGTTGGATCAAATGCAG	1369	914	1340	1319	1446	1337	1270	1529	1612	1631
ADCK2-3	ADCK2	GGCGTATGCTTTGTACACCT	923	576	774	875	688	736	819	817	885	959
ADCK2-4	ADCK2	TTCGCCGACTCAGAACGTCA	789	618	783	603	720	707	777	758	765	831
ADCK2-5	ADCK2	AAGATTGGCAGCCGAGTCCT	766	524	632	747	727	786	671	823	840	748
ADCK2-6	ADCK2	GAATTTCACCAACAGAGCGC	660	520	602	447	719	664	595	687	738	885
ADCK2-7	ADCK2	GGTGACAAAGGGGCGCAGAG	770	450	720	716	840	879	750	930	1011	925
ADCK2-8	ADCK2	TTCTCACATACTGGGGCAGT	413	298	410	288	329	399	427	381	339	534
ADCK3-1	ADCK3	CCGAATGAAGGGCGGCCGCG	638	454	703	536	658	643	607	630	646	674
ADCK3-2	ADCK3	CCTGGCTAAGATCTTCGAGC	572	379	543	594	536	628	553	504	674	670
ADCK3-3	ADCK3	CCTGGGTCATGCCCACAGCG	418	244	398	433	394	398	369	412	405	493
ADCK3-4	ADCK3	TGTCCGAGGCCAATGCAGAG	725	570	709	719	650	683	781	815	720	770
ADCK3-5	ADCK3	CAGGACCAATCCCCTGTTGG	811	503	729	785	802	819	751	957	960	813
ADCK3-6	ADCK3	GCCAATCTGCTCCACAGCCG	215	84	151	144	192	152	219	241	137	224
ADCK3-7	ADCK3	GGAGTGTGACTACCAGCGAG	732	428	667	840	749	822	653	790	909	845
ADCK3-8	ADCK3	TGCCTGTGACGAGGATTGGC	955	864	869	560	750	717	780	855	664	844
ADCK4-1	ADCK4	GCACCTTGCGTTCTCGAGAG	290	247	329	244	274	273	332	352	345	311
ADCK4-2	ADCK4	GGAGTGTGACTACCGTCGTG	854	567	730	705	676	886	804	939	843	952
ADCK4-3	ADCK4	TAAGGTCTGCACAATCCGCT	973	633	1023	673	673	710	872	758	897	1014
ADCK4-4	ADCK4	TTAAGGAGCTGTGCACGACA	770	462	606	714	689	569	723	658	664	802
ADCK4-5	ADCK4	CTCACCAGCATCTGCCAGCG	540	287	462	538	374	539	441	566	517	521
ADCK4-6	ADCK4	CTCCCTAGCCTCTTACCCAG	531	469	559	624	594	634	532	675	683	650
ADCK4-7	ADCK4	CTTCTCCCTTTACAGTACCC	609	477	562	463	516	544	568	598	659	759
ADCK4-8	ADCK4	GCTAGGAGTACTGGCCGAGA	714	460	565	697	684	798	730	852	895	943
ADCK5-1	ADCK5	CACCCCTCGAAGGACAACAT	840	541	640	546	557	610	737	664	794	613
ADCK5-2	ADCK5	CGCGGGGCACCACGACGTAG	755	488	552	613	688	646	649	730	861	762
ADCK5-3	ADCK5	GTGCCTCTGCCATGACATAG	947	804	865	686	898	824	806	814	919	729
ADCK5-4	ADCK5	TGCCAGGATGTGGGTCCGAG	37	23	32	41	37	47	75	56	35	48
ADCK5-5	ADCK5	AAACTCCTGGAAGAGCTCGT	706	538	691	606	753	739	810	766	809	772
ADCK5-6	ADCK5	AGGGTCCGGGTATACTCGGG	286	145	166	418	393	425	259	414	439	483
ADCK5-7	ADCK5	AGGTGCAGTACATCGACCTG	194	175	142	150	224	122	138	224	264	263
ADCK5-8	ADCK5	TTCTTCAGGAGAAACGTCAG	820	596	779	802	640	753	760	835	828	882
ADK-1	ADK	AAAGTCGAATATCATGCTGG	887	526	644	638	770	813	706	730	725	845
ADK-2	ADK	ACAGCAGAGATGTCAAGCAG	1308	926	1196	1107	1398	1234	1274	1237	1515	1235
ADK-3	ADK	GTAGTAATGAGCATCCACAT	1174	880	931	810	999	916	1057	1118	969	1192
ADK-4	ADK	TCTGGAGAAAAACTGGATGT	810	636	853	793	780	866	852	1070	1014	915
ADK-5	ADK	AAAAATGTTGCTGCTTTGTG	1350	902	1306	964	1202	1286	1296	1463	1401	1152
ADK-6	ADK	AGCAGCAAGATTAGCTATGA	811	600	591	638	610	676	668	761	788	787
ADK-7	ADK	CACCTTTAATACTGACTCTG	561	375	542	466	603	537	576	579	672	650
ADK-8	ADK	GAAACCAAATGACCAAATCT	973	581	756	808	1085	971	918	1081	1114	1068
ADPGK-1	ADPGK	AAGATGAATCGGTTGGCATG	1094	937	1229	799	1227	1178	1054	1208	1335	1287
ADPGK-2	ADPGK	ACTCTCTTACAGCACTATGT	978	747	992	834	844	1077	927	876	1104	1019
ADPGK-3	ADPGK	CCATCATGTGCAATCCAGAG	1030	719	864	841	957	802	882	851	1051	851
ADPGK-4	ADPGK	GCTGGCCAGTATGACTAACA	586	450	567	406	443	435	522	580	440	595
ADPGK-5	ADPGK	ACTTCCTGCAATGACTCTGG	813	625	719	736	677	760	716	781	892	867
ADPGK-6	ADPGK	AGTCAATGCATGTGTTGATG	1290	1021	1306	913	1075	1133	1300	1145	1514	1303
ADPGK-7	ADPGK	TGCCGCCAACCGGCCCTCGG	353	204	298	304	370	332	401	405	389	439
ADPGK-8	ADPGK	TTCATTCACTTCATGGGGAA	1164	793	975	1169	1356	1119	1056	1331	1555	1149
ADRBK1-1	ADRBK1	CATCGCATCATTGGGCGCGG	372	225	409	299	292	360	373	287	419	441
ADRBK1-2	ADRBK1	CCAGGTCCGAGATCCGCACG	993	780	934	829	820	692	935	851	930	945
ADRBK1-3	ADRBK1	CTCCTCATAGAATTCCACCA	732	445	700	801	663	646	678	731	881	840
ADRBK1-4	ADRBK1	TCTGGAACACGTCCCCTCGG	848	719	909	815	893	857	762	969	1024	1115
ADRBK1-5	ADRBK1	CGACCGCATGACGCTGACGA	741	518	823	652	602	621	801	784	634	859
ADRBK1-6	ADRBK1	GAGGACACTCACATGCGAGC	655	373	521	542	708	669	566	759	868	811
ADRBK1-7	ADRBK1	GCTCTCGCTCGTCAGCACTG	901	611	815	918	932	839	927	889	1006	941
ADRBK1-8	ADRBK1	GGTACTTCTGCATGACACTG	693	512	737	669	602	607	610	724	676	730
ADRBK2-1	ADRBK2	ACTACTTACACACTCGCATG	603	445	618	395	456	384	610	421	612	650
ADRBK2-2	ADRBK2	GATGAAGCAGAGTTTATCTG	2166	1152	1912	1952	1939	1854	1763	2132	2483	2320
ADRBK2-3	ADRBK2	TATTGGACGAGGAGGATTCG	1333	1154	1552	1164	1250	1282	1241	1314	1467	1445
ADRBK2-4	ADRBK2	TCTTCATAAAACTTCACCTG	1065	749	901	900	892	1021	834	1033	1113	966
ADRBK2-5	ADRBK2	CAGACCCAGAATGATTTCAG	477	312	408	486	478	406	498	499	450	570
ADRBK2-6	ADRBK2	GGTACTTCTGCATCACACTC	1061	711	972	707	707	781	991	886	965	1075
ADRBK2-7	ADRBK2	TGACCGAATGACACTCACCG	691	494	707	525	526	493	648	706	653	700
ADRBK2-8	ADRBK2	TTTGAAAAATGTCACCTCGA	805	549	712	826	872	778	846	916	1069	941
AGK-1	AGK	CAAAGAAGGCCTTTGTACAG	704	388	778	581	747	715	831	831	1125	840
AGK-2	AGK	GCAATGACCGGCCTTCGATG	540	464	422	460	548	511	399	478	563	821
AGK-3	AGK	GCCAGATAAATGTAAAATCG	854	724	685	901	902	843	780	946	990	1133
AGK-4	AGK	TGTTCTTCGACGAACAGATG	1098	950	1226	924	1061	1012	1178	1115	1131	1383
AGK-5	AGK	ATAGAGCCAATGGCCTCCCC	613	458	556	458	550	505	553	539	620	651
AGK-6	AGK	CCTGGAACTGATGGAAAACA	1111	726	947	844	1013	1005	1009	1014	1351	1055
AGK-7	AGK	TCTCTCCACATTAAAAGGAG	158	72	89	128	96	164	162	96	127	127
AGK-8	AGK	TGTTTCCACTTTCGGCAAAG	685	396	687	658	672	597	668	820	731	786
AK1-1	AK1	AAGAGTTTGAGCGACGGGTA	1087	655	746	1177	1072	1029	943	1135	1197	1046
AK1-2	AK1	AGTATTGACTTTGGCCACCA	1384	1344	1481	1193	1146	1057	1182	1150	1307	1386
AK1-3	AK1	GATTGATGGCTACCCGCGGG	554	314	423	544	670	475	538	640	659	526
AK1-4	AK1	GCCCTGAGACCATGACCCAG	1134	761	970	784	921	794	935	972	1075	1047
AK1-5	AK1	ACCAAGATCATCTTTGTGGT	1156	824	1054	1047	1100	1006	1182	1115	1102	1152
AK1-6	AK1	CTACACCCACCTCTCCACCG	625	390	548	494	552	453	585	585	683	727
AK1-7	AK1	CTGCACGATCTTCTCACACT	875	683	940	757	811	765	914	818	966	846
AK1-8	AK1	GGCCAGGGGCAAGAAGCTGT	834	568	744	842	897	681	861	1004	1067	927
AK2-1	AK2	AGGCTGATTCACCCCAAGAG	324	213	266	420	521	311	304	530	472	690
AK2-2	AK2	ATGGATGCTGGGAAACTGGT	1289	976	1094	1057	984	913	1089	985	1377	1135
AK2-3	AK2	GTCCCTTTACCGGCCCCGGG	416	340	251	647	874	689	397	782	771	777
AK2-4	AK2	GTGAGGCAGGCAGAAATGGT	1138	802	1184	748	876	829	1124	1060	926	1490
AK2-5	AK2	GGAGCTCATTGAGAAGAATT	793	467	632	814	979	905	731	955	1026	955
AK2-6	AK2	GTGGCTTCTGGCTCAGAGCT	913	466	580	832	970	847	745	981	1067	974
AK2-7	AK2	TGTCTGCCATTTAGCTACTG	975	637	822	719	836	665	852	894	774	1109
AK2-8	AK2	TTCGGATCAGCAGAGAGTCT	631	534	680	621	685	622	601	738	717	1158
AK3-1	AK3	AGAAATTGGCGTGTTAGCCA	707	612	796	542	601	580	718	738	873	935
AK3-2	AK3	ATCCAACAGCCAGCTATACT	994	617	840	960	870	857	981	977	1138	845
AK3-3	AK3	GATCTGATAAGCTCTATCTA	451	254	382	415	453	460	419	497	452	482
AK3-4	AK3	TGTAGTGATGCGCGACGACA	1311	1100	1282	876	889	967	1238	926	1093	1594
AK3-5	AK3	AGATGATGTCATGACTCGGC	702	555	681	546	498	578	690	581	640	763
AK3-6	AK3	GCTGAAGCACCTCTCCAGCG	491	218	351	492	470	369	373	365	665	551
AK3-7	AK3	TAACCTGAATGTGCCCTTTG	1203	879	1166	911	1022	986	1195	1167	1259	936
AK3-8	AK3	TGAATTCAATGTTATAGACT	968	757	773	1020	996	920	1034	1071	1174	1132
AK4-1	AK4	ATTCTTACATGTACATGAGG	1172	889	1109	863	987	917	1023	1006	1099	1278
AK4-2	AK4	GAGAACATCAAGGCCAGCAC	1022	843	1120	793	921	839	1014	789	909	1073
AK4-3	AK4	GTGCCCTTGCCCGAGCCGGG	412	241	328	443	456	419	448	485	500	612
AK4-4	AK4	TCCGAGTTGGAGAACAGGCG	587	407	523	456	610	541	624	692	733	636
AK4-5	AK4	CCTGGACAAAATCTGTGAAG	514	299	379	525	667	599	513	611	677	698
AK4-6	AK4	GGTCTCCAGCATCTCTCCAG	398	264	357	358	474	393	300	504	481	759
AK4-7	AK4	TAGGAGGGTGAATCCAACGG	379	281	330	331	349	363	302	466	400	756
AK4-8	AK4	TCATTAGGCGTGTGATCACA	536	411	491	424	521	417	560	567	626	519
AK5-1	AK5	ACAATGTAAAAGCTACCCAA	554	345	543	527	560	550	540	566	611	621
AK5-2	AK5	ACTCAAACTTTCCATATCGG	541	330	474	494	655	471	464	638	538	780
AK5-3	AK5	CAGGAATACCACCAAATCGG	2025	1275	1720	1914	1803	1772	1712	1992	2128	2357
AK5-4	AK5	CCTTCGATGATATTGGACAC	1205	874	1334	919	1000	924	1313	1102	1184	1319
AK5-5	AK5	ATTATACAGCAGTACCTGTG	721	617	782	619	786	594	783	752	857	973
AK5-6	AK5	GGAACTGGGTGGCTGTGACA	1080	783	1000	974	849	936	1188	1194	1357	1217
AK5-7	AK5	GGATTCCAATACATTTCTGT	716	497	713	652	838	783	683	908	1111	916
AK5-8	AK5	GTTTGATGCCGACCGCGATG	570	370	558	539	496	522	700	602	707	828
AK7-1	AK7	AATGGAAGCGCTCTTTGTGA	839	554	807	918	1031	937	753	1098	1175	1036
AK7-2	AK7	ACTGCATCACATCCAACTGA	1252	882	1118	789	877	920	1084	1053	975	1113
AK7-3	AK7	AGCTTCCTCAACCAAAGTGA	879	562	908	678	807	867	871	1000	1084	896
AK7-4	AK7	CGCTCTACTTACGGGGTCCA	1110	644	975	1052	1132	1047	1057	1047	1225	979
AK7-5	AK7	GAGAGCATGGAGCAGAATGC	907	599	919	747	703	743	794	693	899	824
AK7-6	AK7	TCAGTAAAAATACTGGCCCT	921	610	788	788	989	840	962	1046	1169	1066
AK7-7	AK7	TCGCCAAAAACTGGTAATGC	814	545	731	549	605	656	756	694	824	789
AK7-8	AK7	TGAGAGCTCACAGCAAATGG	820	622	753	628	701	690	776	835	932	924
AK8-1	AK8	CTGGATGAGCTCGCCAAACG	1560	984	1407	1303	1257	1281	1419	1378	1664	1269
AK8-2	AK8	GTATCATAGGAACATCGTCA	975	682	834	708	771	746	813	823	874	1046
AK8-3	AK8	TGAACGGGGCATTAGTACGA	771	636	879	700	854	962	929	888	868	983
AK8-4	AK8	TTCGGGTGGCCAGTCAAAGG	779	492	857	781	846	777	781	907	887	905
AK8-5	AK8	ATTTAAGATCAGGTTCTCCA	776	449	795	969	924	817	693	950	975	932
AK8-6	AK8	CCACATCTTCGAGTTGATGC	757	561	787	547	526	580	740	627	672	696
AK8-7	AK8	GGACCTAATATTACAATCCT	755	416	565	609	675	729	709	767	698	794
AK8-8	AK8	TGTGCTGAGTGCTCCAGACA	747	529	686	511	615	702	610	711	763	812
AK9-1	AK9	ACATATACAGTAGAGACCAG	863	659	935	655	925	856	909	1032	1093	971
AK9-2	AK9	AGGCATCTCACGATACCCGA	707	497	642	496	649	641	666	553	841	787
AK9-3	AK9	TACTGCATGGGAGTTAACTG	1269	892	1262	955	1084	1065	1204	1048	1355	1040
AK9-4	AK9	TCACGGGCTTTATCAAAACG	403	265	335	435	518	546	425	473	651	657
AK9-5	AK9	AACTATGTGTGGAAGACAGT	1196	929	1141	872	972	930	1223	1155	1060	1251
AK9-6	AK9	CCTGGTGCCCCAAAATATGG	138	82	167	162	122	164	166	173	184	185
AK9-7	AK9	GGTGGCTTAAGGAACCAATA	768	412	638	672	784	629	622	775	860	838
AK9-8	AK9	TTATTGCACCAAGATACAGA	672	420	608	573	702	609	616	761	621	702
AKT1-1	AKT1	CCTGCACTCGGAGAAGAACG	603	493	607	515	530	496	695	539	582	602
AKT1-2	AKT1	GAAGGTGCGTTCGATGACAG	1262	850	1156	994	923	818	1039	847	879	1144
AKT1-3	AKT1	TGTCATGGAGTACGCCAACG	1411	1023	1406	1089	870	877	1218	1183	1099	1097
AKT1-4	AKT1	TGTTGAGGGGAGCCTCACGT	892	715	975	703	679	787	873	761	779	1085
AKT1-5	AKT1	AGACTTCGGGCTGTGCAAGG	568	321	540	602	593	529	630	686	714	718
AKT1-6	AKT1	CCTCAAGAAGGAAGTCATCG	994	754	934	647	717	797	833	896	938	806
AKT1-7	AKT1	TGACGGCCTCAAGAAGCAGG	753	571	657	638	640	638	833	553	704	709
AKT1-8	AKT1	TGGGGACAGGCCTCACCACG	519	370	523	393	407	433	552	546	458	565
AKT2-1	AKT2	CTCTTGAGTACTTGCACTCG	887	584	875	587	771	735	774	912	840	890
AKT2-2	AKT2	GACCCCATGGACTACAAGTG	1283	887	1093	1066	1170	1193	1180	1371	1349	1025
AKT2-3	AKT2	GGGGGGTAGAGTCTGATCAG	1431	814	1254	1862	2144	1732	1433	1920	2228	1751
AKT2-4	AKT2	TCTCGTCTGGAGAATCCACG	3	7	17	15	5	2	5	10	12	8
AKT2-5	AKT2	CAAAGAGGGCATCAGTGACG	975	781	987	805	1054	890	1107	942	1173	1123
AKT2-6	AKT2	CACAGTGAGGAACGGGTGCC	760	684	928	646	676	666	903	794	678	743
AKT2-7	AKT2	CATGGCGTAGTAGCGGCCAG	1124	978	1197	936	956	1006	1122	1069	1264	1298
AKT2-8	AKT2	GCGGCTCACCTCACCCCCGT	421	322	406	394	453	396	409	430	458	615
AKT3-1	AKT3	ACAAATTGATAATATAGGAG	805	655	674	1071	1130	1083	734	1256	1394	1119
AKT3-2	AKT3	ATTTCATGTAGATACTCCAG	2010	1274	1815	1632	1608	1610	1891	1889	1966	1886
AKT3-3	AKT3	CTGCACCATAGAAACGTGTG	744	613	748	590	698	673	720	832	888	757
AKT3-4	AKT3	TATTTGAAACTACTAGGTAA	1535	811	1262	1701	1483	1662	1487	1558	1724	1353
AKT3-5	AKT3	ACAGTTGGAGAATCTAATGC	989	670	964	847	881	959	867	1054	1075	1107
AKT3-6	AKT3	GCCACAGAATGTCTTCATGG	1652	893	1267	1550	1661	1538	1398	1874	1828	1650
AKT3-7	AKT3	TAAGGTAAATCCACATCTTG	1050	740	982	877	900	888	919	1106	966	1193
AKT3-8	AKT3	TAGTCACTTACTGTTAAAAA	566	421	492	723	1015	737	640	943	782	731
ALDH18A1-1	ALDH18A1	ACTTGCCATGTGTACGACTG	1052	777	934	760	806	751	928	873	790	901
ALDH18A1-2	ALDH18A1	CTAACAGGATCTCATCACGC	649	454	565	521	480	476	647	614	576	725
ALDH18A1-3	ALDH18A1	GCAGCTTTGGCTATCGCAAG	634	461	549	657	650	634	490	769	662	789
ALDH18A1-4	ALDH18A1	TGCCAATGGAACCCACCCAA	428	373	434	382	487	383	479	426	467	523
ALDH18A1-5	ALDH18A1	CATCATTTGTGTTGACAATG	1036	610	954	721	739	807	1116	1041	1093	853
ALDH18A1-6	ALDH18A1	GCGCAAGCGTTGTTTGCCAA	590	367	633	584	624	681	698	627	809	692
ALDH18A1-7	ALDH18A1	GCTTTGCATCATCTGAACCT	689	503	696	474	616	525	736	690	740	764
ALDH18A1-8	ALDH18A1	GGTAAACATAGCCTCATACA	563	404	526	608	550	583	591	601	706	739
ALK-1	ALK	CCATACCTTAAATACGTAGG	632	485	654	500	520	560	642	666	768	737
ALK-2	ALK	CTCTATTGCAGTTAGCGGAG	965	496	774	1024	1008	974	896	959	1046	950
ALK-3	ALK	CTGTAGCACTTTCAGAAGCG	724	531	642	740	781	731	762	817	920	892
ALK-4	ALK	TCCAGACAACCCATTTCGAG	646	462	619	630	572	633	594	768	764	702
ALK-5	ALK	AAGATCTGGAAGAGAAGGCG	987	687	963	715	982	826	946	1024	1072	997
ALK-6	ALK	CCTCTTCCATACGCACCTGT	1482	1136	1460	971	1111	1112	1115	1235	1265	1653
ALK-7	ALK	CGTTCTAAGGAGATGCCCAG	751	604	798	663	707	727	912	854	821	760
ALK-8	ALK	GCTTAATATTCACTTCCCCG	553	326	423	538	684	646	479	666	645	661
ALPK1-1	ALPK1	AGTGCACAGAAGGCTCCATG	1303	830	1178	917	1145	1071	1215	1097	1195	1157
ALPK1-2	ALPK1	CATCCTCGCTCGGGACTGTG	682	495	753	565	611	629	627	675	579	728
ALPK1-3	ALPK1	GAGCCATCGGACTACAGCAA	1633	1589	2007	1297	1421	1611	1552	1560	1759	1210
ALPK1-4	ALPK1	TGCCAGTATACCTAGCGACG	762	514	734	718	639	745	873	796	890	1044
ALPK1-5	ALPK1	AGGACAATAAACACGTGCCA	732	575	759	697	618	624	609	750	835	830
ALPK1-6	ALPK1	GGGGTATTATGAGGCGAGAA	377	185	301	568	552	515	283	556	517	580
ALPK1-7	ALPK1	GGTGCTGTGAATAGGTGTCA	487	406	473	489	554	465	487	630	652	530
ALPK1-8	ALPK1	TGCACCCTTAGACTTTCACA	787	679	680	578	685	603	787	874	827	907
ALPK2-1	ALPK2	ATCATTAGCTCAACACTCGG	76	32	64	29	42	10	37	42	51	59
ALPK2-2	ALPK2	GAGAGCAAGGCATCAGACGG	841	551	845	729	732	740	794	793	881	913
ALPK2-3	ALPK2	GCAACTGCACACATTTACCC	1088	685	894	804	825	837	857	817	965	993
ALPK2-4	ALPK2	TGAGTGCTTTCAAGCGACCA	884	574	823	753	840	759	915	959	925	985
ALPK2-5	ALPK2	CGTCTTCAGTGACAGAACAG	938	670	802	829	751	781	969	877	916	1020
ALPK2-6	ALPK2	CTCATCAATGGGATCTACAG	1051	770	987	1000	974	880	1022	1034	1068	1168
ALPK2-7	ALPK2	GAGGAAGTGAAACAAAGCAG	815	535	653	747	832	692	745	967	930	861
ALPK2-8	ALPK2	GGGGTTGGAAACATGAAACA	763	521	597	775	884	703	734	855	935	757
ALPK3-1	ALPK3	GAAAGGCCTAGTCGGCTGGG	1252	713	1148	1108	1205	1101	1113	1267	1457	1186
ALPK3-2	ALPK3	GGAAGTGCTAACCCCAATGG	1063	670	986	1045	1242	1006	1160	1113	1235	1197
ALPK3-3	ALPK3	GGAGCTCTAGGACCCGCTGT	687	387	536	643	716	693	625	666	777	873
ALPK3-4	ALPK3	GTGCCGTGTATGGATCAGGG	890	511	683	658	742	689	834	841	902	816
ALPK3-5	ALPK3	AAATATGAGATCACTCATCA	905	774	881	818	924	815	1000	900	1166	1010
ALPK3-6	ALPK3	AGCCACTCTGACACCCACTG	621	457	541	519	578	597	566	660	555	669
ALPK3-7	ALPK3	CAGACGAGCCTGACTCCTGT	735	497	690	491	683	697	516	709	676	698
ALPK3-8	ALPK3	CGCGCGCCCCTATTTATAGC	201	107	164	217	222	201	203	252	231	438
AMHR2-1	AMHR2	CAGTGATAAATCGGACAATG	768	541	770	542	699	752	851	852	974	1039
AMHR2-2	AMHR2	CCCACAGGCCAATATAAACC	367	353	328	316	296	468	399	339	492	438
AMHR2-3	AMHR2	CCCCAGCAGGTAATCCGGGA	964	575	867	926	1071	951	870	1149	995	821
AMHR2-4	AMHR2	CGAAAGAACTACAGAGTGCG	823	588	682	751	719	562	814	730	768	819
AMHR2-5	AMHR2	ACCCAGTACACCAGTGACTG	843	510	677	683	562	705	622	773	813	857
AMHR2-6	AMHR2	CCTGACCCAAGACCGGGCAC	496	354	469	361	424	421	376	460	464	613
AMHR2-7	AMHR2	TGGGCCTTGTGGTTGAGTAG	759	595	644	674	703	603	746	680	837	719
AMHR2-8	AMHR2	TGTGCTTCCCCGCACTCCAG	591	411	498	432	465	435	506	663	451	776
ANKK1-1	ANKK1	ATAACTTTGAGAATGTGGCA	1166	864	1180	960	1229	1346	1192	1222	1343	1473
ANKK1-2	ANKK1	CGGGACCAAATTCTTACGGT	566	335	406	498	656	578	558	738	730	563
ANKK1-3	ANKK1	GATGATGATTATTATCCGAG	686	522	578	771	761	732	627	1020	961	960
ANKK1-4	ANKK1	TAAACTCCATCACAATACCC	1252	873	1103	1008	931	1090	1274	1062	1226	1235
ANKK1-5	ANKK1	ACTCTCCAGGAACATCTCAG	989	532	821	821	900	783	760	836	954	808
ANKK1-6	ANKK1	CAGCAGTATGTCTGTCTCGA	701	492	631	509	641	648	728	675	668	725
ANKK1-7	ANKK1	GGAGTATGTTGCCCGGCTTG	814	458	587	816	832	699	749	951	963	896
ANKK1-8	ANKK1	GGTAGACGTGGACTGCCAGA	676	507	675	607	721	580	725	610	673	764
ARAF-1	ARAF	AGTGTCCAGGATTTGTCCGG	883	555	790	823	938	879	888	1034	1066	1052
ARAF-2	ARAF	GCCCAACAAGCAACGCACGG	687	484	668	592	555	636	585	673	699	687
ARAF-3	ARAF	GTAGTGATGGAACCCCCCGG	685	382	651	848	950	765	704	867	908	1014
ARAF-4	ARAF	TGGTCTACCGACTCATCAAG	765	534	680	661	687	640	774	795	758	842
ARAF-5	ARAF	CGTCCATATGGTCAGCACCA	1232	878	1089	777	944	965	1171	927	1183	1042
ARAF-6	ARAF	GGACTCAGGCTATTACTGGG	527	316	598	564	542	690	550	675	787	612
ARAF-7	ARAF	GGCTTCCGTTGCCAAACCTG	503	321	408	492	635	431	581	639	514	700
ARAF-8	ARAF	TGTGTGATGATGGCAAATCC	779	839	903	632	852	711	873	937	779	1273
ARSG-1	ARSG	AGGTAAGGGCACGTGCATGT	1491	1096	1663	1000	1203	1243	1497	1140	1255	1558
ARSG-2	ARSG	CACAGGGTGATGGACCATCA	1652	1620	1656	1571	1374	1565	1682	1807	1810	1572
ARSG-3	ARSG	TCCAGCCAAGCAGACGACCT	724	515	646	522	626	549	691	629	657	629
ARSG-4	ARSG	TCTTATCACCCCAACTTCCG	800	564	692	650	641	672	721	767	718	777
ARSG-5	ARSG	CTTGATAAGATGGCTTCGGA	649	457	644	523	557	579	539	680	664	825
ARSG-6	ARSG	GCAAGGCTGCTCAAGTTCAC	648	410	604	397	585	442	524	460	379	511
ARSG-7	ARSG	TCCGCTCAACGAGACCACCT	685	405	655	423	493	447	526	607	626	586
ARSG-8	ARSG	TCTAGGAGACAATGGCCCGT	602	512	617	502	495	538	531	630	603	647
ATM-1	ATM	CCAAGGCTATTCAGTGTGCG	881	455	657	701	741	822	789	654	764	830
ATM-2	ATM	GACCTACCTGAATAACACAC	737	592	751	594	641	655	664	736	780	880
ATM-3	ATM	TCATCACCAAGTTCGCATGT	1028	739	888	755	925	764	891	652	833	842
ATM-4	ATM	TCTACCCCAACAGCGACATG	882	575	813	646	702	732	748	786	762	815
ATM-5	ATM	AGCATCCTTACAGTAAGTCA	1297	876	1083	1024	1089	946	1123	1143	1369	1162
ATM-6	ATM	ATCAAAAAGCCATTTGACCG	678	330	587	611	718	628	732	779	710	743
ATM-7	ATM	CAGAGAAGCCAATACTGGAC	643	442	562	554	690	683	613	666	780	888
ATM-8	ATM	TAATTTACCAGAGATTGTGG	1001	716	957	991	1061	939	1064	890	1239	1198
ATMIN-1	ATMIN	CATGACAGAAAACTGCATCA	809	558	720	758	813	853	727	1035	936	838
ATMIN-2	ATMIN	CGACACAGAGGAATCAGCAG	727	524	665	724	743	518	647	622	782	695
ATMIN-3	ATMIN	GCTGGTGAGCCAATAAGTAC	1092	914	950	839	971	924	1125	1085	1188	1203
ATMIN-4	ATMIN	GGACCTGAAAAGACATGCAG	668	360	490	527	620	546	631	755	706	641
ATMIN-5	ATMIN	ACGGTCTCTCAGGGCCTCTG	753	460	596	603	702	608	618	749	858	816
ATMIN-6	ATMIN	CGGGACAGCTCGCTCACCGA	894	604	688	716	754	694	842	911	858	886
ATMIN-7	ATMIN	GTTCTTGAGTGTCTGGTCTA	828	425	593	870	880	671	785	810	880	851
ATMIN-8	ATMIN	TCCAGAGAAACTCAAACCAG	540	346	441	566	542	574	625	717	663	605
ATR-1	ATR	CTGTGTGAGATGGTCAAGCA	1594	1125	1460	901	1131	1018	1258	1289	1289	1197
ATR-2	ATR	GATGCTTTGATTTATATGCA	727	425	653	767	838	706	677	889	999	883
ATR-3	ATR	GCCCAGGTCACCAATTGTGG	1556	1029	1327	1230	1355	1403	1343	1650	1486	1208
ATR-4	ATR	TGACGTGCGAAAACAAGATG	1052	810	1277	724	997	875	957	966	1017	1085
ATR-5	ATR	AGTCAATTAGATGAACACAT	1022	751	951	687	889	829	1070	1036	900	1097
ATR-6	ATR	CTGAAGATCAGTGCTCTCAG	664	405	638	531	581	527	657	570	580	706
ATR-7	ATR	GGAAAGTATGGAAATCATTG	985	525	673	858	923	765	803	917	1055	933
ATR-8	ATR	TCCAGTGATGATCCATATCA	306	154	265	134	211	214	224	189	215	321
AURKA-1	AURKA	CCATATAGAAAATAATCCTG	546	316	398	441	383	395	368	419	572	1612
AURKA-2	AURKA	CCTGAAAACTCACCGAAGGT	119	53	130	31	41	69	32	58	101	886
AURKA-3	AURKA	CTTCGAATGACAGTAAGACA	166	108	153	69	73	54	58	71	85	602
AURKA-4	AURKA	TGCTTGCAAAGGAATGCGCT	458	339	410	383	469	437	534	368	441	519
AURKA-5	AURKA	GGAGACAGGATGAGGTACAC	261	203	234	65	166	148	230	151	197	863
AURKA-6	AURKA	TCTCTATAAACTGTTCCAAG	1	6	6	0	9	1	2	0	0	23
AURKA-7	AURKA	TGAGTCACGAGAACACGTTT	691	510	571	356	438	407	499	410	443	902
AURKA-8	AURKA	TTTGAAATTGGTCGCCCTCT	595	384	517	514	606	557	594	580	578	729
AURKB-1	AURKB	ATTCTAGAGTATGCCCCCCG	564	423	551	473	448	428	361	675	594	939
AURKB-2	AURKB	CATCAACCCATACTGCAGGT	279	267	356	116	153	192	186	290	301	1043
AURKB-3	AURKB	TCTTTCCGGAGGACTCGCTG	416	298	460	294	313	360	430	388	421	878
AURKB-4	AURKB	TGACGAGCAGCGAACAGCCA	644	647	877	392	449	500	436	457	567	988
AURKB-5	AURKB	AATCTGCTCTTAGGGCTCAA	661	527	661	526	570	490	508	609	574	945
AURKB-6	AURKB	AGGTGATGGAGAATAGCAGT	716	552	840	357	440	445	441	489	662	1668
AURKB-7	AURKB	CCAAACTTGCCTTTGCCCAG	191	132	200	54	139	75	119	124	182	457
AURKB-8	AURKB	GAAGAAAAGCCATTTCATCG	366	242	404	256	259	269	337	309	271	717
AURKC-1	AURKC	AGATGAACAGCGCACAGCCA	1236	1037	1293	1098	1083	1138	1318	1281	1202	1233
AURKC-2	AURKC	ATTCTGGAATATGCTCCAAG	1002	618	840	866	1079	1017	931	1146	1277	1013
AURKC-3	AURKC	CTAGGAGGAAGACAATGTGT	1252	908	1185	957	1111	943	1232	1082	1285	1343
AURKC-4	AURKC	GGAAATAGTTATACAGGCGC	576	343	532	861	1005	847	725	926	1095	936
AURKC-5	AURKC	AAGCCAGAGAACCTGCTGCT	1020	751	982	933	1027	997	975	1215	1226	900
AURKC-6	AURKC	CAGTCGATGACTTTGAAATC	688	702	690	617	704	760	766	676	960	842
AURKC-7	AURKC	CTTCAAGTCGCAGATAGAGA	969	633	984	933	1067	951	898	1044	1159	1252
AURKC-8	AURKC	GGCTTTCCTTGAGCCGAGCC	517	283	428	579	585	500	490	751	738	648
AXL-1	AXL	CCCGAAGCCAATGTACCTCG	833	648	799	739	937	743	854	902	979	930
AXL-2	AXL	CCTAGCAGTACATACCACCA	1036	768	1037	914	614	909	884	967	1004	845
AXL-3	AXL	CGAAGCCCATAACGCCAAGG	666	533	701	568	973	746	839	755	934	661
AXL-4	AXL	CTGAGAACATTAGTGCTACG	975	880	1138	766	880	967	1094	953	1067	1055
AXL-5	AXL	AGGCTGTGCTGTCAGACGAT	872	690	819	716	693	765	798	754	843	958
AXL-6	AXL	CTCAAGTTGCCATCTGCACG	1025	729	1004	843	1005	886	975	873	942	1013
AXL-7	AXL	GACTGTAGGACTTGCGCACG	565	360	519	450	504	615	605	507	529	573
AXL-8	AXL	GTCCAATCTGACAGTGTGTG	915	825	1113	773	907	955	1144	964	1089	929
BAZ1B-1	BAZ1B	AATTCATCTTCTACGACCCA	851	619	905	773	811	773	872	893	912	1081
BAZ1B-2	BAZ1B	AGGCCAAACTAGTCATGCGC	547	489	430	330	310	332	423	459	373	527
BAZ1B-3	BAZ1B	ATCATGACCAAATATGCTGT	1227	933	1183	696	768	758	1033	989	1024	1146
BAZ1B-4	BAZ1B	TGTACCCCCAGAATTCCGTG	1450	888	1206	766	894	870	1101	1080	1255	1241
BAZ1B-5	BAZ1B	AAAGTTAGTGTGCAGCTTAT	976	734	880	879	894	797	969	1004	1000	973
BAZ1B-6	BAZ1B	AGTATGTCATGAGGATCCGG	683	510	594	476	573	436	557	624	644	943
BAZ1B-7	BAZ1B	ATATTTGAAAAAGAAACGGG	512	248	366	591	591	513	429	628	669	875
BAZ1B-8	BAZ1B	GCCTTGAGTGCAGATAAGGG	897	624	900	592	730	807	780	868	1015	931
BCKDK-1	BCKDK	GAGGCTTGGAATCCGCATGT	945	472	746	787	913	769	758	906	920	880
BCKDK-2	BCKDK	GCCAGCGTAGAGCATCATGG	1134	897	1040	775	785	881	1030	1036	1054	1033
BCKDK-3	BCKDK	GGCCGACTGGTTGTAAAAGG	1156	755	873	1155	1216	1108	1096	1310	1452	1298
BCKDK-4	BCKDK	TGGCCATTGATGCGGACACG	742	476	657	434	646	496	635	676	688	673
BCKDK-5	BCKDK	ACGTAGGCCCTCTGCCAAGA	443	234	332	417	398	387	496	464	448	457
BCKDK-6	BCKDK	GAAGCTGACAGACTTCCCTC	700	470	660	523	621	564	692	725	837	794
BCKDK-7	BCKDK	GCGGGCCCGGAGCGCGAGTG	452	274	342	502	499	470	381	674	627	588
BCKDK-8	BCKDK	TGCAGCAAGAACTTCCAGTG	732	516	723	625	690	596	720	666	778	681
BCR-1	BCR	AACTCCGTAGTTGTCCACGA	1399	951	1306	1230	1104	1272	1355	1311	1570	1376
BCR-2	BCR	ATGAGGAGATCACACCCCGA	903	686	871	955	913	997	805	990	997	1099
BCR-3	BCR	GCAATCCTCAAAACTCCGGG	605	392	549	621	823	633	577	782	767	874
BCR-4	BCR	TCCCCACAGAGGGCGAACAA	510	339	520	323	378	423	525	512	445	631
BCR-5	BCR	AACTTCGAGCGGATCCGCAA	718	513	670	612	667	606	807	796	739	771
BCR-6	BCR	AGGAAAAGAAGAGCTATGAC	1072	855	1079	774	902	861	1158	1038	1144	1186
BCR-7	BCR	GCAGCGCAGCCGTATCCAGG	673	356	525	697	532	659	653	699	734	651
BCR-8	BCR	GTCGGGAATCCTGGCTAGCG	574	407	490	674	791	762	546	898	763	652
BLK-1	BLK	ACTCGGGCCACAAAGTTACT	634	339	455	653	574	560	624	705	634	696
BLK-2	BLK	CAGGTCCCGATCATTCATAG	1212	814	1099	902	1137	969	1247	1236	1308	1284
BLK-3	BLK	GCTGGTCCGACTCTACGCAG	747	540	744	640	875	925	734	937	1041	992
BLK-4	BLK	GCTTCTTGCTCCAATCAACA	492	369	484	457	482	594	566	727	634	496
BLK-5	BLK	AAGGTGGTTGAAGACAACCT	1017	778	926	827	945	997	1061	1088	1129	1112
BLK-6	BLK	ACTAGAATAGTGCTGCACCA	836	535	677	536	602	579	783	845	843	788
BLK-7	BLK	ATTTCCTGAAGACAGATGAA	950	580	788	643	851	750	798	879	971	938
BLK-8	BLK	CTACAAAAACAACATGAAGG	467	289	459	425	574	460	478	591	489	524
BMP2K-1	BMP2K	ACATTCGCTTCAATGCACAT	1353	961	1283	1061	1041	1000	1388	1208	1264	1237
BMP2K-2	BMP2K	GAAATGATCAACCTTTATGG	814	504	649	975	899	900	900	877	1050	1002
BMP2K-3	BMP2K	GCTGCTTCACTAGCAGTCAT	1286	1027	1438	965	1135	1110	1153	1086	1297	1189
BMP2K-4	BMP2K	GTAACGAGAATTGTCTGGGA	539	350	465	649	877	679	604	700	916	701
BMP2K-5	BMP2K	ATGAATAAGAAGCTACAGAC	653	517	688	608	842	758	669	766	887	906
BMP2K-6	BMP2K	GACCCCCACGGACGAGCCGC	484	292	463	348	493	368	393	488	433	471
BMP2K-7	BMP2K	GTAGTAGCAGAGTTGGCCTT	1085	709	1065	928	1225	1082	1057	1073	1105	1127
BMP2K-8	BMP2K	TCTTTAGGGGCACTAAGACC	432	293	350	258	345	386	425	399	377	430
BMPR1A-1	BMPR1A	ATAGCACTTTAAAAAAGGCA	1130	776	1019	1143	1272	992	1073	1260	1366	1110
BMPR1A-2	BMPR1A	ATGGCGTGGCGAAAAAGTGG	1636	1450	1756	1047	1358	1130	1295	1353	1640	1557
BMPR1A-3	BMPR1A	CAACTGGACAGGTTTCATAG	634	342	571	515	595	492	617	607	710	677
BMPR1A-4	BMPR1A	TAACCTACCTATGACAACAG	816	731	894	541	607	657	918	870	891	917
BMPR1A-5	BMPR1A	AATCTGGATAGTATGCTTCA	1290	826	1118	941	1056	1177	1311	1231	1296	1172
BMPR1A-6	BMPR1A	TCAGGGTGTATGAAATATGA	721	636	770	719	825	720	788	868	954	1112
BMPR1A-7	BMPR1A	TGAATAAGCCAATTTAAGCA	860	620	784	813	846	700	906	853	891	1045
BMPR1A-8	BMPR1A	TTACTTGTAACAAAAGCAGC	760	716	820	648	717	627	706	582	818	935
BMPR1B-1	BMPR1B	CATTGATTTAGCGTCTAGGG	948	663	834	954	1039	1048	966	1094	1234	1249
BMPR1B-2	BMPR1B	GATTGGAAAAGGTCGCTATG	1364	1062	1155	1155	1305	1276	1392	1362	1365	1448
BMPR1B-3	BMPR1B	TCTAACCCAATGCTGTATCG	985	901	980	889	883	799	1045	784	941	1110
BMPR1B-4	BMPR1B	TGATGGACCTATACACCACA	1628	1189	1388	1387	1417	1293	1601	1409	1610	1527
BMPR1B-5	BMPR1B	AACGCAAGACCTTTGGACGG	616	459	571	520	647	611	676	788	724	739
BMPR1B-6	BMPR1B	ACAGAAATCTTTAGTACTCA	718	472	576	869	1002	803	699	1012	946	874
BMPR1B-7	BMPR1B	TATATCAGACAGTGTTGATG	905	714	912	710	905	825	749	987	920	1116
BMPR1B-8	BMPR1B	TGATAGAAGAGGATGACTCT	420	210	314	267	264	366	332	351	435	356
BMPR2-1	BMPR2	AGCAACTGGACGCTCATCCA	1295	884	1216	983	1060	1035	1163	1187	1230	1276
BMPR2-2	BMPR2	CAGCACACCTTTGACTATAG	743	529	677	558	795	620	814	781	735	781
BMPR2-3	BMPR2	CCTTTGGGAGAAATCAAAAG	569	354	391	628	550	483	451	670	685	511
BMPR2-4	BMPR2	GTGACTTTGGACTGTCCATG	1457	1498	1668	1117	1128	1032	1137	1197	1251	1279
BMPR2-5	BMPR2	AATCGAAGACTGTTGGGACC	609	446	624	526	622	572	590	560	735	692
BMPR2-6	BMPR2	AGCTTACCCAGTCACTTGTG	726	530	765	645	700	587	555	718	914	687
BMPR2-7	BMPR2	CTCTGGTACGGATTCCCCTG	978	716	806	782	874	870	867	934	1031	989
BMPR2-8	BMPR2	TCTCGGTTAAATGAATGAGG	44	11	36	39	14	29	13	24	16	30
BMX-1	BMX	GGGAAGACTTCCCTGACTGG	958	558	798	1092	1082	922	895	1177	1198	1122
BMX-2	BMX	GGGGTTACCCCTTATCTCTG	881	832	781	1034	1133	1025	984	1158	1209	1009
BMX-3	BMX	GGTTAGAAATTCGAGCCAAG	640	331	543	675	831	746	636	912	941	762
BMX-4	BMX	TGTTGGCCTTTGTTGACACA	1351	1017	1291	882	1018	1127	1163	1121	1221	1192
BMX-5	BMX	AGCCCCAGGATGTACCCTCT	840	598	747	751	821	733	850	842	963	821
BMX-6	BMX	GCTAGAGTGGTACTTGAAGA	717	432	522	819	725	662	697	808	800	791
BMX-7	BMX	GTCAAGTTCATCTGAAGAAG	1005	555	911	948	1069	983	1072	1049	1092	894
BMX-8	BMX	TGTGGAGAAAGTAAATCTCG	1015	739	942	1034	1042	964	1066	1147	1161	1245
BRAF-1	BRAF	ACAAATGATTAAGTTGACAC	942	715	942	888	815	927	887	889	1091	1306
BRAF-2	BRAF	ATACCCAATAGAGTCCGAGG	876	645	819	817	937	732	877	936	1069	1123
BRAF-3	BRAF	GGGGGTAGCAGACAAACCTG	1085	729	1153	990	1174	1092	1226	1101	1293	1338
BRAF-4	BRAF	TCATAATTAACACACATCAG	816	468	768	724	696	734	771	736	774	783
BRAF-5	BRAF	AACAGTTATTGGAATCTCTG	600	302	557	590	625	487	510	685	648	652
BRAF-6	BRAF	AGAGAAGAAACCAATTGGTT	520	327	473	482	478	551	452	698	628	632
BRAF-7	BRAF	CTCAGAAGACAGGAATCGAA	688	490	567	620	645	625	587	691	685	653
BRAF-8	BRAF	TCTTCCTGCCCAACAAACAG	733	486	705	487	727	594	731	703	624	652
BRD2-1	BRD2	ACAGTGGTAGGTATCTCAGG	745	509	667	642	581	547	603	636	680	698
BRD2-2	BRD2	ACCACTCTCTCTACGCATAG	682	508	728	397	559	490	537	655	635	776
BRD2-3	BRD2	CCAGCTGCAATACCTACACA	779	587	690	361	535	553	508	509	617	788
BRD2-4	BRD2	CTTGTTGTAAATGTAACAGT	832	487	714	684	622	542	782	610	705	841
BRD2-5	BRD2	ACAGATCATACCTTGGCAAG	762	536	725	519	640	608	668	583	601	899
BRD2-6	BRD2	CAGATGAACCACTAGAACCA	735	488	619	508	542	483	562	621	696	832
BRD2-7	BRD2	CCTGTGCATCCCGGTAATCA	970	567	965	693	717	729	835	820	863	877
BRD2-8	BRD2	GAGTGAAAGCTCAGACTCAG	1179	735	1020	891	1123	941	968	1054	1127	1169
BRD3-1	BRD3	ATACAATCCCCCAGACCACG	959	699	858	792	886	885	873	980	1009	848
BRD3-2	BRD3	CATCACTGCAAACGTCACGT	894	772	1041	738	733	691	922	805	975	921
BRD3-3	BRD3	GATGCTATCCAAGAAGCACG	829	670	809	622	686	658	762	748	836	838
BRD3-4	BRD3	TGAAGGTACACAGCAAGTGG	869	676	769	711	746	698	895	828	935	857
BRD3-5	BRD3	ATTAGCACTATGTCATCTGT	1123	810	1081	967	872	945	1231	964	1035	1229
BRD3-6	BRD3	CACAACCACTCCCACGACGT	584	412	481	383	494	382	494	467	551	557
BRD3-7	BRD3	TGAGAGCAGCCGTAGCAGTG	166	116	119	122	144	130	144	145	138	135
BRD3-8	BRD3	TTAAAAACCCAATGGATATG	788	467	712	752	795	842	823	997	930	883
BRD4-1	BRD4	AGTCGAACTGTCACTGTCCG	955	702	919	744	751	798	859	956	865	1100
BRD4-2	BRD4	AGTCGATTTCAATCTCGTCG	758	507	679	551	720	610	712	674	808	1285
BRD4-3	BRD4	CACCAAACTCCTGAGCATCA	593	543	779	434	479	590	605	720	693	671
BRD4-4	BRD4	CCAGACCCCTGTCATGACAG	671	471	513	447	486	486	620	653	658	848
BRD4-5	BRD4	CCATCTCAACCAGCACGCAG	471	281	400	308	327	262	325	435	361	486
BRD4-6	BRD4	GAATAAAAAAAGCAAAGCCA	505	417	374	373	425	411	328	532	524	805
BRD4-7	BRD4	TCAAAAAAGAAGGGGCACCC	563	535	572	509	561	523	663	705	774	615
BRD4-8	BRD4	TGCCCACACTACTCACAGGG	564	306	446	336	336	262	379	434	373	597
BRDT-1	BRDT	AACTCCCTGGAGATAAACTT	739	463	735	698	824	680	677	845	835	866
BRDT-2	BRDT	ATGGCCCTTTCAACGTCCTG	1141	914	1115	929	1134	1097	1038	1154	989	1101
BRDT-3	BRDT	CAACTCCAGTTCACAAACTG	1158	699	1018	843	896	956	1083	901	1026	1143
BRDT-4	BRDT	TGACGTTGTCAAAAATCCGA	702	441	595	582	609	527	670	566	655	781
BRDT-5	BRDT	AAATTGTTATTTATATAACA	212	94	180	624	574	403	273	440	502	578
BRDT-6	BRDT	AAGAGACCATTAAAACCTCC	643	364	629	549	541	480	612	448	668	785
BRDT-7	BRDT	ACAGATATCACAGAAACCAC	769	629	777	539	632	566	796	758	834	976
BRDT-8	BRDT	GAAAAATGTGTGAGCAAATG	921	525	776	932	1018	839	850	1195	1064	993
BRSK1-1	BRSK1	CCATGCTCTCTAGGACGTCG	1195	996	1187	990	977	1027	1102	1011	1341	1124
BRSK1-2	BRSK1	CTCTGGACACGCATAATGGG	1042	829	1089	982	888	981	987	1136	1211	974
BRSK1-3	BRSK1	TCACCAACATCATTCCGGGG	1089	719	944	934	1037	985	1012	1104	1110	989
BRSK1-4	BRSK1	TCTCGGGCTTTAGGTCTCTG	60	48	35	173	60	69	78	86	38	63
BRSK1-5	BRSK1	ACTCGGGGTCCACTGCATCA	650	382	543	532	642	561	604	587	546	608
BRSK1-6	BRSK1	CTTCGATCATTCCCCTCAGG	640	451	539	602	543	557	599	660	765	695
BRSK1-7	BRSK1	GGAGGCTCCACTGACGCTAC	574	449	620	576	546	520	557	643	571	622
BRSK1-8	BRSK1	TCTTGTTCTCGTAGACGTCG	608	544	565	615	470	638	749	585	577	833
BRSK2-1	BRSK2	CAGTCGGGCGGGATAAAGTG	1107	687	906	1038	1070	1143	1064	1320	1337	1242
BRSK2-2	BRSK2	CATACCTATCTCGTTCCGGG	708	391	582	676	657	610	597	785	768	879
BRSK2-3	BRSK2	GCCTGTTGGAGACCAGCTGT	831	579	636	760	737	666	715	798	898	762
BRSK2-4	BRSK2	GTGCTAGAACACGTGTCAGG	829	566	786	776	887	763	893	842	976	1048
BRSK2-5	BRSK2	CCGTGAGAAGCTCAGCGAGT	584	313	483	460	476	514	512	565	605	680
BRSK2-6	BRSK2	GAGCGGATCTGCACCTTGCG	643	389	599	459	610	613	693	516	729	645
BRSK2-7	BRSK2	TCCAGGTCTCGGTCCATCAG	448	373	466	340	557	456	510	496	423	577
BRSK2-8	BRSK2	TGGGGCCTCACCATATGGAG	957	608	769	791	946	784	903	866	896	810
BTK-1	BTK	ATAAGGAGTTACCGTATCCC	651	461	656	484	447	462	627	572	603	725
BTK-2	BTK	CTGTGTTTGCTAAATCCACA	741	637	701	480	454	418	655	864	877	931
BTK-3	BTK	GATGGTAGTTAATGAGCTCA	933	825	996	785	606	683	1105	1179	1328	1433
BTK-4	BTK	TATGAGTATGACTTTGAACG	927	669	908	638	700	684	892	1002	1090	1351
BTK-5	BTK	AATGATCTACAGCTGCGGAA	723	447	679	531	533	437	734	747	852	1110
BTK-6	BTK	ATGGAGAGGCCAGTACGACG	1132	748	904	574	695	668	1133	1152	1200	945
BTK-7	BTK	CCCAGGTTGTATATGATGAA	436	283	435	399	366	374	495	531	696	554
BTK-8	BTK	CTGGTCCTCCTCAGGCGTTG	562	465	511	479	513	479	562	712	809	876
BUB1-1	BUB1	CAAGGAGAAGCTTATTCGTG	418	333	338	184	254	172	318	281	229	889
BUB1-2	BUB1	GGTAGCAAAACAGTGTACCC	840	788	1012	593	654	725	816	835	925	1082
BUB1-3	BUB1	TCAGAGAGGAATTCAAAACC	233	182	220	210	210	195	164	212	241	550
BUB1-4	BUB1	TGATGAATCTTGGGTCATTG	1437	859	1304	1077	1064	1067	1269	1353	1262	1176
BUB1-5	BUB1	ACTTACCTGTGAGGCAGAGT	707	511	666	455	585	522	594	755	762	698
BUB1-6	BUB1	AGAAAATGTAAGGTCATCTG	1039	564	813	659	697	760	767	825	941	1462
BUB1-7	BUB1	AGGTTAATCCAGCACGTATG	375	287	365	299	318	295	323	417	363	619
BUB1-8	BUB1	CAGTGGCCAGCAAAGATGCT	679	489	535	423	391	304	468	559	536	1191
BUB1B-1	BUB1B	AAAATGGAGAAAGGTACACT	830	551	792	453	631	551	655	828	824	1009
BUB1B-2	BUB1B	AGGAATTGAACCCTTGAGCG	373	215	306	395	425	344	333	478	509	923
BUB1B-3	BUB1B	AGTGAAGCTGTATTGCCACG	526	393	535	367	362	425	481	481	629	818
BUB1B-4	BUB1B	GCAGATGCGATATTTCAGGA	800	433	693	552	543	513	644	580	609	802
BUB1B-5	BUB1B	AAGAAGGAGATCCTCTACAA	470	241	371	402	311	363	279	436	408	701
BUB1B-6	BUB1B	ACCTATCCCAAACATCCAGA	442	272	441	337	382	359	305	480	402	702
BUB1B-7	BUB1B	ACTACTCAGCAAGAAAGAAC	395	286	337	299	411	301	342	435	360	466
BUB1B-8	BUB1B	GCTCCAATCATCCGTGTAGG	551	276	498	441	404	468	501	559	559	640
C17orf75-1	C17orf75	GGCAGTAATAACAACCAACT	776	528	733	668	845	781	803	976	943	780
C17orf75-2	C17orf75	TACTAATCTACCATCCGAAG	726	672	733	486	604	695	821	831	742	1068
C17orf75-3	C17orf75	TAGATTGGCACAGCAACGAG	716	567	723	722	745	636	671	683	827	902
C17orf75-4	C17orf75	TGTTGTATGCCCAATCCAAA	996	639	785	788	825	828	914	757	983	997
C17orf75-5	C17orf75	AAACAGACCACATATTCTGA	1048	587	956	840	891	998	1055	1039	934	1054
C17orf75-6	C17orf75	ATGAATAAGTCCTTGAAGAC	502	330	444	448	464	463	458	481	471	526
C17orf75-7	C17orf75	CGAAGAGGGAGGCTCAGCCG	455	385	525	523	546	647	532	579	669	653
C17orf75-8	C17orf75	TCTTTCTTGATTTAGGCAAG	596	330	550	460	578	625	501	542	682	652
C8orf44-SGK3-1	C8orf44-SGK3	CTCTGGTGTCCCACAAAATG	816	684	766	692	692	613	866	880	777	827
C8orf44-SGK3-2	C8orf44-SGK3	GCTGAAATTGCTAGTGCATT	1270	900	1250	1038	1158	1107	1211	1444	1366	1148
C8orf44-SGK3-3	C8orf44-SGK3	GGATGAAAGAAGTTCTCAGA	814	434	664	920	747	864	719	1052	1073	863
C8orf44-SGK3-4	C8orf44-SGK3	TTTATTAAACAAAGACGAGC	583	293	454	701	765	735	519	744	762	1003
C8orf44-SGK3-5	C8orf44-SGK3	ACCAGAACTTTATAAACCTG	498	334	441	588	602	464	526	760	660	663
C8orf44-SGK3-6	C8orf44-SGK3	CATCTTCAGATGGATCTGAC	585	485	509	462	398	409	538	547	478	546
C8orf44-SGK3-7	C8orf44-SGK3	CTTGCAAAACGGAAACTGGA	613	502	668	458	614	603	606	761	633	759
C8orf44-SGK3-8	C8orf44-SGK3	TAATGCAATCCAACCAAAAA	489	292	360	499	486	451	432	559	507	466
CAD-1	CAD	AAGTCAGTAACACACCATCG	769	479	711	557	527	465	494	605	597	1063
CAD-2	CAD	CCCAGGAACTCTGTGACAGG	1031	559	740	1008	1010	958	907	1047	1008	1624
CAD-3	CAD	GAAGGTGTGATCCTATCCAT	886	506	665	613	683	579	804	783	662	859
CAD-4	CAD	TCCACGGGTATTCAATACAG	623	390	525	650	615	614	456	703	704	1052
CAD-5	CAD	AAAGCAGTTCCATATCTGAA	708	479	706	583	701	605	622	669	863	906
CAD-6	CAD	CACTTGATATCGATGATTAG	1005	766	949	989	1023	954	981	1014	1063	1174
CAD-7	CAD	GGAAATGACCAGTACTGGGG	703	393	473	637	772	696	508	697	800	863
CAD-8	CAD	TGATACGCTTCATTCGGTGC	708	589	702	432	458	551	610	549	528	894
CALM1-1	CALM1	AGGAACTTGGAACTGTCATG	1230	713	1008	799	973	883	1048	1179	1082	1078
CALM1-2	CALM1	CCATCATAGTCAAAAATTCG	817	550	727	815	833	740	741	923	955	792
CALM1-3	CALM1	CTGACCGAAGAACAGATTGC	763	533	748	436	675	534	684	715	568	786
CALM1-4	CALM1	GGCATTCCGAGTCTTTGACA	592	382	540	727	729	650	617	716	812	751
CALM1-5	CALM1	ATCTTTATCAAATAGGGAGA	631	435	561	664	744	742	637	905	997	799
CALM1-6	CALM1	CCTGCAATTCAGCTTCTGTT	1225	819	1129	947	1131	1091	1222	1064	1153	1046
CALM1-7	CALM1	GCAGGATATGATCAATGAAG	1077	640	838	856	966	907	1024	1068	1077	1026
CALM1-8	CALM1	TCCAAGTTCCTTTGTTGTGA	864	579	704	685	833	724	843	969	909	928
CALM3-1	CALM3	AGATGGCACTATCACCACCA	1214	1067	1099	984	972	936	1231	1123	1071	1141
CALM3-2	CALM3	CCTGCAGCTCTGCTTCAGTG	685	532	717	671	937	750	700	761	695	787
CALM3-3	CALM3	TCTTCCCCCAGAGTTCAAGG	1064	668	959	829	1041	956	994	1058	1106	1045
CALM3-4	CALM3	TGCTTACCTTGTCAAAGACA	1077	779	1032	875	763	800	1136	1075	983	1014
CALM3-5	CALM3	CCATCATGGTCAGGAACTCC	938	780	835	650	654	689	825	762	860	923
CALM3-6	CALM3	GATGAAGGACACAGACAGTG	1137	841	1165	864	1062	1191	1119	1097	1442	1116
CALM3-7	CALM3	GCAGGATATGATCAATGAGG	845	508	843	844	969	903	917	979	866	1070
CALM3-8	CALM3	TTCTCCCTCTTTGACAAGGA	753	549	800	570	789	800	736	834	744	812
CAMK1-1	CAMK1	CATCCAGGGCTACAATGTTG	1387	897	1075	990	1157	1046	1252	1226	1190	1289
CAMK1-2	CAMK1	GATCCCGGTGTACAATGCCC	837	565	732	730	771	790	862	896	949	954
CAMK1-3	CAMK1	TGTGGAAAAAGGCTTCTACA	1146	682	1008	1021	1064	925	1108	1092	1112	1031
CAMK1-4	CAMK1	TGTGGAACTCCGGGATACGT	1008	764	962	800	1029	885	1020	959	962	1095
CAMK1-5	CAMK1	AAAATCATGATCTCCGACTT	658	500	648	626	577	794	768	626	732	789
CAMK1-6	CAMK1	AAGCCCCACTTACAAGATGT	888	533	836	716	855	809	894	914	985	965
CAMK1-7	CAMK1	AGGAGAGTCAAACTCGTACT	654	437	558	542	558	545	632	623	537	592
CAMK1-8	CAMK1	CTCACGTGCCCAGAACATCT	915	680	882	775	778	843	812	785	795	729
CAMK1D-1	CAMK1D	GATGTAGGCAATCACTCCGA	908	522	718	782	822	799	731	883	842	927
CAMK1D-2	CAMK1D	GGTCCCCACTTACGTTCCGA	1661	1396	1649	1336	1488	1267	1321	1612	1724	2048
CAMK1D-3	CAMK1D	TATGGGAGACCTACCAGAGT	801	736	671	841	782	848	723	843	866	738
CAMK1D-4	CAMK1D	TTTGGATTGTCAAAAATGGA	1603	913	1222	1371	1588	1675	1404	1835	1783	1607
CAMK1D-5	CAMK1D	ACAGCTGCATGACCAAGTAC	718	625	735	627	733	579	681	572	633	673
CAMK1D-6	CAMK1D	ATCCCTAAGAAGGCGCTGAA	638	456	557	586	629	636	639	666	722	817
CAMK1D-7	CAMK1D	GACTTGGCGGATCAGAGTGC	612	463	480	410	632	500	529	578	593	683
CAMK1D-8	CAMK1D	GAGGATCTGCTCAAAGAGCT	1084	617	969	1143	1081	1155	1034	1138	1372	1264
CAMK1G-1	CAMK1G	ACTTTGCTAAGAGCAAGTGG	920	631	771	817	754	703	830	811	798	1079
CAMK1G-2	CAMK1G	AGCGTCTACTCACAATATGT	496	337	437	506	429	461	500	683	542	702
CAMK1G-3	CAMK1G	GGACGATGCCATTCTCATGT	1279	845	1169	1060	998	1074	1203	1268	1317	1331
CAMK1G-4	CAMK1G	TTGAGAAGGATCCGAACGAG	844	518	765	684	792	732	680	771	764	830
CAMK1G-5	CAMK1G	CTGTGTAGACACCCCGCTCC	381	327	467	316	394	454	382	460	498	489
CAMK1G-6	CAMK1G	GCATGAAAACATTGTGACCC	708	447	685	603	597	591	675	767	693	671
CAMK1G-7	CAMK1G	TGGTGAAGCAAAGACTGACT	841	573	693	584	781	593	882	780	986	821
CAMK1G-8	CAMK1G	TGTGGGACCCCAGGCTACGT	851	649	773	758	751	765	802	918	888	928
CAMK2A-1	CAMK2A	CCTCCAGCACCGCTCCACCG	804	559	728	657	675	816	873	705	831	669
CAMK2A-2	CAMK2A	GACACTCACATCATAGGCGC	741	564	761	736	885	554	723	709	854	1107
CAMK2A-3	CAMK2A	GGCCCGGGAGTATTACAGTG	596	390	587	780	894	848	713	996	1078	785
CAMK2A-4	CAMK2A	GTGCTGCGGAAGGACCCGTA	614	429	527	486	454	434	721	490	497	500
CAMK2A-5	CAMK2A	ACACCTTCGCACCACCGAGA	541	404	482	386	385	466	539	548	559	592
CAMK2A-6	CAMK2A	CCTACCGGAGAAGTTCCTGG	829	414	690	760	833	850	674	961	909	962
CAMK2A-7	CAMK2A	CTGAGATGCTGTCATGTAGT	1327	882	1255	943	1006	930	1177	1111	1256	1040
CAMK2A-8	CAMK2A	CTTTGGCCTGGCCATAGAGG	747	531	665	478	574	600	620	646	625	892
CAMK2B-1	CAMK2B	CTCACCTGAGAAATTCCGTG	918	547	731	678	776	646	786	715	822	860
CAMK2B-2	CAMK2B	GTCCTTCGCAAAGAGGCGTA	946	752	818	763	844	730	951	944	920	1069
CAMK2B-3	CAMK2B	TCTCCATTGTCACCAAATGG	12	36	28	24	36	22	30	57	16	39
CAMK2B-4	CAMK2B	TGCAGAGCTTGACACAGCGT	1044	833	1111	658	857	782	1063	841	1058	1135
CAMK2B-5	CAMK2B	ACCATGGGGCTGGTGGAACA	882	604	752	704	823	701	859	853	799	992
CAMK2B-6	CAMK2B	AGACTTCGGCCTAGCTATCG	429	296	492	452	410	431	367	525	514	547
CAMK2B-7	CAMK2B	CAAGCGCATCACAGCCCATG	978	879	1019	784	815	745	954	866	866	1039
CAMK2B-8	CAMK2B	GAACTTACAGATCGAAGACC	601	522	621	432	473	475	548	522	655	875
CAMK2D-1	CAMK2D	AAAAAGCTTTCTGCTAGGGG	1101	566	799	1232	1443	1351	1000	1499	1637	1132
CAMK2D-2	CAMK2D	AGAATATAGAGAATGACACC	951	987	869	813	934	706	941	922	1006	1184
CAMK2D-3	CAMK2D	CAAACGCATCACAGCCTCAG	1277	1129	1151	809	1048	970	1227	1116	1278	1098
CAMK2D-4	CAMK2D	TATCTTCCCAGAGTTACTGG	645	513	616	652	675	676	728	756	781	928
CAMK2D-5	CAMK2D	AGCCAGCATAGTTGTCAAGA	949	584	788	727	890	931	878	870	1151	915
CAMK2D-6	CAMK2D	CCTAAATGGCATAGTTCACA	825	651	760	669	860	754	794	764	851	848
CAMK2D-7	CAMK2D	CTTAGCCATAGAAGTTCAAG	786	477	717	717	717	711	705	643	912	828
CAMK2D-8	CAMK2D	TTCCAGGGGGGCATTCTCAG	817	371	592	806	815	853	718	954	1081	836
CAMK2G-1	CAMK2G	CCAGAATCTGATGTATACAG	527	392	528	509	569	584	564	599	739	715
CAMK2G-2	CAMK2G	CTCAGGGGACAAGTAACCTG	1071	745	1037	989	1116	862	985	1056	1344	1251
CAMK2G-3	CAMK2G	CTTCTGAAACATCCAAACAT	791	562	751	805	638	722	868	763	737	884
CAMK2G-4	CAMK2G	TTTCTAGCAACGATCCACGG	693	474	732	596	610	508	826	573	604	792
CAMK2G-5	CAMK2G	AGGGAGGATAGCCCACCAGG	460	355	436	556	567	531	443	638	615	528
CAMK2G-6	CAMK2G	GAAGTTCCTGGAGACAAGCA	2041	1320	1824	1647	2131	1932	1766	2119	2311	2130
CAMK2G-7	CAMK2G	GCTGCTGGCGAGTAAATGCA	694	468	590	560	711	685	667	732	879	828
CAMK2G-8	CAMK2G	TGTGAAGAAAACCTCCACGC	407	273	401	336	317	432	386	413	460	483
CAMK4-1	CAMK4	AGATACTTCATCCCACCAGG	497	329	404	356	508	397	490	447	492	635
CAMK4-2	CAMK4	GAGCATACCGCAGTACCCTG	1166	810	980	1000	1251	1035	1172	1161	1240	1200
CAMK4-3	CAMK4	GTCCCGGATTACTGGATCGA	475	328	443	608	610	533	506	667	645	720
CAMK4-4	CAMK4	TGCCGTTAAACAAATCCTGG	880	582	828	989	773	895	775	879	949	946
CAMK4-5	CAMK4	AACCCCTACAGAAATCAGTC	523	295	402	576	562	460	460	620	688	662
CAMK4-6	CAMK4	CTCCAGCATCCGTGGGTCAC	690	565	746	586	523	619	667	701	671	648
CAMK4-7	CAMK4	CTGTTTGCATCTGTACACAA	2141	1529	2066	1650	1992	1930	2114	2271	2344	2077
CAMK4-8	CAMK4	TTTCTTCACTTACAAGATGT	707	460	655	713	740	739	780	764	802	800
CAMKK1-1	CAMKK1	AGAGCCTACTAGAAACGGTG	1123	853	1059	837	906	907	881	1058	1161	1233
CAMKK1-2	CAMKK1	AGGCTGGGCCTTATGCCACG	786	645	724	675	743	703	726	771	754	854
CAMKK1-3	CAMKK1	GGCCAGCCTCACCACACCGT	643	489	625	550	474	439	630	475	599	657
CAMKK1-4	CAMKK1	TCAGTTTGACCACATTCACG	683	531	776	463	618	639	666	639	664	808
CAMKK1-5	CAMKK1	ACAGGTCGCCCTCCCCCGAG	384	210	255	369	442	389	352	430	493	381
CAMKK1-6	CAMKK1	CGGAATCAGAAATGGCCTCG	721	478	588	619	667	566	670	727	837	666
CAMKK1-7	CAMKK1	CTGCCAGAAGATCGTCCACA	922	545	925	642	690	928	939	911	983	800
CAMKK1-8	CAMKK1	TCCGAGAAGGGCTTGTCACA	616	484	599	476	505	519	783	507	527	634
CAMKK2-1	CAMKK2	ACGTGGTGAGACTCCACTGT	731	598	826	622	594	539	699	642	798	997
CAMKK2-2	CAMKK2	GAGACAGCTTGCGACCGGAG	787	634	642	868	871	840	806	1070	928	961
CAMKK2-3	CAMKK2	TGGAAGGTTTGATGTCACGG	919	580	790	846	1012	947	884	897	1160	1130
CAMKK2-4	CAMKK2	TGTTCGAACTGGTCAACCAA	1013	679	827	770	706	860	912	874	1051	1008
CAMKK2-5	CAMKK2	CCTGGTACACCTGCTCAATG	942	686	835	892	931	892	1031	927	1035	940
CAMKK2-6	CAMKK2	GCAGTATAGTGTCACACCCA	806	569	725	708	548	624	762	640	731	899
CAMKK2-7	CAMKK2	GGCCAACTTGACGACACCAT	773	589	688	387	564	561	753	568	664	648
CAMKK2-8	CAMKK2	TCATCCTTGAGCATCCACCT	981	779	896	706	669	660	945	929	982	874
CAMKV-1	CAMKV	AAGAGGCCATCTCCCATGAG	821	527	791	770	743	752	784	782	1090	696
CAMKV-2	CAMKV	AGATACTCGGGGGTCCCACA	667	460	676	836	879	1019	803	1041	1114	998
CAMKV-3	CAMKV	GATCGTGCACAGGAATCTCA	1308	857	956	985	1054	944	1116	1101	1188	1231
CAMKV-4	CAMKV	TGGCAGCTTTCCGCACCTTG	1007	596	903	834	952	783	889	1008	1010	823
CAMKV-5	CAMKV	ATATTGGGATGATATTTCGC	698	574	749	641	565	520	667	746	651	1193
CAMKV-6	CAMKV	CCGGAGCCGTTTCATGAGGG	499	349	541	689	755	877	565	890	848	772
CAMKV-7	CAMKV	CTCGCTCCGAGTAGTAGCCC	823	522	725	551	565	669	742	892	696	948
CAMKV-8	CAMKV	GATGTACATGATGACTCCAA	984	707	1047	727	889	934	819	808	1195	1091
CARD11-1	CARD11	CATCGTCAGACGCTACAAGG	695	560	761	627	709	641	806	739	861	728
CARD11-2	CARD11	CATCTTGGAACACGACCGCA	936	639	907	680	686	765	886	757	925	774
CARD11-3	CARD11	GCGCTACGCACAGCTCAGTG	1278	922	1253	944	1128	1047	1239	1143	1400	1285
CARD11-4	CARD11	TGAGGATCGAGATGGTGCGG	1265	1040	1198	982	1161	1184	1322	1285	1255	1364
CARD11-5	CARD11	CACGCACTTCCTGATGAACG	951	729	927	698	746	791	853	787	1044	897
CARD11-6	CARD11	CAGCGCAGGATGAACCTGAA	785	467	592	589	620	627	590	679	704	707
CARD11-7	CARD11	CCATCCAAGATCAACCGAGC	665	442	513	530	668	573	779	615	619	669
CARD11-8	CARD11	GTTGGACACATGCACCAAAG	963	521	773	699	748	683	742	892	886	726
CASK-1	CASK	ACTTCAGACTCACGACGTAG	692	507	783	718	686	686	740	807	835	895
CASK-2	CASK	GCTGCTATGACCATTAGCTG	501	481	545	389	551	451	634	580	587	593
CASK-3	CASK	TGAGGAAATTCAATGCAAGG	732	434	664	743	887	917	623	1100	890	806
CASK-4	CASK	TGTTGCAAGAATTATGCATG	1278	1297	1553	1189	1237	1240	1509	1380	1440	1368
CASK-5	CASK	AGTCCAGGGTTAAGTACAGA	1095	746	938	1138	1234	1128	1078	1343	1301	1194
CASK-6	CASK	CAAAGTCTTCACCACAAATC	690	416	592	530	527	543	585	635	711	690
CASK-7	CASK	GCATCAGCATGCGACGTACT	915	718	861	661	793	740	937	819	825	832
CASK-8	CASK	TGGGGTAGCTATTCAATTAG	964	618	898	757	995	1072	1073	968	1156	962
CCL2-1	CCL2	ACTGGGGCATTGATTGCATC	997	742	1074	885	1038	944	990	1090	1270	993
CCL2-2	CCL2	ATTGGTGAAGTTATAACAGC	688	432	717	727	813	708	711	699	878	982
CCL2-3	CCL2	CAGCCACCTTCATTCCCCAA	628	472	604	489	672	517	665	574	740	652
CCL2-4	CCL2	CCACAATGGTCTTGAAGCTG	1196	772	939	894	955	925	1069	1060	1094	1096
CCL2-5	CCL2	ATAGGAAGATCTCAGTGCAG	899	639	810	725	835	919	882	1001	1065	1033
CCL2-6	CCL2	GCAGCCACCTTCATTCCCCA	883	714	864	766	914	745	800	1051	1007	961
CCL2-7	CCL2	TATGAGCAGCAGGCACAGAA	756	557	710	735	866	681	551	882	880	904
CCL2-8	CCL2	TTCTTTGGGACACTTGCTGC	941	766	924	700	845	783	901	776	1013	973
CD2-1	CD2	AGAGGGTCATCACACACAAG	723	397	707	454	544	517	656	550	615	629
CD2-2	CD2	CTTGATACAGGTTTAATTCG	2275	1380	1962	1958	1993	2047	2018	2409	2472	2238
CD2-3	CD2	CTTGTAGATATCCTGATCAT	921	562	799	625	698	655	812	867	909	912
CD2-4	CD2	GTGCCACAAAGACCATCAAG	982	669	857	753	802	896	984	949	1065	982
CD2-5	CD2	ACAGCTGACAGGCTCGACAC	437	357	398	267	268	309	368	358	446	513
CD2-6	CD2	ATATTTGATTTGAAGATTCA	1075	586	801	1081	1022	1011	957	1121	1257	1207
CD2-7	CD2	ATGATATTGACGATATAAAA	577	299	550	568	521	616	596	635	819	857
CD2-8	CD2	CAAGTTGATGTCCTGACCCA	521	425	516	453	390	474	601	425	543	641
CDC42BPA-1	CDC42BPA	AAAACTGTAGGAACTAGTCC	1067	731	956	891	877	1021	1117	900	1057	999
CDC42BPA-2	CDC42BPA	CAACATAATAATCCATAACC	508	315	468	521	563	529	555	448	573	603
CDC42BPA-3	CDC42BPA	TGTAGCAGAGAACATCGACT	1150	771	973	872	760	835	1023	825	1058	1018
CDC42BPA-4	CDC42BPA	TTCTGAGGATCTATACCCAG	613	476	618	844	754	651	674	763	837	670
CDC42BPA-5	CDC42BPA	ATTAACATCAAGATCCAGTG	1329	970	1245	1035	1136	1169	1302	1318	1515	1375
CDC42BPA-6	CDC42BPA	CTGCTGAAGCATCTAAAGAC	630	392	595	582	598	612	599	656	694	666
CDC42BPA-7	CDC42BPA	TGTGTGAACTGAAAGTGGAG	1025	633	882	833	818	801	885	1094	1118	1023
CDC42BPA-8	CDC42BPA	TGTTAGTCAAAGTGAAAGGG	1061	773	892	961	1116	963	918	1211	1270	1102
CDC42BPB-1	CDC42BPB	AGAGGAATTGGTCAGACGTG	1240	827	1180	1185	1208	1182	1207	1299	1459	1355
CDC42BPB-2	CDC42BPB	CTGGGGTCAAGAACACTGGT	919	1326	1116	509	520	637	748	719	817	794
CDC42BPB-3	CDC42BPB	GATATGGCGAGGTTCTACAT	1136	698	986	1164	1097	1112	991	1159	1385	1375
CDC42BPB-4	CDC42BPB	TGCAGATGGAAGCTTACGAG	1068	810	991	947	917	976	1091	997	1121	1077
CDC42BPB-5	CDC42BPB	AGTCACTCGTGGAGACCTAT	791	603	695	833	719	670	788	806	830	833
CDC42BPB-6	CDC42BPB	CCTTCTCCTGCCGGACCACG	721	579	594	648	660	566	678	692	621	765
CDC42BPB-7	CDC42BPB	CGTGGTGGGCAACGGCACAG	899	620	911	687	807	899	821	849	965	959
CDC42BPB-8	CDC42BPB	TGAAGCCGCCTACCTTGACA	642	509	589	576	542	660	689	689	732	664
CDC42BPG-1	CDC42BPG	ACAGTGGGAGCAACGCCTTG	1266	782	1149	967	813	880	1079	879	917	1158
CDC42BPG-2	CDC42BPG	AGTGCAGAGTGGTCACCCAA	1098	770	1116	903	1007	975	1075	1248	1190	1239
CDC42BPG-3	CDC42BPG	CCGCAGCTCAGGAATATAGG	901	525	810	711	1036	807	795	1063	1111	1087
CDC42BPG-4	CDC42BPG	CGGCCCTCAGGTGTCCGGCG	270	201	256	324	314	285	466	330	293	349
CDC42BPG-5	CDC42BPG	AATGATGAGAAGGTCTCAAG	716	497	557	581	598	532	658	683	667	781
CDC42BPG-6	CDC42BPG	CCCATCCGTCTGGGACAATG	1580	1201	1482	1164	1305	1496	1414	1401	1429	1618
CDC42BPG-7	CDC42BPG	CCTTACCTCTGAGCTCCGGA	731	603	641	672	679	663	652	747	732	825
CDC42BPG-8	CDC42BPG	GCGACCACCAGTCACACTGT	596	485	634	423	580	528	483	492	659	803
CDC7-1	CDC7	GGCCAAACCAAAGTCTACCA	181	89	209	102	155	210	183	187	249	1234
CDC7-2	CDC7	TAGGGGGCAAGATAATGTCA	202	138	232	106	185	151	146	209	245	1128
CDC7-3	CDC7	TCCTGGTGTACCTGCCCTAG	300	259	401	244	329	247	354	283	241	799
CDC7-4	CDC7	TTAAACACATTACTAAGCTG	295	199	286	272	292	239	294	291	289	843
CDC7-5	CDC7	AACAAATCCCACATAATCAC	395	292	350	260	303	302	390	300	355	671
CDC7-6	CDC7	ATATTCCCGTACTTCTTGAA	357	297	372	278	300	294	345	350	444	726
CDC7-7	CDC7	CATGAAGCAGTCAAAGACTG	552	362	517	453	435	425	554	491	458	1643
CDC7-8	CDC7	GCACAAATTCAGATTAAACA	780	468	644	821	983	781	795	1029	1015	867
CDK1-1	CDK1	ACCCTTATACACAACTCCAT	282	224	282	151	185	150	277	242	255	854
CDK1-2	CDK1	GACAAAACACAATCCCCTGT	265	200	288	215	193	184	273	260	230	930
CDK1-3	CDK1	GATCTCCAGAAGTATTGCTG	230	115	196	106	85	115	114	137	139	1050
CDK1-4	CDK1	GTATTCCAAAAGCTCTGGCA	346	243	298	220	246	245	264	357	346	848
CDK1-5	CDK1	AGTTGCTAGTTCAGCAAATA	485	303	409	456	528	484	355	538	535	594
CDK1-6	CDK1	CTCAAAGATGAGATATAACC	681	534	707	640	703	742	759	714	836	1073
CDK1-7	CDK1	GAATCCATGTACTGACCAGG	791	538	765	531	572	547	603	754	750	1113
CDK1-8	CDK1	GGGTTCCTAGTACTGCAATT	777	465	697	943	898	998	977	1072	1160	764
CDK10-1	CDK10	ACAGGAACTTCATTATCCAC	676	512	723	655	674	603	601	668	684	899
CDK10-2	CDK10	CCTGCGTCATCCGAACATCG	772	512	710	558	641	652	786	662	746	675
CDK10-3	CDK10	GAAGCTGAACCGCATTGGAG	1027	803	1015	947	1128	1149	920	1165	1224	1133
CDK10-4	CDK10	TATGCCAACACCCTTCTCGG	757	575	708	651	827	750	906	783	948	920
CDK10-5	CDK10	AAAGCCAATGACCCCCAAGG	763	467	694	664	761	864	744	863	1136	806
CDK10-6	CDK10	AGACCACCAGCATCGACATG	1021	838	901	800	816	810	1154	1042	1183	1056
CDK10-7	CDK10	GCTCACAGTAACCCATCACC	519	364	475	444	453	433	580	525	498	579
CDK10-8	CDK10	TTGTCGCACTGAAGAAGGTG	1013	744	909	704	803	900	1016	799	935	958
CDK11A-1	CDK11A	CATAGCCATTCAGCAGAAGG	926	654	893	953	906	967	956	929	1171	1044
CDK11A-2	CDK11A	CTACATCGTGATGAACTACG	1410	946	1413	1130	1065	966	1259	1199	1324	1206
CDK11A-3	CDK11A	CTTGAGCTCGATGGGCAACA	2151	1760	2387	1752	1621	1968	2019	2059	1971	1911
CDK11A-4	CDK11A	GGAGCTGAGAGATCACTGCA	699	513	694	564	809	691	732	761	828	726
CDK11A-5	CDK11A	AGACGGCCGGAAGCCAGGTG	13	11	9	35	18	13	9	4	7	12
CDK11A-6	CDK11A	CGCGCCGCCTACCTTCCCTG	294	228	244	174	200	183	253	207	224	756
CDK11A-7	CDK11A	GGAGGTTCTTACCAACCAAG	1091	681	1003	854	976	842	758	972	1119	1776
CDK11A-8	CDK11A	TCCTTTCTAACTGCTCCAAG	190	123	130	124	159	161	197	172	123	282
CDK11B-1	CDK11B	AAAAGAGAAAAGAGAAACGT	641	396	584	685	714	744	661	694	711	885
CDK11B-2	CDK11B	ACATCACCGAACGATGAGAG	427	321	394	323	257	316	379	324	501	520
CDK11B-3	CDK11B	CTACATCGTGATGAACTATG	1172	835	1194	641	797	735	792	843	695	1525
CDK11B-4	CDK11B	TCCTTATTGTGATCTCCATG	743	526	661	633	633	545	827	736	655	680
CDK11B-5	CDK11B	AAGACAGAAGAGAAGGGAGA	699	508	698	610	750	693	644	805	800	1286
CDK11B-6	CDK11B	ACGGTTCGACCGAGATTCCG	640	391	531	457	430	465	482	547	587	926
CDK11B-7	CDK11B	AGGACATCAGCGACAGCGAG	835	556	855	617	860	683	780	752	779	889
CDK11B-8	CDK11B	TGCCTGAACAGGATCGAGGA	713	545	736	594	807	646	736	677	759	653
CDK12-1	CDK12	ACTGACCGACTGCCTTCTCG	1120	847	820	482	713	596	752	698	628	1064
CDK12-2	CDK12	ATTCACCAGTTCAGTATCTG	875	675	826	572	869	626	708	767	789	1364
CDK12-3	CDK12	CTAGCAGTCCCATTAAGTCA	864	560	748	589	605	413	553	704	728	1068
CDK12-4	CDK12	TGGCCTTCAAACTAGACCGA	725	732	755	455	577	423	636	656	627	931
CDK12-5	CDK12	CAGGCCACACAGCTGGACAA	543	401	515	170	227	176	312	400	256	1152
CDK12-6	CDK12	CAGGTCATCCAAGCTCCACA	839	505	649	518	661	630	653	711	792	982
CDK12-7	CDK12	GACAAACAGAAAGCGACTGG	345	212	271	235	278	287	244	322	361	621
CDK12-8	CDK12	GTCTTTGAGTGAGTAGAAGG	813	520	736	698	739	591	664	854	825	1111
CDK13-1	CDK13	AGAATATGTGGGCCTCGCTA	157	98	142	163	144	187	130	129	169	192
CDK13-2	CDK13	AGGTAACGGTGGTAATGTAG	2022	1513	1852	1661	1812	1828	2060	1748	1873	2009
CDK13-3	CDK13	GGTTCCTTGTAGGCCGAAGG	1087	795	1221	1028	1262	1199	1132	1435	1377	1141
CDK13-4	CDK13	TAGTCGGCCGTATACTAACA	694	466	751	830	939	774	777	1060	956	1064
CDK13-5	CDK13	ATCACAAACAAACCATGTGA	733	474	663	651	739	714	775	752	767	940
CDK13-6	CDK13	CATATTGATAATACTCTGAT	611	452	484	555	620	630	657	696	770	832
CDK13-7	CDK13	GCCGCCACAGCTCCTACGAG	252	254	183	314	229	304	212	325	310	290
CDK13-8	CDK13	TGGCGGTGCTAGTAGCGGCG	531	287	366	521	645	498	524	565	728	968
CDK14-1	CDK14	AAGAGTCACCTAAAGTTAGG	1333	937	1299	1122	1513	1281	1270	1414	1504	1239
CDK14-2	CDK14	ACCTTCTGATCAGTGACACG	1652	1336	1447	673	777	869	1116	822	1113	1085
CDK14-3	CDK14	CCAACGAAGTGGTTACCTTG	547	406	546	531	521	478	602	550	646	584
CDK14-4	CDK14	GTGTCACAAAGATGTCTACA	1359	1143	1240	1235	1620	1324	1430	1457	1609	1365
CDK14-5	CDK14	ACATGGACAAGCACCCTGGG	616	365	677	568	657	508	482	672	763	653
CDK14-6	CDK14	ACCAGCTAATCAAGTAAAGA	1033	588	870	1152	1130	1152	1095	1227	1446	1325
CDK14-7	CDK14	TCATGACATCATCCATACCA	574	523	581	469	569	407	672	581	624	537
CDK14-8	CDK14	TCTTATGCTACAGTATACAA	1245	896	1255	1360	1282	1232	1364	1384	1461	1428
CDK15-1	CDK15	AAACAATCACTGTTACTCCG	1167	770	950	894	978	823	1086	1027	1085	1141
CDK15-2	CDK15	CTCCAAGTTCAAGTAAGATG	779	713	886	886	916	850	871	983	957	909
CDK15-3	CDK15	GGCTCCCAGCAAAGCATCAG	878	668	940	1000	1071	1034	858	1252	1366	1036
CDK15-4	CDK15	TGGATGCTGAGACATATACT	1143	1011	1179	925	963	1026	1219	1090	1380	989
CDK15-5	CDK15	CAGGAAACAAAGGTTGACCC	1066	828	855	856	897	807	1028	904	1109	1144
CDK15-6	CDK15	CCATTTACAGCTATCCGAGA	603	353	538	550	562	593	564	622	716	666
CDK15-7	CDK15	GGTCCCTGTGAAGAACGTGT	688	495	668	587	675	604	611	737	796	740
CDK15-8	CDK15	TAGAATAAATGGACAACTAG	1108	720	910	1037	1017	945	1072	1217	1279	1140
CDK16-1	CDK16	CCCACGCAAGATCTCCACTG	901	513	936	738	677	630	873	779	867	790
CDK16-2	CDK16	GCCACCAGAGATTGTGCACG	734	479	542	688	558	584	636	661	751	733
CDK16-3	CDK16	TCAGACTGGAACATGAAGAG	1060	775	950	1061	1038	924	890	1031	1022	1053
CDK16-4	CDK16	TTACTAGGCTGACACGACGG	604	547	603	450	553	406	690	743	681	737
CDK16-5	CDK16	AACAAAGACATACTCCAATG	811	649	844	852	848	748	793	929	904	963
CDK16-6	CDK16	AGCAGTACCTGGATGACTGT	819	536	663	689	598	623	654	685	693	757
CDK16-7	CDK16	ATAGGCCTGGATGAGAGTGG	1120	760	1061	970	911	894	1126	995	1114	1160
CDK16-8	CDK16	GGTGTAGCACCTTCTGCCGG	505	365	520	506	782	599	732	777	738	805
CDK17-1	CDK17	ACATAGACGGATCTCAATGG	656	447	581	461	574	571	676	655	744	632
CDK17-2	CDK17	CATGAGTATGCACAACGTAA	627	485	659	472	557	483	521	604	611	688
CDK17-3	CDK17	CCCTGCACAGCTATAAGAGA	817	424	540	570	868	654	715	731	812	716
CDK17-4	CDK17	CTTTCAAGAAGCCCCCATTG	825	437	700	774	858	932	776	1115	995	738
CDK17-5	CDK17	ATTCTCCTTTCTCATTAATG	684	450	651	516	719	561	721	825	680	797
CDK17-6	CDK17	CAAATTGGAAAAGCTTGGAG	527	304	471	767	790	779	597	855	917	852
CDK17-7	CDK17	GAGACCTTCGACTCATTGGT	576	417	560	536	595	574	632	674	631	785
CDK17-8	CDK17	GGCCTGCCATTCTTCACAAT	845	465	645	668	773	757	902	862	895	766
CDK18-1	CDK18	AAAGACTTACTCCAATGAGG	619	404	661	597	620	622	592	662	704	1015
CDK18-2	CDK18	AGCCTCTTGCTGACGTCCTG	1161	962	1060	1006	1081	1034	1089	1223	1356	1188
CDK18-3	CDK18	CATGAGCATGCACAACGTCA	604	572	694	563	619	577	588	670	542	736
CDK18-4	CDK18	GGGTGAGGGACCGATCTGTG	868	645	825	765	898	874	911	1086	871	933
CDK18-5	CDK18	CAAACTGACGGAGAACCTTG	1218	768	956	948	826	899	935	971	931	1193
CDK18-6	CDK18	CTTCTCCCCAACAGACAGCG	563	351	466	442	441	475	386	541	609	527
CDK18-7	CDK18	TCAACCAGCTCCACAACCGG	393	232	327	411	340	319	407	484	433	446
CDK18-8	CDK18	TCTCCCTCTCAGTCAGACAT	39	40	33	11	21	16	16	18	47	42
CDK19-1	CDK19	AATCTCTCTACAAGCCGACA	1054	660	832	1088	902	986	1080	974	993	1056
CDK19-2	CDK19	GAAGCACCCAATTTGCATGG	525	380	527	518	566	655	464	616	732	565
CDK19-3	CDK19	GGAGAGAAGCACCTACCAAG	624	438	710	727	650	739	689	797	742	711
CDK19-4	CDK19	TGGTGCAAGGCATTATACAA	1433	1106	1361	1156	1196	1110	1354	1286	1547	1292
CDK19-5	CDK19	CGCCTTGTAGACGTGACCGT	676	614	750	439	576	584	742	559	521	774
CDK19-6	CDK19	GGGGGAGAGTCAAAATAGGT	456	219	362	666	521	505	454	568	579	561
CDK19-7	CDK19	TTATGCAGAGCATGACTTGT	952	837	1102	639	730	708	883	885	943	1124
CDK19-8	CDK19	TTCATCATGATCAACTGGAT	1368	762	1247	982	1107	1015	1263	1371	1270	1226
CDK2-1	CDK2	AAGCAGAGAGATCTCTCGGA	513	268	460	422	495	456	354	564	596	801
CDK2-2	CDK2	CAAATATTATTCCACAGCTG	823	436	652	806	927	958	694	1102	1211	962
CDK2-3	CDK2	CATGGGTGTAAGTACGAACA	820	536	661	601	767	617	763	795	888	1072
CDK2-4	CDK2	TCTGAGGTTTAAGGTCTCGG	398	291	385	382	431	400	394	492	570	633
CDK2-5	CDK2	AGAAGCATTACCTTGATGAG	638	518	570	578	651	677	670	648	671	772
CDK2-6	CDK2	CAAAGCCAGAAACAAGTTGA	613	355	598	504	522	531	530	566	536	635
CDK2-7	CDK2	GGTGCAGAAATTCAAAAACC	291	156	217	386	425	405	346	429	503	498
CDK2-8	CDK2	TGTTCGTACTTACACCCATG	510	412	507	348	315	380	543	411	374	614
CDK20-1	CDK20	AAGGCTGTGTTCCCACACGG	849	524	611	679	900	675	702	895	872	937
CDK20-2	CDK20	AGGTGGTGCGCCATGCCCAG	866	578	737	565	848	627	820	860	767	696
CDK20-3	CDK20	ATGCCAACAACATTGTACAT	1015	793	906	554	751	790	839	840	1106	803
CDK20-4	CDK20	GGTGCCCGCCAGTATGACCA	1238	724	977	906	1080	1157	1120	1088	1232	1106
CDK20-5	CDK20	CGGCCAGACTTGAGGGTTTG	747	674	868	814	838	698	891	915	924	818
CDK20-6	CDK20	CTCAGGCCAGCTCAAGATAG	903	715	881	820	930	832	1003	1008	1105	869
CDK20-7	CDK20	GAAGGTGGCCCTAAGGCGGT	624	301	430	574	629	511	529	589	543	752
CDK20-8	CDK20	TCGTTCTTGCCCGGGAAAAG	566	395	562	541	595	676	605	728	671	707
CDK3-1	CDK3	GCTGCCCAAGAGAATCTCGG	616	353	551	453	562	527	454	703	538	686
CDK3-2	CDK3	GGTGGATGACCCGATGTGAG	1000	1632	1218	500	741	761	532	872	776	843
CDK3-3	CDK3	TCATGGGTGTAGGTGCGCAG	1011	855	920	871	984	856	1036	906	1182	1339
CDK3-4	CDK3	TGGACGTGGTGCACAACGAG	1466	1174	1336	952	928	983	1175	1170	1069	1283
CDK3-5	CDK3	AAGGCCAAGAACAGGGAGAC	25	42	30	48	29	37	25	27	7	29
CDK3-6	CDK3	AAGTACATGGACTCCACCCC	966	747	1092	744	714	766	1006	893	1010	1039
CDK3-7	CDK3	GAGCAGCGAGATCTCCCTGA	788	502	689	562	681	596	657	635	739	967
CDK3-8	CDK3	GCTGTGGATATCTGGAGCAT	1787	1210	1603	1376	1614	1405	1515	1685	1770	2081
CDK4-1	CDK4	AGTGTGAGAGTCCCCAATGG	635	493	636	608	672	603	475	707	594	806
CDK4-2	CDK4	CCAGATGGCACTTACACCCG	455	310	420	417	337	358	418	515	429	596
CDK4-3	CDK4	GTCCACATATGCAACACCTG	670	526	710	597	604	648	748	623	826	736
CDK4-4	CDK4	GTCTACATGCTCAAACACCA	749	543	707	601	684	551	604	711	710	843
CDK4-5	CDK4	AAATTGGTGTCGGTGCCTAT	712	492	556	632	740	598	743	881	870	955
CDK4-6	CDK4	CTGATGCGCCAGTTTCTAAG	753	444	548	644	669	544	672	764	616	789
CDK4-7	CDK4	GAGAACATTCTGGTGACAAG	898	557	752	905	739	735	856	850	1029	1225
CDK4-8	CDK4	GGCTTTACTGAGGCGACTGG	583	290	423	740	775	611	410	739	732	920
CDK5-1	CDK5	CCGGGAGACTCATGAGATCG	699	450	597	678	703	635	597	866	734	694
CDK5-2	CDK5	CCTTTACAATCTCAGGATCG	623	399	565	553	488	439	613	618	614	577
CDK5-3	CDK5	CGTCCGCTGTTACTCAGCTG	685	434	698	556	522	541	559	521	559	635
CDK5-4	CDK5	TAGCCGCAATGTGCTACACA	1184	924	1134	928	1072	958	1234	1125	1251	1387
CDK5-5	CDK5	ATCTCCCGGAGGGCGGAACT	791	519	579	729	657	812	729	942	916	874
CDK5-6	CDK5	TCAGAATGGGGAGCTGAAAT	1232	810	1167	1240	1129	1130	1368	1417	1468	1102
CDK5-7	CDK5	TGAAGCACAAGAACATCGTC	928	728	969	692	733	814	1021	907	1072	1007
CDK5-8	CDK5	TGACCACATGTCGATGGACG	848	676	812	593	503	682	803	694	835	919
CDK5R1-1	CDK5R1	GAAGAGAATCGTGGCCGTGT	933	689	942	871	919	775	973	1019	1039	1137
CDK5R1-2	CDK5R1	GACCCGTTTGGGCGTCCCTG	981	571	854	1044	1327	1147	963	1323	1418	1228
CDK5R1-3	CDK5R1	GCTTCAGGCGGTAGCACCGG	704	501	624	705	690	742	695	914	834	877
CDK5R1-4	CDK5R1	GGCCGTATAGTGGCCCACGG	646	469	598	844	839	766	742	938	889	827
CDK5R1-5	CDK5R1	CACATTCGCCCAGCCCCCAC	583	496	547	551	561	447	690	684	680	618
CDK5R1-6	CDK5R1	CTCTCGGGTTCCCAGACCGG	473	203	315	443	633	514	358	696	673	686
CDK5R1-7	CDK5R1	GGACCAGGGCTTCATCACGC	693	413	489	501	557	466	622	640	604	871
CDK5R1-8	CDK5R1	TGAGGTGCGTGATGTTGTTC	1067	861	1061	907	875	807	1125	971	1019	1224
CDK6-1	CDK6	AACACTCCAGAGATCCACGG	756	507	643	595	535	700	719	724	761	862
CDK6-2	CDK6	CATTGCAGGTCGTCACGCTG	1331	1082	1111	988	995	971	1291	1059	1165	1128
CDK6-3	CDK6	GCCCGCGACTTGAAGAACGG	1212	819	1152	1134	1250	1244	1402	1277	1426	1377
CDK6-4	CDK6	TGGCTCACCTGACCACGTTG	820	614	910	586	691	709	873	674	802	992
CDK6-5	CDK6	ACCTCGCGGATGGTGGAGAG	850	627	925	826	962	996	856	1051	1048	980
CDK6-6	CDK6	GATACCTTTATGGTTTCAGT	914	571	861	821	867	733	890	975	978	1177
CDK6-7	CDK6	TACGAATGCGTGGCGGAGAT	1188	793	911	851	960	1155	1077	1108	1154	1434
CDK6-8	CDK6	TTAGATCGCGATGCACTACT	738	596	697	591	701	543	805	684	625	934
CDK7-1	CDK7	AGCTCCAAATAGTAACTCGG	394	184	332	349	277	330	290	461	411	703
CDK7-2	CDK7	ATCTCTGGCCTTGTAAACGG	637	398	524	299	278	274	322	327	424	1199
CDK7-3	CDK7	TTAAAAACCTTACCCTATGT	755	396	676	508	493	477	576	619	633	692
CDK7-4	CDK7	TTTCCATAAAATCAAAGACA	631	330	475	548	549	596	620	530	593	594
CDK7-5	CDK7	ATATTCTTGTTAGCTGATCA	1057	696	847	822	974	903	949	1145	987	1376
CDK7-6	CDK7	ATGTAGGCTTTGATGTGTGA	1193	856	1165	1085	1073	1011	1134	1187	1168	1246
CDK7-7	CDK7	CATAGATCAGAAGCTAAAGA	574	284	422	413	532	478	432	477	571	836
CDK7-8	CDK7	GGCTCCCAAAAGATTTGGCC	357	202	367	413	479	476	463	564	535	536
CDK9-1	CDK9	CCAGAGTGTCACCACACGGT	616	486	590	241	259	250	343	451	403	796
CDK9-2	CDK9	GCGGTTATAGGGGGAAGCTG	472	286	414	241	301	384	367	550	446	863
CDK9-3	CDK9	GCTGACTGATGAGGGCGAGT	692	557	755	456	474	509	560	667	646	944
CDK9-4	CDK9	TCTCCCGCAAGGCTGTAATG	24	13	20	12	11	19	26	32	18	53
CDK9-5	CDK9	AAGCTCGCCAAGATCGGCCA	418	1041	735	139	245	195	494	249	298	518
CDK9-6	CDK9	AATGTGCTTATCACTCGTGA	686	495	693	383	392	389	586	569	550	1091
CDK9-7	CDK9	GGCCCCCCCATTGACCTGTG	355	221	280	336	336	406	324	404	545	482
CDK9-8	CDK9	TCACGCTGTCTGAGATCAAG	911	745	1064	619	761	658	926	798	821	1052
CDKL1-1	CDKL1	ATTGCCCAAACATCCACCGG	705	494	565	610	689	618	676	658	645	732
CDKL1-2	CDKL1	GGTCACAATATTCAAACACC	1073	730	945	982	1038	1069	1084	1219	1396	1164
CDKL1-3	CDKL1	TCGGGAAATCCGAATGCTCA	1003	923	936	1003	921	995	1052	1121	1287	1045
CDKL1-4	CDKL1	TGACTACTATACAGACTACG	697	529	674	658	598	619	716	659	704	884
CDKL1-5	CDKL1	AAAGTCACAAAGCTTAATCA	877	594	710	779	877	807	791	852	1106	922
CDKL1-6	CDKL1	AAATGTAGAAACAGGGACAC	902	804	780	661	742	699	867	845	813	1011
CDKL1-7	CDKL1	ATCTCGTGAAGAGCATAACT	821	570	804	703	726	592	754	759	899	864
CDKL1-8	CDKL1	GTGGCCAGGAAAATCGGATG	1006	595	827	852	992	892	947	1130	992	1055
CDKL2-1	CDKL2	AGTGGTGATAGATTTAGCAA	1672	1011	1348	1336	1499	1351	1409	1586	1786	1792
CDKL2-2	CDKL2	CCAAGTCATCAAGAATTGTG	911	655	805	687	874	708	903	862	940	852
CDKL2-3	CDKL2	CTGATTATGTGGCAACCCGA	956	670	858	747	830	761	770	760	925	1062
CDKL2-4	CDKL2	CTGGTAACTGAAATGTTCAT	1105	775	1177	1026	1077	1069	1150	1064	1355	1035
CDKL2-5	CDKL2	AAAATCCCAAAACAGAAAGA	729	393	541	800	935	764	683	969	869	825
CDKL2-6	CDKL2	AAATGGATGGATTTGCTGAG	920	598	741	713	845	862	910	841	1097	929
CDKL2-7	CDKL2	AACCTTACTCCAGCAAACAC	811	675	868	631	789	648	668	644	806	921
CDKL2-8	CDKL2	ATAGCTTGACAACGCCAGAC	1947	1302	1623	1415	1549	1458	1616	1695	1841	1953
CDKL3-1	CDKL3	GAACTACCCCAGCAAAAATG	825	462	666	811	823	838	855	952	1067	843
CDKL3-2	CDKL3	GAAGATAGTCAATTGCTCGA	1082	698	815	775	870	952	973	1091	1048	1212
CDKL3-3	CDKL3	GCAATTTCATCACGAAAACC	754	616	595	660	804	679	621	889	986	784
CDKL3-4	CDKL3	GGACATTTATACGGACTATG	929	568	748	1226	1067	1087	965	996	1148	1100
CDKL3-5	CDKL3	AAATCCAAATCAGAACTACT	737	486	682	679	758	819	749	835	903	707
CDKL3-6	CDKL3	CCAAAAAAGAAAGAGTATGA	570	345	522	606	584	584	612	614	783	639
CDKL3-7	CDKL3	CTAGATGATATCCTGTCAGC	774	402	599	598	615	644	658	722	636	828
CDKL3-8	CDKL3	TGAACTACTTAGCAGTGTAT	927	704	842	690	891	811	959	932	1093	1011
CDKL4-1	CDKL4	AAATCTTGTGAACCTCATCG	715	552	682	789	813	622	678	771	948	770
CDKL4-2	CDKL4	AATATTCTAATAACTAAGCA	647	359	539	812	830	823	619	861	893	878
CDKL4-3	CDKL4	CCGATTATGTAGCTACGAGA	625	420	616	470	669	517	552	578	712	830
CDKL4-4	CDKL4	GTGGCCTGGAAAATCAGATG	849	546	790	727	908	748	762	968	949	891
CDKL4-5	CDKL4	AACAGCTACTACTTGTCCAG	818	549	778	674	774	732	780	772	892	907
CDKL4-6	CDKL4	CGTAGCTACATAATCGGTGT	718	517	573	526	638	557	552	583	727	796
CDKL4-7	CDKL4	GAGTGATCAAAAGCGTATTA	603	348	477	553	783	653	652	691	879	779
CDKL4-8	CDKL4	TGGTTCTTCAGTCGATATAT	624	417	601	566	688	545	575	612	709	795
CDKL5-1	CDKL5	AAAGTCCGTGGACATGTGGT	1070	946	1026	751	1141	877	1084	1116	1183	1112
CDKL5-2	CDKL5	AAGAATGATATTGTCCATCG	1082	717	852	979	1115	955	883	1078	1114	933
CDKL5-3	CDKL5	GACTAAGACTAGCTCCAGCA	910	699	1003	831	1101	872	1000	1159	1104	1103
CDKL5-4	CDKL5	TTGCGGAGCCCAGTACCAGT	1385	864	1158	1340	1507	1140	1334	1353	1417	1320
CDKL5-5	CDKL5	CAGACATTCTAAGACGATGG	862	448	760	711	766	730	712	758	909	872
CDKL5-6	CDKL5	CTTGAGCATAGGGCAAGGGA	960	797	933	961	1195	1012	1021	1083	969	1004
CDKL5-7	CDKL5	GAAGGAAGCATTTCGTCGGA	1054	594	901	1211	1242	1101	1006	1195	1265	1108
CDKL5-8	CDKL5	TGTTCTACTTGACCTAATGA	767	546	644	685	790	699	742	713	747	825
CERK-1	CERK	ATGGAGGCTAAGGTGAACAG	1541	1152	1410	1303	1301	1242	1363	1332	1594	1327
CERK-2	CERK	CCTCCCTGCACAACACACGG	1001	597	856	596	633	738	809	801	821	796
CERK-3	CERK	CTGCGTGTGTTACTCCACCG	698	585	851	566	739	716	762	683	935	815
CERK-4	CERK	TTAACATAGACAAATACGAC	799	659	835	691	698	744	771	863	989	1326
CERK-5	CERK	ACTGTGTAAAGAGAGCACGA	731	535	718	553	631	638	751	712	690	943
CERK-6	CERK	AGGACAGTGAGAAGAAACGG	903	692	958	702	869	850	910	1066	953	1103
CERK-7	CERK	ATCTGAGATCATCGCCGTTG	862	686	1060	860	698	745	865	870	973	890
CERK-8	CERK	GGGGTGGTTCTGGTCGACCC	386	240	417	344	510	418	351	470	439	495
CERKL-1	CERKL	AATGTTGCAGTTATCACATG	982	763	934	652	704	705	941	883	815	936
CERKL-2	CERKL	GCATGCAAACGTTAGAACCA	1018	833	1100	755	939	952	1047	1166	1201	1146
CERKL-3	CERKL	GGGGACGTTAACAGCGCCGG	850	524	853	720	789	910	814	900	925	816
CERKL-4	CERKL	TCTTCCACCAAAGCCAAACA	641	395	567	629	579	559	667	572	628	706
CERKL-5	CERKL	AACCTTCTCATAATAAACCT	726	396	574	696	728	743	599	686	820	888
CERKL-6	CERKL	CGGGAGGGACAGTTGTGACG	945	657	892	872	917	906	913	1010	1146	1071
CERKL-7	CERKL	GTCTAAACCATATGTCACAG	1006	802	994	804	1069	1012	1034	1056	1372	972
CERKL-8	CERKL	TCTGTTAAACAGCAGAGAAG	773	572	616	733	721	728	579	779	803	881
CHEK1-1	CHEK1	ACACCACCTGAAGTGACTCG	630	649	773	370	427	310	470	403	527	671
CHEK1-2	CHEK1	CTTACTGCAATGCTCGCTGG	395	337	364	189	205	152	188	238	259	1311
CHEK1-3	CHEK1	TGGTATTGGAATAACTCACA	394	235	279	180	165	239	186	180	200	960
CHEK1-4	CHEK1	TTTCTGGAGTACTGTAGTGG	454	289	399	183	342	346	340	436	342	941
CHEK1-5	CHEK1	AAAATCGATTCTGCTCCTCT	709	440	646	590	582	645	594	622	544	764
CHEK1-6	CHEK1	AGAAGTTCTGGAGCAACATA	509	328	403	329	343	427	343	367	509	897
CHEK1-7	CHEK1	TACCTAGAAGCACTGTTTAC	907	562	879	614	706	644	832	825	725	888
CHEK1-8	CHEK1	TCTTCCATCAACTCATGGCA	218	149	205	78	82	63	73	92	137	740
CHEK2-1	CHEK2	AGAGCTGTTTGACAAAGTGG	964	582	745	828	917	921	796	1046	1035	906
CHEK2-2	CHEK2	AGGTAAAGCTGGCTTTCGAG	718	482	707	669	702	787	683	724	775	895
CHEK2-3	CHEK2	GCATACATAGAAGATCACAG	637	433	587	449	599	620	596	672	830	676
CHEK2-4	CHEK2	GGGCCCATAATCGAGCCCAG	381	240	325	574	505	522	403	566	515	579
CHEK2-5	CHEK2	AGTCCTCTCACTCCAGCTCT	1825	1147	1453	1435	1564	1548	1595	1745	1806	1535
CHEK2-6	CHEK2	CATTCTCTGGCTTTAAGTCA	810	464	795	727	762	739	745	814	857	858
CHEK2-7	CHEK2	GGCAGCGTTACCCAGTCCCA	997	604	776	828	792	693	852	961	1019	932
CHEK2-8	CHEK2	TCTGTTTCAACATTGAGAGC	506	378	469	434	527	587	505	552	527	700
CHKA-1	CHKA	CATAACGCTCTCCAGAACCA	856	624	815	763	677	706	895	945	886	995
CHKA-2	CHKA	CCGGGATGAACTGCTCCAGT	900	582	755	568	626	567	800	775	754	891
CHKA-3	CHKA	CTTGGACTCGAGGTCGCTGG	841	598	778	482	658	622	825	759	774	875
CHKA-4	CHKA	TTTCCGAGGCTCATCACCAA	1204	909	1118	955	1148	930	1070	1063	1223	1186
CHKA-5	CHKA	ATAGAAGGAAAACTCACCTC	731	457	682	530	564	562	651	739	703	806
CHKA-6	CHKA	CAGGGCCTATCTGTGGTGCA	638	420	619	393	560	593	576	555	620	788
CHKA-7	CHKA	CATTCAATAAGGAACCAAAA	685	482	634	710	701	755	743	865	776	833
CHKA-8	CHKA	GGCTGCGGCGGCGGGGGCTG	622	309	456	597	823	602	507	680	798	668
CHKB-1	CHKB	AGCTGAGGGTTTACCCCGTG	1023	708	1018	1043	1065	1038	978	1144	1229	1266
CHKB-2	CHKB	GCAGAAGACGACTGGCGATG	1082	746	1029	857	1041	1000	1006	1131	1275	1022
CHKB-3	CHKB	GGCGTCACGCGACAGCGACG	650	536	798	399	558	553	602	709	660	698
CHKB-4	CHKB	TGTTCGCCATACTTGCGGAG	884	735	881	569	894	879	870	937	922	1144
CHKB-5	CHKB	AGCCCCGGGAGGTGCTTCTG	560	338	440	546	733	648	550	747	753	708
CHKB-6	CHKB	CATGGTCCCAAACAGCCAGT	681	502	632	591	634	616	607	731	730	612
CHKB-7	CHKB	CCAGCAGGTTCATCTCAGGG	536	318	354	565	601	533	536	719	630	545
CHKB-8	CHKB	GCAATGGCTGCTGACAACAC	851	671	891	623	743	781	841	771	790	920
CHUK-1	CHUK	AAAGCTCCAATAATCAACAG	648	584	640	572	714	670	624	668	639	737
CHUK-2	CHUK	AGGCCTTTACAACATTGGCA	917	556	822	961	957	864	878	843	1026	908
CHUK-3	CHUK	TATACAGCTGCGTAAAGTGT	1000	716	834	825	879	873	849	1062	844	1298
CHUK-4	CHUK	TCCATCTAGAACACATTGAG	870	742	952	760	733	841	963	950	973	911
CHUK-5	CHUK	AACAAACCAGAAAATTGTTG	1089	633	1019	1061	1266	1230	1075	1225	1334	1373
CHUK-6	CHUK	CTACAAAGGCTATTTGGTTG	707	523	644	760	638	752	687	712	984	735
CHUK-7	CHUK	GAATGAAGACTTTCATCAGG	819	552	848	824	1001	795	792	935	1159	976
CHUK-8	CHUK	TCTTCAGGATGTTGGTGGAA	605	367	464	451	546	487	658	587	528	586
CIB1-1	CIB1	CTTCAAGGAGCGAATCTGCA	927	1103	994	823	951	984	1050	1126	1070	1001
CIB1-2	CIB1	GGAGCGTGGAGTCGTCACTT	1382	1094	1235	1061	1282	1143	1249	1444	1390	1446
CIB1-3	CIB1	GTTCTCACCAAAGATGCGGA	878	593	721	704	864	813	748	937	1083	868
CIB1-4	CIB1	TTCAAGGCAGCACTTACAGG	803	611	857	789	667	746	766	905	923	861
CIB1-5	CIB1	CTCAAAGCTAAGGCTGTCTT	2061	1387	1623	1622	1649	1701	1757	1835	1923	1884
CIB1-6	CIB1	CTGTGTCACTGAACACACTG	1056	666	946	747	818	697	928	736	789	1070
CIB1-7	CIB1	TCGTCAGGAACGTCAAGTCC	619	482	766	451	511	508	672	476	555	657
CIB1-8	CIB1	TCTCAGCCTTCCAGAGCTCA	56	48	49	25	63	88	60	80	57	77
CIB4-1	CIB4	GAGGTATCAGATGCACTGGG	1256	781	1074	1199	1287	1118	1072	1266	1666	1238
CIB4-2	CIB4	GCACCTACCATAGATGCGAA	670	503	748	490	659	693	775	719	871	815
CIB4-3	CIB4	TCCTTGTAGTACTTCCCAGG	417	331	393	512	384	376	427	524	550	552
CIB4-4	CIB4	TGCAGAGTGTTCTCCCACAA	774	544	721	633	802	618	753	732	821	850
CIB4-5	CIB4	CAAGGAGGCAACGCTCACCA	1005	796	982	759	728	806	1035	890	892	1132
CIB4-6	CIB4	TGACCAGAAATGAAATTCTG	561	324	428	595	574	455	479	575	597	622
CIB4-7	CIB4	TGAGAATGGCTTCATTGATG	1167	880	1121	897	999	1014	1109	1110	1015	1181
CIB4-8	CIB4	TGCAGATACGGTCTCTGAAA	572	425	468	492	540	412	545	644	573	725
CIT-1	CIT	AGACTCGGTGATCCGCTGAT	653	572	707	663	639	629	685	774	826	855
CIT-2	CIT	CCAGCTTGATGTGTCCTGTG	842	677	901	590	469	577	769	634	725	1001
CIT-3	CIT	GCAGCCGATTCTTGTCACTG	685	506	665	506	702	702	553	804	835	818
CIT-4	CIT	GCAGCTAAACCAGCTGACCG	203	144	240	224	222	208	195	233	266	390
CIT-5	CIT	CTGATTCAAAGCTTGTTGTG	732	651	859	701	745	630	690	738	918	1019
CIT-6	CIT	GCTCGAAGAGAAACATCGGG	665	402	517	643	646	655	579	811	786	793
CIT-7	CIT	GGACCCTGCTTTACCCACAC	483	322	467	350	388	341	344	367	435	541
CIT-8	CIT	GTTACATCGGAGAGTGTCAG	741	662	708	536	554	463	524	705	574	890
CKB-1	CKB	ATCATCGAGGACCGGCACGG	603	442	505	418	500	476	616	614	531	570
CKB-2	CKB	CCACGGTCATGATGTACGGG	708	525	596	602	633	570	617	568	668	724
CKB-3	CKB	GCATGGAGATGACCCGCAGG	489	320	456	622	517	549	545	647	724	626
CKB-4	CKB	GGACACGCACCAGATACCGC	462	319	468	334	413	347	407	374	364	546
CKB-5	CKB	CCGCGCCATCGAGAAGCTCG	576	470	527	456	555	503	574	628	566	579
CKB-6	CKB	CGCGCTCAAGAGCATGACGG	1252	973	1207	910	1060	999	1299	1278	1196	1530
CKB-7	CKB	GCGAGCTCAGCACGTAGTTG	467	306	493	399	379	378	421	345	371	554
CKB-8	CKB	GCTGACCCCCGAGCTGTACG	563	302	425	481	540	484	532	642	547	575
CKM-1	CKM	AGCCTGACGGGCGAGTTCAA	1703	1328	1389	1544	1456	1650	1556	1646	1772	1484
CKM-2	CKM	ATCATCTCGGATCGCCACGG	522	374	484	483	503	523	653	565	523	631
CKM-3	CKM	CAGCAAACATAACAACCACA	882	729	885	633	941	818	1032	895	1173	930
CKM-4	CKM	GTAGACGATGTCATCCAGAC	1105	860	949	878	948	1025	1036	998	909	1236
CKM-5	CKM	CCAGTCGCGGGCCATGCCTG	557	375	553	522	677	613	596	688	716	622
CKM-6	CKM	CCTCCTCGTTCACCCACACC	336	262	398	286	319	216	407	215	292	372
CKM-7	CKM	CGCTCGCCACGGGAGCAGTG	446	333	516	365	462	416	518	438	435	519
CKM-8	CKM	TGAGCACGTAGTTAGGGTCC	1155	906	1309	995	948	758	1041	1087	964	1234
CKMT1A-1	CKMT1A	AGAGGTGGAACGTGTTGTGG	1552	1266	1518	1215	1298	1205	1452	1439	1596	1780
CKMT1A-2	CKMT1A	GAGCCGTGCATAGACTGCTG	1014	626	847	796	915	816	991	967	989	1056
CKMT1A-3	CKMT1A	TACGAGCTGCCAGTGAACGA	493	316	424	365	435	361	470	407	359	495
CKMT1A-4	CKMT1A	TCTCATCAAAGTAGCCAGAA	19	8	14	14	3	21	16	8	18	26
CKMT1A-5	CKMT1A	GAATGAGGAGGATCATACAC	867	769	941	615	695	731	832	784	815	1020
CKMT1A-6	CKMT1A	GTGATCCAAGAGCGACACAA	1621	1141	1444	1215	1411	1339	1595	1391	1713	1682
CKMT1A-7	CKMT1A	TAGGCTCAGTGAGATGACAG	994	664	925	758	607	751	988	961	909	1121
CKMT1A-8	CKMT1A	TCCTGCTGCAGTCAGCAACG	616	387	614	471	553	397	485	616	591	693
CKMT1B-1	CKMT1B	CACTCGAGCAGAGCGACGAG	723	529	674	509	527	520	634	659	638	713
CKMT1B-2	CKMT1B	CTCAGGCACTGTTACCTCGG	902	552	674	560	611	531	657	556	830	806
CKMT1B-3	CKMT1B	TGATCTAGCGTCCAACCAGT	743	645	767	473	637	555	703	626	714	926
CKMT1B-4	CKMT1B	TTTACTGGCATCTAGATCCG	861	508	654	684	699	712	782	775	793	1033
CKMT1B-5	CKMT1B	AACAGGTCAGCAAATACCTA	889	607	755	546	670	672	806	879	932	979
CKMT1B-6	CKMT1B	ACCTGGCTGGACGTTACTAT	692	465	585	511	473	478	459	598	620	735
CKMT1B-7	CKMT1B	GAGCGGGGTCTCTAGCCGCT	426	247	408	629	741	569	449	609	676	649
CKMT1B-8	CKMT1B	TGAATGAGGAGGATCATACA	1028	729	1065	830	889	742	979	998	1090	1078
CKMT2-1	CKMT2	AAATGAGGAGGATCACACCA	1034	821	1135	845	869	927	1012	1065	1046	909
CKMT2-2	CKMT2	CCAGTGCATCCAGACTGGAG	833	523	755	768	762	760	799	739	805	862
CKMT2-3	CKMT2	CCCAGCACATGTTAATAAAG	536	392	483	482	593	479	700	591	553	596
CKMT2-4	CKMT2	GTCATCAAACTAAGACACAA	1011	632	821	841	919	886	938	1030	1095	1011
CKMT2-5	CKMT2	ATGCTCGTCGAACTGCCCTT	843	583	761	593	694	579	721	740	710	747
CKMT2-6	CKMT2	CACCCGGGCCGAGCGAAGGG	370	249	351	535	516	532	384	545	633	542
CKMT2-7	CKMT2	GAAGCTTGGCATAAATGGCG	972	724	966	1071	1106	954	921	1270	1025	1237
CKMT2-8	CKMT2	TCTCGGACAGCTTGTAGTAG	26	12	28	27	18	13	33	46	15	15
CKS1B-1	CKS1B	ACGACGAGGAGTTTGAGTAT	1133	762	1055	810	1060	1066	1041	1019	1142	1298
CKS1B-2	CKS1B	CAGACATGTCATGCTGCCCA	703	732	787	395	598	557	735	742	717	1245
CKS1B-3	CKS1B	TTCAGATTCAGACATCAGAT	678	500	588	549	677	500	613	743	660	870
CKS1B-4	CKS1B	TTCGGACAAATACGACGACG	633	532	556	690	742	536	720	768	710	1043
CKS1B-5	CKS1B	CTTGGCGTTCAGCAGAGTCA	493	361	495	351	350	390	428	293	395	1016
CKS1B-6	CKS1B	GCACAAACAAATTTACTATT	420	193	328	389	423	484	410	548	501	502
CKS1B-7	CKS1B	GCCCAAGGACATAGCCAAGC	185	100	176	95	135	104	156	178	135	481
CKS1B-8	CKS1B	TGATGTCTGAATCTGAATGG	522	336	440	326	456	446	434	551	461	1170
CKS2-1	CKS2	ACGAACACTACGAGTACCGG	921	737	847	503	573	713	847	892	968	1039
CKS2-2	CKS2	ACTTGTTTGGAAAGTTCTCT	765	434	808	673	841	823	827	784	958	931
CKS2-3	CKS2	CCACAAGCAGATCTACTACT	669	506	585	511	564	561	645	705	828	700
CKS2-4	CKS2	TGATGTCTGAAGAGGAGTGG	1182	883	1056	1137	1124	940	1223	1236	1401	1272
CKS2-5	CKS2	AACTCATCTGATGTCTGAAG	763	559	725	691	717	579	631	788	702	1006
CKS2-6	CKS2	CCGAGTAGTAGATCTGCTTG	759	548	650	573	688	510	588	611	741	873
CKS2-7	CKS2	GAACCCAGCCTAGACTCTGT	708	495	621	639	575	756	635	604	679	984
CKS2-8	CKS2	TCGACGAACACTACGAGTAC	489	478	499	303	391	406	473	546	503	597
CLK1-1	CLK1	ATACTTACAAAGTACTGTTG	1300	885	1219	1196	1097	1059	1305	1349	1397	1423
CLK1-2	CLK1	GAGATCACATAGCAGTGCCC	1431	1054	1421	1106	1244	1223	1463	1290	1577	1500
CLK1-3	CLK1	GCCAAAGAGACCATGAAAGC	534	289	474	437	538	423	502	481	525	487
CLK1-4	CLK1	TTCACATCGTCGTTCACATG	729	684	820	458	627	500	672	648	677	780
CLK1-5	CLK1	AGTAAAAATAGTTAAAAATG	606	264	481	830	984	903	599	783	987	1016
CLK1-6	CLK1	ATTGTTGATACTTTAGGTGA	964	664	929	853	832	1076	970	1053	1158	1047
CLK1-7	CLK1	CTGATATGATCCAGTCGAAA	868	595	853	769	930	917	1061	909	1029	1160
CLK1-8	CLK1	TGTGCAGTCTGACTACACAG	753	594	739	670	746	647	812	814	981	884
CLK2-1	CLK2	CCGGTCATACACCCTCCGGT	502	395	492	525	646	604	453	677	601	1060
CLK2-2	CLK2	CTTGTAGCCAGTCCCCGACG	412	270	319	350	361	377	364	408	506	729
CLK2-3	CLK2	GCTCAAAGGAGATACACATG	622	444	626	588	548	487	551	554	583	830
CLK2-4	CLK2	GGCATTCCTATGAATATCAG	798	478	696	895	1012	796	856	1063	1130	958
CLK2-5	CLK2	AGCGACGAAGAAGTCGCTCC	343	320	415	376	427	437	394	532	442	487
CLK2-6	CLK2	CATCCACCAAGTGCGCCACA	1067	869	1043	770	822	954	1213	814	1250	992
CLK2-7	CLK2	GCTCACCTACAACCTAGAGA	665	402	524	563	468	650	583	665	743	899
CLK2-8	CLK2	GGACTGACAGTTACCTGCGA	631	372	456	419	468	340	487	650	574	822
CLK3-1	CLK3	ACTGCGATACCCGTCCCGAA	809	515	873	660	685	779	743	823	916	1030
CLK3-2	CLK3	AGTCAGACATCAAGACACAC	1021	743	987	726	693	852	1064	761	922	1320
CLK3-3	CLK3	GAAGAACACCAGCATCCGAG	875	527	639	774	707	636	636	768	753	809
CLK3-4	CLK3	TAGGCCATGTGCCGGACATG	1072	789	976	892	941	884	1037	1025	1007	1222
CLK3-5	CLK3	AATCGCCGATCCGGCACACC	696	564	614	456	632	457	731	686	662	670
CLK3-6	CLK3	ACTGCCACAAACGCCGCACC	603	462	508	403	478	359	552	432	399	582
CLK3-7	CLK3	GGCAACCTGAGACTTCCCTC	551	264	437	354	336	381	434	400	363	569
CLK3-8	CLK3	TCCATAGTAGTCCTCTCCAA	487	291	503	325	370	420	400	422	495	708
CLK4-1	CLK4	AACGAGCTGCTTCACGGTAA	3130	2106	3040	2796	2862	2847	3385	3196	3442	997
CLK4-2	CLK4	ATGAGCGAGATTATCGGGAC	981	670	913	980	973	1017	1036	1063	1245	1239
CLK4-3	CLK4	CCTCACTCTAGATGAAATCG	1793	1475	1855	1570	1419	1579	1554	1731	1712	1752
CLK4-4	CLK4	GCTATCGTGGAAGTCACAAG	933	675	848	648	1004	840	783	842	829	834
CLK4-5	CLK4	ATTCTAGCATCTGGACACAT	656	541	580	518	609	515	663	610	626	730
CLK4-6	CLK4	GATACGCCATCTGCCTGATG	949	765	884	830	843	872	995	930	1110	1031
CLK4-7	CLK4	GCCACCGAAGGAAAAGATCC	683	434	572	546	588	646	601	798	757	616
CLK4-8	CLK4	GTAAATCTTCAGTCCGCAGC	472	366	484	454	615	479	542	636	563	678
CLP1-1	CLP1	AAGGTGTGAGGTGAACCGAA	806	481	519	495	505	465	752	636	688	1062
CLP1-2	CLP1	ACATCCAGCTCCACATAAGT	716	590	729	605	735	724	728	807	868	954
CLP1-3	CLP1	ACCAAAATGATACACCAGAG	451	308	361	383	445	366	473	657	636	1046
CLP1-4	CLP1	TAGACTTGCCCACATCAGTG	494	344	424	425	546	416	554	615	525	862
CLP1-5	CLP1	AGAAACAGAACTTCGCTTTG	930	697	842	793	912	939	996	1090	1029	1051
CLP1-6	CLP1	GACATCCACCTCAAAAGCTG	321	246	301	213	256	305	221	317	406	704
CLP1-7	CLP1	GCACAGTGCGTACAAAGTGG	1071	789	938	779	870	735	876	958	1097	1529
CLP1-8	CLP1	GTGTTGAGGTAAAGCAACAT	673	438	720	505	487	467	768	763	700	1121
CMPK1-1	CMPK1	AGCAGAGGAGAATCGGCCGG	579	357	561	720	799	733	651	907	791	894
CMPK1-2	CMPK1	CCAGTGCGCCCGCATCGTCG	534	368	481	432	548	454	537	528	537	708
CMPK1-3	CMPK1	CCGAGGACGAACACGACCAG	718	610	701	384	408	449	491	453	635	767
CMPK1-4	CMPK1	TCAAGGATGGAACAAGACCA	944	716	906	686	666	703	766	811	807	999
CMPK1-5	CMPK1	ATTGAAAAGTACATTAAAGA	486	286	377	496	617	466	488	529	647	658
CMPK1-6	CMPK1	GAATTTATTCTTCTGAGCAT	383	193	310	413	531	422	314	462	471	570
CMPK1-7	CMPK1	GAGAGCTGCTTCGTGATGAA	690	478	586	510	653	565	610	726	825	711
CMPK1-8	CMPK1	TACCCTCTTTAATAAACTGA	820	385	587	625	864	732	652	768	929	771
CMPK2-1	CMPK2	AGGTAATATTATCTTACCCG	461	252	362	618	592	589	502	600	793	749
CMPK2-2	CMPK2	CCGGGCTTCAGGAATAAAGG	645	396	484	896	882	815	629	829	1029	834
CMPK2-3	CMPK2	CTCCACTGGCCAATGCAAGA	720	493	613	670	578	595	623	745	778	733
CMPK2-4	CMPK2	GAGGCACCACGCCCGCACTT	2115	1544	2059	1593	2068	1755	1933	1924	2070	1898
CMPK2-5	CMPK2	CTGCTCTGCTACTGCCCGGG	886	568	700	864	945	848	728	810	1040	879
CMPK2-6	CMPK2	GCCTAGGGCGAAGTGAGCCA	764	432	626	633	739	613	702	757	780	746
CMPK2-7	CMPK2	GTGCCCGTGACCCCGGACGC	535	330	352	381	370	361	382	452	391	517
CMPK2-8	CMPK2	TGGGCAAGTCTGGCACCACC	671	571	672	593	622	705	618	649	884	741
COASY-1	COASY	AGCGAGGAGACCTATCGTGG	957	582	811	637	762	707	777	832	837	1161
COASY-2	COASY	GAAATCAAGAACCTCAAACG	786	610	659	632	725	739	647	786	793	1024
COASY-3	COASY	GATGACATCAAAAGTCAAGG	988	623	868	978	1037	794	1020	977	1113	1077
COASY-4	COASY	GGATGGAAGCCAGTACAACC	961	730	977	756	907	980	1025	1003	985	1171
COASY-5	COASY	CGACACTGAGCAACACCTTG	886	726	827	686	661	595	849	702	662	772
COASY-6	COASY	CTTTGGAGACCCGGCCACGG	193	116	188	239	298	242	235	369	347	342
COASY-7	COASY	GAGTGTGTGATTCACCAGCC	696	405	627	704	916	647	641	759	872	778
COASY-8	COASY	GGTTCCCCAACATTCGCTGG	462	233	325	380	438	400	365	494	504	503
COL4A3BP-1	COL4A3BP	CCAACTTCTCACGTAAACTG	609	404	494	498	448	432	643	488	545	556
COL4A3BP-2	COL4A3BP	GAAGAAAAGGCATCTCCAGA	917	538	806	843	798	773	798	935	962	872
COL4A3BP-3	COL4A3BP	GGACAAACTACATTCATGGG	849	555	723	801	778	849	785	954	1015	917
COL4A3BP-4	COL4A3BP	TGAACTAATGGTTAAACGTG	569	555	652	508	630	560	539	551	756	885
COL4A3BP-5	COL4A3BP	AGATGCCATTGAACAGCACA	890	750	825	704	712	722	854	803	736	727
COL4A3BP-6	COL4A3BP	ATAATCTGGTCCTCCAAAGT	586	350	489	579	663	637	546	635	714	690
COL4A3BP-7	COL4A3BP	CCTGTAATGAGTAAGTCATG	930	646	892	701	784	713	948	870	840	825
COL4A3BP-8	COL4A3BP	TTTCCTACAACGCGTTCTGA	811	615	786	726	710	529	801	747	697	1002
CPNE3-1	CPNE3	AATACTCATTAACGCCATTG	1298	1070	1208	1160	1199	1198	1113	1241	1298	1213
CPNE3-2	CPNE3	CAAGAAGCTAACTCGACCAC	1440	1248	1335	852	1013	1162	1246	1326	1276	1798
CPNE3-3	CPNE3	GAAACTGGCTAATGGTTCAT	1117	883	951	912	1371	951	1323	1211	1180	1092
CPNE3-4	CPNE3	TGAATACAAGTGGTCAACAG	1166	919	1179	918	970	982	1202	1210	1242	1108
CPNE3-5	CPNE3	ACTTACAGGTGAGCTTCTGG	1314	800	1163	1237	1343	1139	1199	1391	1578	1120
CPNE3-6	CPNE3	ATCCTCCCATTATATAGTCA	744	447	685	771	883	699	716	908	881	771
CPNE3-7	CPNE3	GGTTCAGAAATTGAAATTTG	724	319	506	794	891	752	654	856	1094	774
CPNE3-8	CPNE3	TGAGCGCCAAAACCAAAAGC	543	414	576	647	658	543	596	658	709	604
CRKL-1	CRKL	CGCGGACGAGGAACATACCG	744	1082	947	378	302	288	609	697	676	730
CRKL-2	CRKL	GGTCCCCGATCTTAAAACGG	1003	569	822	606	699	667	1010	1091	1289	1105
CRKL-3	CRKL	GTGGTGGAGTGCCCGGAACA	1184	1265	967	720	742	709	951	1288	1404	949
CRKL-4	CRKL	TCCATGCTTTCCGTGTGGTG	1120	736	1144	742	842	846	929	944	869	943
CRKL-5	CRKL	ACCGCTCCGCCTGGTATATG	804	591	671	434	440	387	776	745	920	871
CRKL-6	CRKL	CCTGGGCGCAGGCTCGATGA	620	449	525	298	356	274	499	627	517	756
CRKL-7	CRKL	GCCTACAGCAGAAGATAACC	494	456	487	329	359	400	501	557	594	546
CRKL-8	CRKL	GTGGGAGACCCGCGAGTTCT	1341	744	1000	1139	1250	1187	1227	1665	2113	1504
CROT-1	CROT	CTCGACACAGCACTACAATG	1205	811	926	685	824	763	885	949	1128	951
CROT-2	CROT	GATTGCAGCATTAACTAGTG	1303	1041	1254	1249	1410	1227	1255	1354	1423	1428
CROT-3	CROT	GGAGATCCAACAGTACGCTG	997	603	843	792	839	709	844	865	940	861
CROT-4	CROT	TGGTATACGAACATCCAGAT	1012	654	923	854	792	841	949	946	979	892
CROT-5	CROT	AGCTAAAGCCCAGTATCTCA	539	358	476	458	494	411	426	619	555	570
CROT-6	CROT	GAAGGGACTCAATTAGAAAG	652	409	595	698	939	876	628	891	936	697
CROT-7	CROT	GGTGAACATCAGTTATTATG	950	612	798	835	1004	905	961	930	1147	988
CROT-8	CROT	TGCAGGTAGAAAATAGCATT	550	429	444	481	478	465	614	492	513	547
CSF1R-1	CSF1R	ACGCTACCTTCCAAAACACG	676	615	580	593	511	424	581	474	613	703
CSF1R-2	CSF1R	GCTGCCTTACAACGAGAAGT	840	514	770	650	704	691	765	871	959	866
CSF1R-3	CSF1R	GCTTGCTAATGCTACCACCA	791	557	746	633	568	659	692	691	820	724
CSF1R-4	CSF1R	GTTGGAAATCTACTTGATCG	628	395	652	702	872	965	651	971	1060	922
CSF1R-5	CSF1R	AGAGCTGGTGCGGATTCGAG	476	297	483	444	477	445	423	575	570	598
CSF1R-6	CSF1R	AGCCCACTTACCTATCAGTG	743	486	634	578	623	649	717	709	731	762
CSF1R-7	CSF1R	CCAACTACTCCTTCTCGCCC	600	363	421	331	485	506	434	464	465	622
CSF1R-8	CSF1R	TGAGTTCCTCTTCACACCAG	502	484	530	451	589	466	500	629	462	694
CSK-1	CSK	CATTAAACCAAAGGTCATGG	943	588	681	636	591	572	643	787	691	751
CSK-2	CSK	CGCACAGCGTGTAGTCTCCG	984	781	1017	850	899	828	862	957	1121	1180
CSK-3	CSK	TCTTGCCGTGGAACCAACTG	970	847	994	661	692	726	924	757	856	952
CSK-4	CSK	TGATGCTGGGCGATTACCGA	986	570	715	476	479	527	760	746	695	1008
CSK-5	CSK	CAAGCTCAGCATCGACGAGG	564	415	502	410	350	457	438	493	434	674
CSK-6	CSK	CCCCACTCACGTCATGACTG	810	655	828	431	641	531	602	762	714	863
CSK-7	CSK	CTGACCGACCCCTAGACCGC	457	287	450	256	254	331	456	401	500	628
CSK-8	CSK	CTGGTACAAAGCCAAAAACA	647	388	508	397	466	503	677	654	626	784
CSNK1A1-1	CSNK1A1	CCGGGTTCTTACCGTATGTG	608	278	443	579	362	461	408	506	611	686
CSNK1A1-2	CSNK1A1	CGCCAAATAGATGTCCCCGA	943	595	790	718	811	716	781	696	768	990
CSNK1A1-3	CSNK1A1	TTAGTGTTTAGAATCTCCAG	746	548	689	775	608	605	674	792	788	830
CSNK1A1-4	CSNK1A1	TTGCTCTCGTACAGCAACTG	757	643	733	571	633	451	586	607	574	998
CSNK1A1-5	CSNK1A1	ATCTTTCTCAGGATTAAACC	589	452	566	625	683	543	752	765	722	787
CSNK1A1-6	CSNK1A1	CATATCGGGCAGTGCCAGTG	853	554	777	600	633	736	683	724	859	952
CSNK1A1-7	CSNK1A1	CTAATGATTCCATGTCATCT	510	394	474	475	545	499	435	455	548	493
CSNK1A1-8	CSNK1A1	TGTACTTATGTTAGCTGACC	431	315	408	317	311	241	340	421	350	586
CSNK1A1L-1	CSNK1A1L	ATACATGAAAACGTAGCCTA	1114	1024	1374	972	1099	992	1225	1224	1278	1388
CSNK1A1L-2	CSNK1A1L	CTGACCATACCAGTGCATGT	1154	854	1032	715	877	768	950	784	1078	947
CSNK1A1L-3	CSNK1A1L	GAGGGAAATACAAACTGGTG	1181	743	924	981	1400	1144	991	1337	1481	1209
CSNK1A1L-4	CSNK1A1L	TGCTCTCATACAGCAACTGG	1088	761	967	847	827	835	1110	1025	1072	1049
CSNK1A1L-5	CSNK1A1L	AATTCTGCTGATCATCTGGT	1523	1094	1482	1505	1570	1423	1651	1599	1822	1946
CSNK1A1L-6	CSNK1A1L	AGAGAAGATAAACACCTCAT	999	742	912	786	909	988	954	986	1105	965
CSNK1A1L-7	CSNK1A1L	TAAACCAGATAACTTCCTGA	1690	1141	1572	1683	1602	1617	1681	1854	1825	1875
CSNK1A1L-8	CSNK1A1L	TGCTACGTCCTCGCCGTTGG	946	888	1045	625	740	778	903	884	845	936
CSNK1D-1	CSNK1D	AGAGGGGGACTACAACGTCA	1069	928	1069	937	922	934	1013	1072	1204	1172
CSNK1D-2	CSNK1D	CGGAGACATCTATCTCGGTG	547	304	382	401	584	448	456	593	572	595
CSNK1D-3	CSNK1D	CGTACCGCGCCGTCCCCGTG	691	486	587	624	629	563	670	705	632	807
CSNK1D-4	CSNK1D	CTTTACACAACACTTCGATG	681	486	741	614	601	614	652	667	689	889
CSNK1D-5	CSNK1D	AGAGATGACTTGGAGTCTCT	987	661	870	1101	930	990	884	1076	1164	1110
CSNK1D-6	CSNK1D	AGCCTGACTACTCGTACCTG	896	686	839	639	725	676	694	741	923	875
CSNK1D-7	CSNK1D	TGTCTGGCTTCACATCCCGG	551	463	589	556	659	517	597	699	673	738
CSNK1D-8	CSNK1D	TTGGTCAGCAAGCAGCAGGA	1007	776	964	912	1059	1019	864	1116	1283	1117
CSNK1E-1	CSNK1E	GAAGATGTCAACGCCCATCG	1638	1015	1432	1086	1172	1412	1362	1405	1677	1084
CSNK1E-2	CSNK1E	GGTTGCGGAAGAGCTGACGT	903	709	850	750	720	620	914	868	843	1020
CSNK1E-3	CSNK1E	TCCTTCGGAGATATCTACCT	602	449	584	549	521	584	600	703	684	738
CSNK1E-4	CSNK1E	TGAGGGCGACTACAACGTGA	1067	648	1003	750	827	840	1016	987	1022	1215
CSNK1E-5	CSNK1E	AGCCCGACAACTTCCTCATG	658	406	565	476	431	466	520	643	527	569
CSNK1E-6	CSNK1E	CCGCAAATTCAGCCTCAAGA	605	342	507	750	659	557	690	702	834	628
CSNK1E-7	CSNK1E	GCGTGTTGATGGAAGCGTAG	1286	888	1067	1125	1130	1059	1207	1206	1401	1085
CSNK1E-8	CSNK1E	GTGCTCATGTACTTCAACCT	373	271	383	253	374	294	325	319	413	667
CSNK1G1-1	CSNK1G1	AACTTCCTGATTGGTCGACA	1379	974	1363	988	1233	1194	1449	1346	1439	1412
CSNK1G1-2	CSNK1G1	AAGTAAATGTTCGGTCACAG	1275	770	1153	1318	1351	1154	1257	1360	1417	1552
CSNK1G1-3	CSNK1G1	ATGGCATTATATTTCCCACA	957	635	782	939	953	898	860	1014	1050	988
CSNK1G1-4	CSNK1G1	TCCCACCATAAGAACCCCAG	565	311	446	438	459	436	579	521	534	577
CSNK1G1-5	CSNK1G1	ATACCTTGAGTCCTTGCCAG	578	417	531	500	457	486	635	527	500	801
CSNK1G1-6	CSNK1G1	ATCAACACGCATCTTGGCAA	1094	847	1170	1072	801	925	998	1173	1176	1193
CSNK1G1-7	CSNK1G1	CTGTACTCTAAATGAAGCTG	775	578	670	620	772	682	778	793	803	810
CSNK1G1-8	CSNK1G1	TTCTCACAGAGAGCTTCAAT	977	681	894	767	839	917	921	998	778	889
CSNK1G2-1	CSNK1G2	AGCCGATCTTCTTGCCGACG	703	514	707	700	665	682	905	773	821	713
CSNK1G2-2	CSNK1G2	ATGGCGTTGTACTTCCCGCA	660	555	729	621	714	552	633	745	754	859
CSNK1G2-3	CSNK1G2	CCAGCCCGAAGTCGATGATG	720	514	620	710	680	625	728	669	645	672
CSNK1G2-4	CSNK1G2	GTACCGCTCCTTGAGCGTGT	804	583	702	686	714	716	795	754	967	846
CSNK1G2-5	CSNK1G2	ATGAGCATCAACACGCACCT	1051	694	796	680	717	622	833	746	896	833
CSNK1G2-6	CSNK1G2	CACCAAGAGCCTAATCTACC	655	564	708	590	592	647	685	699	624	828
CSNK1G2-7	CSNK1G2	CAGCACCGTCTTGAGCGTGA	1986	1534	1819	1623	2014	1695	1877	1785	1890	1960
CSNK1G2-8	CSNK1G2	TCTCTATACAAATGAATACG	47	13	33	32	28	25	39	49	30	55
CSNK1G3-1	CSNK1G3	AACTTCTTAATAGGACGACC	733	557	785	798	802	845	820	1039	873	1211
CSNK1G3-2	CSNK1G3	AGGCTGACACATTAAAGGAG	872	668	1027	791	833	888	909	897	907	868
CSNK1G3-3	CSNK1G3	ATAGCATTGTATTTACCACA	1163	927	1131	1134	1222	1126	1295	1176	1287	1232
CSNK1G3-4	CSNK1G3	CGATCGGGACACAACACTCG	978	688	899	718	831	821	1117	747	1034	935
CSNK1G3-5	CSNK1G3	CATATCTTCGTTATGTAAGA	640	459	670	593	815	545	735	655	743	924
CSNK1G3-6	CSNK1G3	CTGTATTCCAAATGTAGCTG	824	502	735	756	912	753	737	833	1091	915
CSNK1G3-7	CSNK1G3	TATATCTAGCTGTTCCTGTA	887	644	851	875	793	817	929	887	772	1046
CSNK1G3-8	CSNK1G3	TTAAACCAAGATTTCTCGCA	561	391	619	534	593	594	560	573	684	664
CSNK2A1-1	CSNK2A1	AGACATTGTAAAAGACCCTG	813	551	601	808	735	744	679	787	899	771
CSNK2A1-2	CSNK2A1	AGTCACATGTGGTGGAATGG	1783	1431	1636	1333	1625	1479	1719	1778	1668	1607
CSNK2A1-3	CSNK2A1	CTAGTTGGTGAGGATAGCCA	1131	768	1031	909	1154	991	1127	949	1123	1177
CSNK2A1-4	CSNK2A1	GATTGATCATGAGCACAGAA	919	623	795	968	991	878	958	1008	1123	931
CSNK2A1-5	CSNK2A1	AGTTGTTGTTAAAATTCTCA	555	337	478	641	618	524	632	679	688	626
CSNK2A1-6	CSNK2A1	CATGCTGTGACAATAATCCA	830	558	752	657	784	706	722	752	787	861
CSNK2A1-7	CSNK2A1	GTGGAGTTTGGGTTGTATGC	968	653	916	1011	945	954	964	1019	1222	1397
CSNK2A1-8	CSNK2A1	TGAAGTATCGGGAAGCAACT	983	754	1003	789	1079	968	989	1031	1156	955
CSNK2A2-1	CSNK2A2	AGTTTACCTGATAGTCCACG	961	721	921	741	858	745	932	911	915	1215
CSNK2A2-2	CSNK2A2	TAGCAAGCATGATCTTTCGA	1184	912	1203	962	1101	983	1058	1273	1137	1571
CSNK2A2-3	CSNK2A2	TGATATTTGTTCCACCACGA	586	465	524	578	692	547	505	715	585	822
CSNK2A2-4	CSNK2A2	TGTGCATGATTCCCTTGCTG	1126	723	896	832	841	719	907	889	1018	1086
CSNK2A2-5	CSNK2A2	AACTGGTTCGAAAACTTGGT	773	633	716	840	632	644	763	869	823	863
CSNK2A2-6	CSNK2A2	ACCGGATATCAAAGTCTGTC	448	385	472	450	480	482	580	515	686	647
CSNK2A2-7	CSNK2A2	AGTGGTTGTAAAAATCCTGA	762	497	655	709	751	743	716	831	838	1037
CSNK2A2-8	CSNK2A2	CGAACATTGTACTCCTGAGC	255	193	318	231	287	333	232	340	402	590
CSNK2B-1	CSNK2B	CAGTTGGAAAAGTACCAGCA	1015	569	719	848	837	872	876	928	937	951
CSNK2B-2	CSNK2B	CTAGAGCTTGTCGATAGTGA	1055	756	872	798	801	680	820	875	840	1238
CSNK2B-3	CSNK2B	GATCAATCCATAAAGCATCT	1095	759	1008	1224	1129	1085	1125	1254	1388	1066
CSNK2B-4	CSNK2B	TGTACACATCCATGCACTTG	564	468	536	379	375	337	373	434	562	649
CSNK2B-5	CSNK2B	AACCAGCCAATGCTTCCCAT	929	565	916	558	609	627	782	730	744	1031
CSNK2B-6	CSNK2B	CGCTACATCCTTACCAACCG	668	510	730	539	613	640	646	679	546	850
CSNK2B-7	CSNK2B	GCCACGGAGCCCACAGAACC	726	552	637	660	854	650	597	779	929	758
CSNK2B-8	CSNK2B	GGTGGATGAAGACTACATCC	530	420	583	420	499	456	515	554	474	772
DAPK1-1	DAPK1	AAGTCAATGATCTTGATCCG	740	504	764	583	641	659	650	597	821	756
DAPK1-2	DAPK1	ACAACAACATGGATTGACGT	1153	861	1189	699	809	822	947	902	1071	1092
DAPK1-3	DAPK1	CATGCTCAGGATACGCACCG	597	456	665	397	471	451	634	527	632	637
DAPK1-4	DAPK1	TTGGCACGGCTATTACTCTG	1976	1479	1962	1632	1749	1643	2020	1940	1642	2245
DAPK1-5	DAPK1	AGCATCAACAACCTGTACCC	477	353	449	289	442	445	508	453	521	564
DAPK1-6	DAPK1	CGTGCAGGGTGATGACATTG	617	631	693	505	622	614	784	679	748	742
DAPK1-7	DAPK1	TGATGTTAACCAACCCAACA	800	529	602	659	584	665	778	818	863	692
DAPK1-8	DAPK1	TGGCAACATGCCTATCGTGG	905	577	667	696	790	670	729	715	711	1006
DAPK2-1	DAPK2	AGACACGAAGCAGGAAACAC	1143	886	1062	786	697	881	1019	938	883	1123
DAPK2-2	DAPK2	AGTGCCGGGAGAAGAGCACG	689	481	716	495	610	564	635	592	738	619
DAPK2-3	DAPK2	CTATGAGAACCGCACCGACG	696	481	711	495	550	553	578	482	603	819
DAPK2-4	DAPK2	TCATTAAGCAGATCCTGGAT	996	644	1022	625	794	841	774	871	1077	1010
DAPK2-5	DAPK2	AAGTCAATCAGCTTGATGTG	1365	1056	1197	1001	1103	1006	1338	1326	1267	1364
DAPK2-6	DAPK2	ATTGTGAACTACGAGCCCCT	340	212	318	480	446	462	345	384	420	437
DAPK2-7	DAPK2	CCTCCCGGCTCACACCGCGC	261	191	243	230	293	351	264	341	310	395
DAPK2-8	DAPK2	CTCAAGGATGAGCACCACGT	409	387	417	388	400	361	417	346	482	535
DAPK3-1	DAPK3	CGTGAACTACGACTTCGACG	628	437	649	553	504	585	623	562	677	733
DAPK3-2	DAPK3	CTCCTTCCTAGGCGATCCGG	429	343	374	351	485	302	466	400	574	530
DAPK3-3	DAPK3	GCGGCCAGTTTGCGATCGTG	917	546	723	950	1016	990	829	1190	1041	952
DAPK3-4	DAPK3	TCGCGCACAAGATCGAGGCG	619	407	621	561	487	562	655	535	588	831
DAPK3-5	DAPK3	ATTGTGAACTATGAGCCGCT	617	425	602	514	640	562	540	703	773	808
DAPK3-6	DAPK3	CATCGCACACTTTGACCTGA	1013	738	967	777	812	808	990	954	1148	943
DAPK3-7	DAPK3	CCTGTCATCCAGCCGGCGTG	413	234	348	379	468	387	434	526	427	516
DAPK3-8	DAPK3	CTTCGAGAACAAGACGGACG	805	441	598	554	720	559	657	723	710	741
DCAKD-1	DCAKD	CACTCACCAGTATACTACCA	666	439	693	453	548	601	677	535	695	716
DCAKD-2	DCAKD	CATAAATCGCAAGGTCCTGG	855	740	876	763	842	808	936	1035	898	1116
DCAKD-3	DCAKD	GGATATCCAGAATCACGTAG	984	461	869	894	978	949	934	923	1212	1122
DCAKD-4	DCAKD	GGGCTGTGCGGTGATTGACG	681	437	583	550	572	604	624	574	728	876
DCAKD-5	DCAKD	AGGCAAGAGCTCAGTGATCC	662	615	758	597	574	527	651	637	673	768
DCAKD-6	DCAKD	CACCCACCCCGAGATTCGCA	450	271	459	400	451	428	442	408	451	589
DCAKD-7	DCAKD	CCTCTGCGTCCTTGCGGTTC	743	680	742	692	695	553	809	735	762	882
DCAKD-8	DCAKD	CGTAGAGGTCTTCGGCACTG	821	608	775	725	826	773	841	895	940	929
DCK-1	DCK	TCAAGAAAATCTCCATCGAA	671	351	466	836	821	762	673	943	993	736
DCK-2	DCK	TGTATGAGAAACCTGAACGA	988	592	891	775	796	777	1039	928	846	1109
DCK-3	DCK	TTCCTGAACCTGTTGCCAGA	1384	1020	1150	1340	1396	1333	1375	1460	1530	1178
DCK-4	DCK	TTTGAGCTTGCCATTCAGAG	1533	1080	1270	1236	1530	1219	1465	1465	1408	1347
DCK-5	DCK	AACGATCTGTGTATAGTGAC	547	468	748	655	546	674	748	645	765	1012
DCK-6	DCK	ACAATGTCTCAGAAAAATGG	899	601	921	835	944	951	939	1013	1002	1017
DCK-7	DCK	AGCTCTTATTCGACTGAGAC	72	43	44	75	91	78	70	113	80	59
DCK-8	DCK	AGTGGACAATTTATCAAGAC	589	400	521	651	631	572	627	694	815	928
DCLK1-1	DCLK1	AAAAGATCGGAACCGGTCTG	1099	755	1130	1024	1078	1200	1286	1271	1255	1265
DCLK1-2	DCLK1	ATAACAGAACGATATAAAGT	740	494	691	714	600	673	671	750	981	1009
DCLK1-3	DCLK1	CATCTAGCAAGAAATCATCC	809	541	746	612	707	558	641	645	743	802
DCLK1-4	DCLK1	CTACAGAGCTCTCAGCATGG	1103	691	923	889	1086	1109	1193	1296	1277	1043
DCLK1-5	DCLK1	ATGACAAGATACAGTTCAGT	971	721	951	741	838	844	956	861	939	947
DCLK1-6	DCLK1	GAATGTGAACCCCAACTGGT	522	314	376	474	512	400	423	525	579	570
DCLK1-7	DCLK1	GATGCCATCAAGCTGGACTC	1076	790	1126	780	846	821	1061	1064	1115	845
DCLK1-8	DCLK1	GGTGCGGTAGAAGCTGCAGT	644	500	677	541	680	547	644	690	736	884
DCLK2-1	DCLK2	TAGATAGTGCGGACACCCTG	1090	1176	1398	714	850	784	1035	998	905	1214
DCLK2-2	DCLK2	TCCAGAATACTTAACAGCTG	581	386	507	558	524	575	611	642	750	562
DCLK2-3	DCLK2	TCTTCTTCCAATGTAAACGG	706	531	725	737	780	621	765	785	869	917
DCLK2-4	DCLK2	TTTATTCAGAAGGATCCGCA	774	690	745	730	799	848	821	800	830	975
DCLK2-5	DCLK2	ATTGGCTAAGTTGTACACCA	1330	952	1322	1015	952	1160	1141	1107	1250	1386
DCLK2-6	DCLK2	GGCGCGCTTCTACCGGAACG	587	370	464	415	531	668	510	682	594	812
DCLK2-7	DCLK2	TGATATTGGGATGTTTCACT	1016	722	1135	774	943	909	1150	849	999	1098
DCLK2-8	DCLK2	TGGTCTGTGAACATCAAGGG	784	528	777	691	834	850	825	967	919	777
DCLK3-1	DCLK3	ATGAGCAGGAGCAAACATGG	1420	1061	1351	1108	1262	1084	1295	1346	1449	1471
DCLK3-2	DCLK3	CATCTAGTGAAAGCTCCTCG	870	513	727	751	793	626	703	858	920	907
DCLK3-3	DCLK3	GAAGGGCCCAATGTATGATG	1311	833	1174	899	1306	951	1227	1192	1323	1038
DCLK3-4	DCLK3	TCTGGAAGAGAGGCACGCAA	1176	922	1016	790	811	746	1081	1058	902	1104
DCLK3-5	DCLK3	AAAAAGCCATGTATGTCTGG	1124	770	1122	1107	1163	1145	1071	1147	1333	1269
DCLK3-6	DCLK3	ATTGACAAGTCCAGACTCAA	727	568	607	707	758	642	817	702	703	869
DCLK3-7	DCLK3	GCTCTTGAGTGGGATTCCTG	768	453	680	786	747	787	822	844	990	913
DCLK3-8	DCLK3	TTGGCGGCAATGATGCCCAT	869	725	810	711	669	699	803	779	776	845
DDR1-1	DDR1	ACCTATGACGGACATACCGT	499	298	436	341	335	312	430	434	349	585
DDR1-2	DDR1	ACTTACGCCCGTCCCCCTCG	1237	1012	1172	902	1161	1018	1204	1050	1072	1113
DDR1-3	DDR1	CCCATGCGCCACAACCTAGG	924	696	812	694	764	681	963	841	746	778
DDR1-4	DDR1	GGGGGTAGAAGCGAACCAGT	730	418	528	604	933	704	602	982	846	754
DDR1-5	DDR1	AGATGGAGTTTGAGTTTGAC	872	587	800	696	671	661	706	818	803	870
DDR1-6	DDR1	CACAGCATAGGTGTTGCCCC	523	369	489	381	336	381	515	438	517	518
DDR1-7	DDR1	CCTATGACAAGGCTGAACGG	307	385	324	239	296	289	294	301	340	406
DDR1-8	DDR1	TGGGAAACACCGACCCTGCG	878	548	737	740	703	858	753	872	801	926
DDR2-1	DDR2	AAGTTGATGACAGCAACACT	1239	949	1233	907	893	915	1172	1075	1225	1425
DDR2-2	DDR2	CCGTGACAAACCGAGCACTG	775	561	755	556	705	692	723	719	954	869
DDR2-3	DDR2	GGGCTAGGCCAATTGACCGA	759	362	538	513	660	545	589	660	777	914
DDR2-4	DDR2	GTAATTGATCTTGTACATGG	1518	1046	1493	1478	1395	1525	1447	1772	1726	2163
DDR2-5	DDR2	AACCTCCAAGGAGTGACAGG	816	514	784	705	874	622	867	816	721	819
DDR2-6	DDR2	CCACAGCTGCCAAATATGGA	678	452	523	722	691	540	601	695	662	701
DDR2-7	DDR2	CCTCATCACCTAGTGAACAA	581	485	577	531	554	497	581	602	672	716
DDR2-8	DDR2	TCATACACACATTCATGGAG	345	216	362	307	381	292	312	375	437	471
DGKA-1	DGKA	CAGCACTAGCAGTGGCACGG	623	498	646	595	639	547	649	716	828	738
DGKA-2	DGKA	CTCCCAAACTGACCTCTAGG	814	594	793	785	974	917	863	1036	1126	900
DGKA-3	DGKA	GATTGACAAAGACGAGAAGT	971	634	790	857	941	906	942	928	909	1078
DGKA-4	DGKA	TTATAGGCCATTGGGTACGA	1015	895	1196	888	1041	767	930	907	984	1074
DGKA-5	DGKA	AATCTGTGCGAGTCAAGCAT	889	654	799	764	778	755	902	896	829	1017
DGKA-6	DGKA	GCCAAGTCTCGGAAGGACAT	680	505	642	528	638	518	712	575	686	771
DGKA-7	DGKA	TATCCTACAGATGATGCGAG	829	550	841	730	691	692	820	782	874	878
DGKA-8	DGKA	TCTGGCTCGATGCCTAAGAT	630	488	728	559	518	600	676	541	661	721
DGKB-1	DGKB	AGAGGCAGAATCGCAACTGG	578	451	567	582	608	556	757	642	697	628
DGKB-2	DGKB	GAAAGACTGTAAACCTGACG	1060	753	1139	932	1002	995	939	1167	1082	1084
DGKB-3	DGKB	TGAACATGCTGATTGGCGTG	1384	1454	1486	738	892	951	1380	1126	1156	1308
DGKB-4	DGKB	TTTGCAGGAGAAGTAGTCCG	880	603	709	777	802	778	836	828	881	889
DGKB-5	DGKB	AAAACTGTTAAATGTTACCA	770	444	709	657	610	698	710	966	1000	924
DGKB-6	DGKB	ATGTTGCAGAATACCTTGAG	1540	1216	1369	1314	1507	1428	1496	1633	1858	1755
DGKB-7	DGKB	CTTGCAAAGTATAATCCTGA	715	470	586	650	770	676	662	642	856	752
DGKB-8	DGKB	GGAACTGAAACTCCTGAAGT	429	249	355	354	468	451	408	469	474	551
DGKD-1	DGKD	CGTCACCGAAGACTTCAGCG	774	609	887	643	690	816	746	727	720	738
DGKD-2	DGKD	CTCACGGCACACATTGCAGT	1246	1072	1137	1012	1064	1122	1334	1060	1236	1098
DGKD-3	DGKD	TGAGGCTGTCGATTTCGGAG	963	680	823	891	929	911	1083	1009	962	904
DGKD-4	DGKD	TGCACTTGGCGCTCACAGGT	825	799	787	731	833	754	807	883	801	812
DGKD-5	DGKD	AATTGACGAAGACCAACAGT	878	717	926	829	1017	919	922	903	881	877
DGKD-6	DGKD	AGGAACCAGACATTCCAGCC	461	335	389	437	486	428	546	518	600	485
DGKD-7	DGKD	GGCAAGCTGATGCCACCAAG	1038	674	949	709	886	712	932	965	911	993
DGKD-8	DGKD	GGTACTGGATTCAGCTACGC	828	525	703	843	1116	885	872	910	797	1111
DGKE-1	DGKE	CTACAACTTAAGAAAACCCA	956	796	756	892	752	901	1035	1137	849	1018
DGKE-2	DGKE	CTATCCAATACATTGGGTTG	589	401	527	484	637	495	572	563	761	615
DGKE-3	DGKE	GTTGGCCAGGATTATTAATG	1528	1466	1658	1222	1505	1406	1496	1521	1867	1357
DGKE-4	DGKE	TCTTCCGCAAGAGCAAGCAC	621	430	465	451	502	484	444	493	508	723
DGKE-5	DGKE	AACCATACAGTAACTGCACA	1341	928	1119	1045	920	963	1322	1072	1398	1188
DGKE-6	DGKE	GTACTCGAGCTGAATAATAT	833	472	595	603	776	579	689	871	824	796
DGKE-7	DGKE	TGAGGCAGCCCTCGTCCACG	392	392	458	342	376	384	383	355	513	533
DGKE-8	DGKE	TTAATGGATGTTAAATAACT	629	395	555	556	622	649	680	632	692	753
DGKG-1	DGKG	CAAAGACTTACCAGTATCAG	1024	723	785	930	1013	888	925	1121	1198	936
DGKG-2	DGKG	CTCCACCACAGGCCAAAACA	1114	843	979	1029	1123	989	1206	1333	1186	1059
DGKG-3	DGKG	GCTACCAGAGTGTCACCGCG	416	270	330	301	285	332	366	361	352	473
DGKG-4	DGKG	GGGATGGACTACGACCGGGA	1120	612	820	1245	1191	1188	925	1157	1481	1112
DGKG-5	DGKG	CAAGGGCGAACTTGTCATGC	420	341	447	315	403	444	495	376	448	558
DGKG-6	DGKG	CGTTCTCATCTGAATCATAG	878	678	953	649	979	897	941	1004	975	939
DGKG-7	DGKG	GAAATGTTCTTACCTCATGT	797	627	662	673	853	732	722	796	923	841
DGKG-8	DGKG	TGCAGCACAGGCCTTGCTTG	1234	807	1111	875	1082	1038	1071	1032	1382	1059
DGKH-1	DGKH	AGAAACAGATGAATCTAAGG	628	331	504	449	708	618	546	662	632	732
DGKH-2	DGKH	ATCCGGGTCAATAAACGGCG	501	235	390	338	515	502	430	674	498	654
DGKH-3	DGKH	GCAACTGTTTAAAGCGACGG	703	361	551	692	833	652	601	956	851	752
DGKH-4	DGKH	GCTGTCTGCGACAAAACATG	1343	977	1202	900	1126	1063	1154	1208	1218	1227
DGKH-5	DGKH	ACGAGCCAGTACCAAAATGT	289	214	378	326	273	291	296	397	334	338
DGKH-6	DGKH	CCGCACCCTTTACTATGCAA	528	331	415	346	461	376	408	524	504	503
DGKH-7	DGKH	GAAATGTTCCACATTAAACT	826	448	616	822	782	652	685	800	956	796
DGKH-8	DGKH	TCGTCCAGTGAAGAGTCCCT	708	509	552	709	614	487	648	526	603	666
DGKI-1	DGKI	AAACCAACATTTCGAGAAGG	511	468	480	501	551	552	679	814	679	587
DGKI-2	DGKI	AGATCGCTGGAACCTCCATG	1036	676	1067	1047	944	927	968	1130	1212	1025
DGKI-3	DGKI	CTTCACCTTAATGATCCAAG	665	460	628	529	544	594	569	560	769	612
DGKI-4	DGKI	GCGACTTTGGACTGGAGTGT	845	460	700	905	822	743	815	829	1019	980
DGKI-5	DGKI	CCCTTTCTCCTCTCCCGCCG	335	219	227	374	379	336	401	371	379	376
DGKI-6	DGKI	GAAGCATGACTTCTCGACAC	628	496	477	477	465	420	625	514	569	776
DGKI-7	DGKI	TATTTAAAAATACTATACAC	191	130	192	413	271	286	254	302	402	548
DGKI-8	DGKI	TCATGTGGTACCTGAATCCA	758	469	725	599	622	676	751	628	823	802
DGKK-1	DGKK	AATATGCTATACATTACCGC	902	673	772	707	667	648	747	748	756	1226
DGKK-2	DGKK	ACAGTAGTTACCTCAAATCG	496	441	459	388	438	419	538	528	464	523
DGKK-3	DGKK	ACCGGACATTGCAATAGACA	1203	762	1099	1043	1162	1250	1138	1212	1444	1161
DGKK-4	DGKK	GTGTTCGACTTATTGAAGGG	721	515	753	755	926	765	751	977	1020	889
DGKK-5	DGKK	ATGGCATCTCTAGATAAGGC	439	340	491	333	490	365	388	480	560	704
DGKK-6	DGKK	CGGTTCTGTGTACAGTTCTG	1082	719	1050	981	884	927	1053	1073	1188	1039
DGKK-7	DGKK	GAAAGATCCTTACGGCGTCG	822	627	850	806	806	842	909	812	974	1054
DGKK-8	DGKK	GCAGTGTGTCATGAGAGCTG	575	370	525	426	575	501	536	536	689	598
DGKQ-1	DGKQ	GAGCCAGACGCGGTTCTACG	805	675	1088	705	932	811	739	784	1014	829
DGKQ-2	DGKQ	GAGGATCCCGTGCACGAGTG	1358	867	1234	1419	1596	1448	1351	1662	1651	1359
DGKQ-3	DGKQ	GATCTTTGATGGCGACGACG	862	625	829	793	852	783	901	839	924	756
DGKQ-4	DGKQ	GGACGTTGCCTGCTTTGCGG	1176	841	1116	1063	1155	1140	1206	1257	1313	1283
DGKQ-5	DGKQ	AGACGCCCGAAGCCACACTC	30	23	32	71	27	73	28	42	53	42
DGKQ-6	DGKQ	AGGCGAAGGGCACACAGTCT	978	729	857	653	908	751	795	752	926	939
DGKQ-7	DGKQ	CAGAAGCCCCGGGTCCGGCG	261	109	159	450	491	441	228	442	508	385
DGKQ-8	DGKQ	GGCACAGGGTACGCACCTGG	570	355	587	536	679	538	592	643	659	632
DGKZ-1	DGKZ	AGGCTCCAGGAATGTCCGCG	777	471	752	656	714	671	667	831	746	785
DGKZ-2	DGKZ	CCCCGTGCAGCGAGTCAGAG	1040	635	891	938	1081	968	1037	1084	1302	994
DGKZ-3	DGKZ	CTCTCCTCAGTACCACAGCA	666	740	727	583	741	621	816	717	791	667
DGKZ-4	DGKZ	GAATAAGATGTTCTACGCCG	671	399	536	660	709	661	631	591	723	854
DGKZ-5	DGKZ	CCCACTCACCAACGACGTCA	750	518	693	592	596	562	564	722	631	625
DGKZ-6	DGKZ	GGCTCATCTGTGTAGCCCTG	779	524	655	698	705	694	705	888	862	870
DGKZ-7	DGKZ	GTCCAGCAAGAAAGGGCCTG	655	395	646	626	534	654	678	628	648	720
DGKZ-8	DGKZ	TTGCGGTACATCTCCAGCCT	1177	964	1068	801	1093	916	1134	1218	1079	1076
DGUOK-1	DGUOK	AGGAGGAAACGCCCTCGAGT	466	336	442	401	502	426	430	408	576	589
DGUOK-2	DGUOK	AGTGGCATATCTATCAGGAC	458	268	496	362	514	466	425	497	612	609
DGUOK-3	DGUOK	CTACAGAACCTGTAGCAACA	903	617	854	891	779	774	839	899	963	964
DGUOK-4	DGUOK	GCTATTTGCATTGCAGCTGT	1123	814	866	1033	1116	1096	963	1052	1254	1036
DGUOK-5	DGUOK	ATTCTTTGCAAAGATATACC	808	523	686	662	814	790	839	742	890	1253
DGUOK-6	DGUOK	GCTCCAGCTGTACTTTCAGG	667	481	735	657	793	764	668	831	947	965
DGUOK-7	DGUOK	TCCAAGACTTTGGGCAGTGC	884	692	771	583	712	774	1024	919	900	959
DGUOK-8	DGUOK	TGTACCGGGAGCCAGCACGA	635	519	660	654	604	602	544	733	635	787
DLG1-1	DLG1	CATCCTACCCACCATACCAC	1132	961	1186	1062	965	901	1194	936	1127	1171
DLG1-2	DLG1	GGAGGTGCAGCACATAAGGA	1276	1030	1169	1208	1393	1213	1483	1668	1596	1318
DLG1-3	DLG1	TATGCTAACAGACTTACAGT	1257	915	1293	877	873	970	1332	1065	1140	1347
DLG1-4	DLG1	TTGAGTCATCTCCAATGTGT	753	590	837	608	686	686	732	791	883	843
DLG1-5	DLG1	ATTTCCTTTATCTTAGCCGG	520	340	432	559	698	683	464	641	662	729
DLG1-6	DLG1	GGGGAAATATGCTCTTGAGG	1190	619	977	1259	1272	1347	1074	1426	1678	1285
DLG1-7	DLG1	TCTTTCAGGCTTTAATAGGT	741	475	607	666	612	636	657	674	760	796
DLG1-8	DLG1	TGAATAGTAGTATTAGTTCA	650	498	700	636	670	571	573	874	853	802
DLG3-1	DLG3	AGTCCGATCATAATCAAACA	705	473	667	571	621	625	714	659	858	648
DLG3-2	DLG3	GGGGATGATTGAGTCTAACA	822	477	686	860	838	896	873	1123	1074	823
DLG3-3	DLG3	TGGACAAGACTACCACTTTG	1120	800	1139	1035	1052	1084	1184	1263	1291	1139
DLG3-4	DLG3	TGTCATATGAGCCAGTGACA	1036	886	941	741	811	775	1171	858	917	1164
DLG3-5	DLG3	AGATCAGGTCATCATTGACT	1170	834	1118	907	1220	1008	1173	1078	1164	1236
DLG3-6	DLG3	ATGCCTCTGATGATGAGTGG	1186	884	1180	1035	990	988	1284	1070	1223	1241
DLG3-7	DLG3	GGCCCAGGAGAGCAGCATAC	240	200	230	235	203	221	264	266	292	237
DLG3-8	DLG3	GTGTGATCCCCAGTAAGAAG	981	515	879	975	1025	914	927	998	1136	1076
DMPK-1	DMPK	ACACTGTCGGACATTCGGGA	504	392	529	430	635	546	532	604	600	716
DMPK-2	DMPK	CGGACGCGGGGCGTTCAGCG	357	157	265	350	392	371	370	426	304	424
DMPK-3	DMPK	CTTCTACGCGGATTCCACGG	741	373	545	589	761	666	670	761	862	883
DMPK-4	DMPK	TCGAAATCCGGTGTAAAGGG	946	456	732	1068	1003	921	773	1125	1075	998
DMPK-5	DMPK	CTGGTCATGGAGTATTACGT	805	580	835	578	637	584	726	725	742	961
DMPK-6	DMPK	GCAGGTGTCGTGCTTCCGTG	739	533	700	640	610	636	690	683	758	799
DMPK-7	DMPK	GTGGCCGACTTCTTGCAGTG	879	588	854	849	868	983	810	887	1025	1029
DMPK-8	DMPK	TGGCCATAGACTCGGTGCAC	507	452	456	291	419	295	503	404	497	541
DOLK-1	DOLK	CCGTATGGGACCGATACTCG	1018	823	1040	656	823	850	948	1037	1089	1060
DOLK-2	DOLK	GAGGCACTGCTGGTATTGGG	1736	1267	1594	1346	1497	1557	1722	1890	2096	1470
DOLK-3	DOLK	GCCAGGGTAGGACCACACCA	831	614	808	547	680	663	706	627	667	790
DOLK-4	DOLK	TTGGACTAGTCATGAAGGAG	859	578	797	773	797	760	779	797	802	894
DOLK-5	DOLK	CCAGCAGAGACCAATAGGCT	696	499	654	645	725	653	676	887	834	734
DOLK-6	DOLK	GAAGCACTCGTTGAGCGTGG	1146	841	1052	876	970	898	901	991	1109	1245
DOLK-7	DOLK	GCGCCAACACTGATGAGAAG	486	322	467	468	477	380	480	493	553	486
DOLK-8	DOLK	GTGGTAGCCACCTACATCCC	1025	681	791	712	843	804	853	753	1043	1087
DSTYK-1	DSTYK	GGCCGAGGATCAGTATGCAA	1074	842	1099	934	1098	1008	1091	1085	1379	1271
DSTYK-2	DSTYK	GTATGAACTAGTGCACACGC	841	753	1100	624	778	732	814	861	733	1234
DSTYK-3	DSTYK	TCGGCTCAATAGTTCCCACG	666	402	585	552	537	524	722	605	582	660
DSTYK-4	DSTYK	TCTGGATGATGCTACTAACA	1147	800	1152	856	903	1049	977	1009	1106	1045
DSTYK-5	DSTYK	GTCACCCAGAACATCCACTG	902	748	926	840	836	828	973	1001	1074	910
DSTYK-6	DSTYK	GTCAGTTACAAGGATGCTAT	768	668	916	679	630	751	860	695	839	747
DSTYK-7	DSTYK	TATCGCCAGCTAATTGACCT	635	541	593	573	685	632	572	826	634	559
DSTYK-8	DSTYK	TGTGGGAGCACTTGATGTCG	824	579	691	734	754	665	752	942	920	966
DTYMK-1	DTYMK	AAGTGACGTGGAGGATCACT	901	649	1016	522	547	612	904	771	664	1098
DTYMK-2	DTYMK	ATGCGTATCTGTCCACGACG	728	483	741	522	729	638	646	738	808	952
DTYMK-3	DTYMK	GGAACCGGAGCAGTTCGGCG	447	236	347	458	384	396	390	544	529	983
DTYMK-4	DTYMK	TCTGCGTGCTCTTCCCGGCG	734	570	626	407	652	666	761	666	785	1443
DTYMK-5	DTYMK	CCAGGGCGTGACCCTCGTCG	299	271	353	150	271	271	332	336	303	524
DTYMK-6	DTYMK	CCTGTTCCTCCAGTTACAGC	681	545	683	428	557	570	693	557	667	856
DTYMK-7	DTYMK	CTAGAAAGATCAACTGAAAT	738	472	648	765	781	729	792	936	1032	782
DTYMK-8	DTYMK	TGCGTATCTGTCCACGACGA	456	373	371	229	288	231	423	289	367	895
DYRK1A-1	DYRK1A	TCAGCAACCTCTAACTAACC	696	576	800	566	589	514	787	735	619	801
DYRK1A-2	DYRK1A	TGAGAAACACCAATTTCCGA	991	693	892	919	820	876	895	913	1140	994
DYRK1A-3	DYRK1A	TTACAGGAGTACAAACCACC	1028	692	948	708	836	857	862	974	961	1088
DYRK1A-4	DYRK1A	TTCAACCAAAATACACCCGA	831	576	690	926	794	674	826	902	930	811
DYRK1A-5	DYRK1A	AACATACAAGCATATTAATG	885	531	734	894	803	834	776	837	877	1097
DYRK1A-6	DYRK1A	AATCAAGCATCCTTAAAATG	715	490	670	645	618	674	535	630	850	722
DYRK1A-7	DYRK1A	TCTTGATTGCACTGCGTTTG	937	670	800	557	760	776	935	907	879	801
DYRK1A-8	DYRK1A	TGTAAAGGCATATGATCGTG	574	385	565	349	372	537	461	497	483	771
DYRK1B-1	DYRK1B	AGGCTCGCAAGTACTTTGAA	649	424	667	618	647	659	630	746	724	717
DYRK1B-2	DYRK1B	CACAGAGAGCTTACGCAGCG	562	925	512	519	558	487	694	561	552	512
DYRK1B-3	DYRK1B	CATGACTACATCGTGCGCAG	723	543	700	589	580	717	708	672	746	763
DYRK1B-4	DYRK1B	GATGAAGTACTATATAGGTG	1126	727	976	1107	1178	1238	1121	1240	1490	1368
DYRK1B-5	DYRK1B	ATCCTTGTGGAGATGCACAC	647	449	732	504	425	482	573	479	655	689
DYRK1B-6	DYRK1B	CCGGGCCGCCCCCTACCCTC	164	122	165	271	176	153	167	266	247	216
DYRK1B-7	DYRK1B	CTGCGCAACACCCACTTCCG	644	481	599	489	661	594	597	631	648	673
DYRK1B-8	DYRK1B	GGAAGCGGAGGTAGTCGGCG	597	478	590	751	723	709	605	861	775	891
DYRK2-1	DYRK2	ACAGCATTCATAGACGGCAG	780	574	701	603	756	756	799	707	815	850
DYRK2-2	DYRK2	CAAGCACTGCAGAATCGAGT	718	450	607	491	578	616	706	696	751	829
DYRK2-3	DYRK2	CTAAATGCTAAGAAGCGCCA	692	430	859	543	641	655	524	620	624	646
DYRK2-4	DYRK2	TTGAGGATAACAGTAACAAG	1282	914	1363	934	1159	1057	1263	1134	1163	1312
DYRK2-5	DYRK2	AGTCCCCACTCCGCTCCGGG	982	566	886	917	1141	1030	814	1094	1396	1325
DYRK2-6	DYRK2	GAGCCCGGTAAAAACGCGAC	416	317	412	311	432	333	455	514	492	581
DYRK2-7	DYRK2	GCTCAAACGTCATGCAGATG	692	570	676	427	507	448	582	533	648	705
DYRK2-8	DYRK2	TCACAAAGTCCACCAGCACG	471	308	397	384	327	433	455	423	387	460
DYRK3-1	DYRK3	CCACGGGCGCAGTTCAACCA	1002	607	783	969	1017	874	853	1033	1018	916
DYRK3-2	DYRK3	GGCATCCAAAGATTGCAAGA	661	394	519	632	625	568	614	697	814	668
DYRK3-3	DYRK3	TGCAGAGTACATTTGAACAG	749	488	726	725	728	769	867	934	888	701
DYRK3-4	DYRK3	TTGGTGGTCCCAATAATGGA	1082	784	1023	879	1007	924	817	1066	1249	1236
DYRK3-5	DYRK3	AAAATCCAACAGTTCATCCA	987	610	883	810	876	811	963	889	1008	948
DYRK3-6	DYRK3	GCCATCTGACTGAATAGTAT	677	451	622	608	734	650	722	737	861	616
DYRK3-7	DYRK3	TATGAACGTTATCCACATGC	657	581	591	404	439	468	671	499	586	1038
DYRK3-8	DYRK3	TCACAAACTTCGACAGTACG	712	568	706	499	732	731	739	773	796	775
DYRK4-1	DYRK4	CAAAGACAACACCTACAATG	857	728	779	689	824	787	858	889	1045	775
DYRK4-2	DYRK4	CTCCAGAACTTCATAGCGGT	256	207	233	312	334	315	300	470	361	365
DYRK4-3	DYRK4	TGAAGCCAAGAAGCTCGACA	1138	757	887	840	894	745	994	950	1099	989
DYRK4-4	DYRK4	TTGGATGTACGTGTATACTG	1212	1026	1208	845	936	919	1186	1158	1224	1195
DYRK4-5	DYRK4	ATCACGGCGGAGTTGTACAC	804	655	761	742	668	699	834	854	742	1030
DYRK4-6	DYRK4	GCAAAAGGTGACTCTGACAG	502	325	417	545	535	654	489	606	698	626
DYRK4-7	DYRK4	GCTTCAGTCTGTCCATAGTT	553	402	554	638	589	659	578	633	743	661
DYRK4-8	DYRK4	GGAGGCTGTCTGAATGAAGC	869	500	729	829	824	912	836	819	1144	871
EEF2K-1	EEF2K	CGTCCTCAAAGTACACATCC	800	588	751	522	664	532	738	627	703	900
EEF2K-2	EEF2K	GTGTCGAGTAGCACGTTCGG	867	591	776	642	805	813	878	878	868	1035
EEF2K-3	EEF2K	TCAGGCGGATGTTGTCATCG	990	671	813	854	922	882	962	1034	958	946
EEF2K-4	EEF2K	TTATCGAGGTCACTGAACAC	1196	962	1209	959	1052	965	1224	994	1077	1482
EEF2K-5	EEF2K	ACTTCCGATTACTGTATGAG	613	390	520	512	513	483	513	668	645	646
EEF2K-6	EEF2K	CGCCATCCCGCGGACACCTG	819	542	809	854	851	822	794	905	1014	861
EEF2K-7	EEF2K	GCAACCTAACAAAAAGTGAG	783	468	736	643	840	637	729	774	918	928
EEF2K-8	EEF2K	TCAGCCAAGACCATCTTGAG	726	541	634	520	583	586	637	706	578	621
EGFR-1	EGFR	GTCTGCGTACTTCCAGACCA	515	353	501	369	415	466	495	530	433	591
EGFR-2	EGFR	GTGGAGCCTCTTACACCCAG	910	559	770	837	908	879	902	988	1081	906
EGFR-3	EGFR	TCTTGCCGGAATGTCAGCCG	503	273	320	408	456	369	500	510	535	441
EGFR-4	EGFR	TGTCACCACATAATTACCTG	1215	830	1201	907	1018	1019	1063	1067	1113	1173
EGFR-5	EGFR	AACATCTCCGAAAGCCAACA	946	616	770	775	919	784	847	912	966	887
EGFR-6	EGFR	CCACTGTGTTGAGGGCAATG	1154	988	1192	812	991	900	1122	1175	1234	1077
EGFR-7	EGFR	CTTTCTCAGCAACATGTCGA	567	487	580	367	634	503	580	685	551	784
EGFR-8	EGFR	GAGAACCTAGAAATCATACG	720	507	714	683	852	744	746	815	930	862
EIF2AK1-1	EIF2AK1	AACACCTGTCTTGAACGAAG	596	446	627	597	581	596	667	566	611	687
EIF2AK1-2	EIF2AK1	ATAGTCGAGAGAAACAAGCG	791	592	696	613	730	684	885	953	923	995
EIF2AK1-3	EIF2AK1	GGCCCGGACCCCGAATATGA	343	199	261	377	552	460	357	623	577	527
EIF2AK1-4	EIF2AK1	TTGTTGGCTATCACACCGCG	847	557	931	757	781	828	787	883	899	1084
EIF2AK1-5	EIF2AK1	ATACGAGAAATATCCTCACA	500	339	406	425	434	366	477	447	645	486
EIF2AK1-6	EIF2AK1	CAGGCGTAATTCCCACCTAG	615	405	518	509	641	594	716	732	837	677
EIF2AK1-7	EIF2AK1	TGAAAATCAGAATAACAAGT	430	295	425	394	469	475	437	475	606	570
EIF2AK1-8	EIF2AK1	TGGATACGGAAGAGTATACA	1160	756	989	1007	996	1011	1217	1025	1306	1133
EIF2AK2-1	EIF2AK2	AAAGGCAATACGTACCACTG	1213	911	1240	802	1064	892	1238	999	1188	1215
EIF2AK2-2	EIF2AK2	ATGGTCTCAGAAATAATCAA	454	335	466	569	514	573	539	622	512	588
EIF2AK2-3	EIF2AK2	ATTATGAACAGTGTGCATCG	1104	758	1050	788	902	821	924	1038	1063	1159
EIF2AK2-4	EIF2AK2	GCAACCTACCTCCTATCATG	1109	777	978	755	932	812	992	938	1149	1018
EIF2AK2-5	EIF2AK2	AAGGCACTTAGTCTTTGACC	505	423	492	435	376	510	466	443	494	629
EIF2AK2-6	EIF2AK2	ATAGAATTAATTGGCTCAGG	912	470	690	1091	1038	945	766	1173	1086	1022
EIF2AK2-7	EIF2AK2	GCTTCTGAATCATCATCTGA	337	190	309	478	458	383	332	444	538	527
EIF2AK2-8	EIF2AK2	GGAGCGTGAAGTAAAAGCAT	969	747	1003	814	968	995	1021	1158	943	1080
EIF2AK3-1	EIF2AK3	GAATATACCGAAGTTCAAAG	755	535	620	975	911	900	792	994	1008	918
EIF2AK3-2	EIF2AK3	GAGACAGAGTTGCGACCGCG	764	410	548	618	626	693	684	909	903	782
EIF2AK3-3	EIF2AK3	GTACCACCCATTACCTATTG	823	547	744	777	720	752	903	695	868	780
EIF2AK3-4	EIF2AK3	TTATCTACCATACTACAAGA	691	423	725	573	602	586	684	629	659	737
EIF2AK3-5	EIF2AK3	ACCATGATTCTTACCCTGTG	929	655	875	725	712	861	855	836	717	927
EIF2AK3-6	EIF2AK3	ATGGCATTCAGTAAGAAGGG	1444	898	1181	1362	1363	1271	1267	1400	1628	1375
EIF2AK3-7	EIF2AK3	CTGATGACTGCAGATACAGC	671	407	553	455	481	421	470	531	454	572
EIF2AK3-8	EIF2AK3	GGACCAAGACCGTGAAAGCA	740	508	675	595	644	840	711	799	757	589
EIF2AK4-1	EIF2AK4	ACTGGCCAAGAAACACTGTG	547	363	583	357	300	363	416	452	665	585
EIF2AK4-2	EIF2AK4	AGGATGACCGAGCTGCACGC	1468	1120	1538	761	897	1006	1441	1203	1245	1361
EIF2AK4-3	EIF2AK4	GCAAGACGACTCCATCGTGG	762	498	807	635	753	578	737	769	842	900
EIF2AK4-4	EIF2AK4	GTAGGCCTTCCCATCCACGT	515	471	410	281	290	276	447	369	448	594
EIF2AK4-5	EIF2AK4	ATCGGGCAAACTCCTCAGGA	504	255	403	440	640	519	397	598	636	759
EIF2AK4-6	EIF2AK4	ATGCTCTGCCTTATAAAACG	713	509	610	507	462	538	501	648	743	1061
EIF2AK4-7	EIF2AK4	GGTCACTTAACTGGGATGGT	654	436	581	528	527	522	535	754	578	708
EIF2AK4-8	EIF2AK4	TGTGCACTACCTATACATCC	538	439	522	339	379	306	477	422	526	784
EPHA1-1	EPHA1	AAGCCCAAAATGGAGTGTCA	1793	1132	1544	1403	1518	1568	1666	1579	1981	1526
EPHA1-2	EPHA1	CGACTCACCTCGATCCACAT	767	699	704	532	482	586	695	698	684	680
EPHA1-3	EPHA1	CTCCAATTGGATCTACCGCG	672	354	559	685	710	761	651	728	867	780
EPHA1-4	EPHA1	GGTCCGAAACTCATGATCAG	917	600	789	883	908	901	885	896	973	920
EPHA1-5	EPHA1	AGGATGTCAGATACAGTGTG	1403	1003	1267	1119	1229	1155	1635	1279	1299	1238
EPHA1-6	EPHA1	CCACTTCCACCAACCCAGCG	498	381	519	505	510	578	487	701	598	626
EPHA1-7	EPHA1	GCTTCACGGAGCCAGACACA	769	592	793	761	768	763	867	927	896	893
EPHA1-8	EPHA1	TGGGGGCACGTGAGACAATG	1245	913	1150	954	969	1062	1375	1129	1369	1035
EPHA10-1	EPHA10	CCGCAAAATCGACACGATCG	563	405	563	479	605	573	561	571	674	612
EPHA10-2	EPHA10	CGAGATCCGATACTACGAGA	793	573	667	645	626	613	797	712	727	934
EPHA10-3	EPHA10	GCGAGTAGGTGACGTCCGAG	1105	882	1027	1048	1066	995	1153	1085	1083	1175
EPHA10-4	EPHA10	TTTACAAGGTGTCCCCGCGG	564	399	488	481	509	538	549	603	687	682
EPHA10-5	EPHA10	CAGACTGGCTGGATAAGCCG	837	561	698	862	771	698	856	882	832	1013
EPHA10-6	EPHA10	CGCGGGAACCACCTACGCGC	142	91	109	149	169	224	148	331	188	190
EPHA10-7	EPHA10	GGATGCGAAAAGCGTCACGC	986	1206	834	796	806	784	893	949	1087	1151
EPHA10-8	EPHA10	GGTCACTACGGTGACGACAA	839	582	743	481	643	767	745	755	818	903
EPHA2-1	EPHA2	CACACACCCGTATGGCAAAG	1267	906	1336	1199	1087	1325	1416	1350	1631	1245
EPHA2-2	EPHA2	CTGGTGCGGGTCAGTCCGTG	698	381	775	731	651	741	640	742	816	816
EPHA2-3	EPHA2	GAAGCCCCTGAAGACATACG	1010	648	943	1027	1106	1185	1083	992	1278	995
EPHA2-4	EPHA2	TCACGGAGAAACCCTCGGTG	608	396	534	586	615	579	532	550	657	819
EPHA2-5	EPHA2	ACGCCACGTGAAGCTGAACG	1334	1008	1349	833	1204	1015	1338	1218	1581	1038
EPHA2-6	EPHA2	CTGCAAGACTCACGTGTGCA	832	657	882	695	700	751	709	741	922	832
EPHA2-7	EPHA2	GCCCCGTATGCACTGTGCAG	449	257	465	377	433	412	409	485	483	468
EPHA2-8	EPHA2	TGCAGGAGCTGGCGCCACCA	738	535	720	552	594	657	734	688	731	704
EPHA3-1	EPHA3	ACTCCAGTCCAGGATAACTG	1010	544	838	842	953	842	852	1010	948	1001
EPHA3-2	EPHA3	ATTGCAGGAACACTTGCCAA	1062	789	1047	836	973	898	1003	1063	1263	1021
EPHA3-3	EPHA3	GTAGGTCCTGTCAACAAGAA	1182	748	960	1013	1137	1014	1205	1243	1295	1247
EPHA3-4	EPHA3	TGGGATCATATTGGACTACG	1398	1101	1337	1284	1159	1162	1386	1301	1439	1400
EPHA3-5	EPHA3	ATGAACATTACACACCCATC	846	700	775	676	740	559	832	769	838	819
EPHA3-6	EPHA3	GTGGCTATAAGTCAAAACAT	785	497	729	617	619	691	733	707	792	905
EPHA3-7	EPHA3	TAGTTTCAAACTCAAACTTG	756	542	699	779	741	664	754	832	937	847
EPHA3-8	EPHA3	TGAGATTGATGCCGTTAATG	653	492	578	530	532	551	634	698	625	666
EPHA4-1	EPHA4	TGGGATCTTCGTACGTAAAG	1145	805	1002	1124	1091	1020	1229	1080	1309	1126
EPHA4-2	EPHA4	TGTAATTGGTATGAGCTAGG	1727	1385	1783	1236	1603	1421	1433	1662	1668	1539
EPHA4-3	EPHA4	TGTGCCAAAAATGTACTGTG	884	788	889	656	1037	741	778	906	969	964
EPHA4-4	EPHA4	TTGGAGGTTACAACCAACAC	1061	665	778	635	744	708	972	843	820	931
EPHA4-5	EPHA4	AGTAGCCCTCAGAATACAGG	612	396	534	466	459	562	634	568	539	696
EPHA4-6	EPHA4	ATAGTCTTCCGGGCGTCATG	587	316	383	511	554	472	536	581	652	744
EPHA4-7	EPHA4	TAGGGCCATTAAGCAAAAAG	918	501	729	802	943	819	874	921	918	848
EPHA4-8	EPHA4	TGGCTTGGCTGGAACCAGAT	842	645	812	782	928	796	922	863	1017	839
EPHA5-1	EPHA5	ACATTTGAGATGGCATTCCG	1178	896	1132	923	1196	1076	1243	1336	1168	1206
EPHA5-2	EPHA5	GGTGAGGCTTTGAAGAACCC	1227	967	1152	1075	935	861	1195	948	1194	1240
EPHA5-3	EPHA5	TAACCATATTAGGCTTGGAT	1329	1003	1344	910	1137	1127	1173	1338	1296	1131
EPHA5-4	EPHA5	TAGAACTCAAATTTACCCTG	1249	832	894	1086	1079	924	995	1169	1228	1102
EPHA5-5	EPHA5	AATGTAACCACAAATCAAGC	561	303	450	389	419	476	431	471	474	583
EPHA5-6	EPHA5	AGAGACAACTATTACTGCAG	675	363	550	503	501	562	618	635	724	603
EPHA5-7	EPHA5	TGGATTCACGCACTGTCATG	882	698	967	740	660	558	879	790	876	840
EPHA5-8	EPHA5	TGTTATGAAACTGAATACAG	778	465	977	713	671	718	774	774	921	973
EPHA6-1	EPHA6	ACAGTGACCACGGATCAAGA	1090	764	1002	986	1035	1028	962	1008	1102	1018
EPHA6-2	EPHA6	AGAACTGCGACAGGATACAG	747	493	696	543	676	678	782	667	931	757
EPHA6-3	EPHA6	GAAAACATATCCATTAAATG	668	330	549	623	844	716	678	812	847	821
EPHA6-4	EPHA6	TGGTACATGCCATAGAAGGT	1164	829	1172	1001	1067	1059	1186	1090	1209	1392
EPHA6-5	EPHA6	ACCCCGTACTTCAACCAAAG	1023	532	759	858	936	962	851	880	1064	972
EPHA6-6	EPHA6	GGATTGTAACAGCATCCCAT	1097	738	904	802	945	998	956	1041	996	947
EPHA6-7	EPHA6	TCGTATTGAGAGAGTCATTG	573	464	654	459	494	616	650	625	637	646
EPHA6-8	EPHA6	TCTCCCTTAAAGAGAAGTGG	18	4	20	5	9	17	5	14	7	6
EPHA7-1	EPHA7	AGCTGTCCATCAATTCGCCA	1429	1104	1513	1187	1254	1234	1606	1360	1515	1172
EPHA7-2	EPHA7	CACCTGGTATGTTCGTATCG	999	721	1061	891	910	897	996	1058	1208	1233
EPHA7-3	EPHA7	CTGACTTAAGCCGATCCCAG	658	465	702	471	570	562	550	701	795	760
EPHA7-4	EPHA7	TTGTGCACGCAACGTATGGT	1390	1180	1564	1047	951	1211	1686	1401	1362	1410
EPHA7-5	EPHA7	AAAGATGAAGCTTAACACTG	1175	894	1051	861	1071	930	1004	1250	1096	1204
EPHA7-6	EPHA7	CCTCTTTAGTCGAGGTTCGA	607	345	645	451	589	618	622	731	741	744
EPHA7-7	EPHA7	GCTACACTAGAGGAAGCTAC	532	402	532	338	498	526	542	558	594	617
EPHA7-8	EPHA7	TGGAGTACTGGGAACTTGCA	920	572	895	662	822	718	862	865	834	797
EPHA8-1	EPHA8	CCCAGAGCCCCAGTTCTATG	590	313	432	579	696	599	560	757	641	545
EPHA8-2	EPHA8	CCTCAAAATCGACACCATTG	1390	1024	1181	1016	1232	1220	1250	1188	1290	1170
EPHA8-3	EPHA8	CGTCAGGCAGATCCAGACAA	923	602	857	760	755	817	879	887	827	852
EPHA8-4	EPHA8	GCTCACGTATCCGGCTCATG	692	479	668	610	731	614	746	734	744	841
EPHA8-5	EPHA8	CGCTCCCACATGCCTCGCAG	699	473	613	457	576	590	611	552	708	663
EPHA8-6	EPHA8	CTTCTCGGAGGCAGTGACGG	862	621	761	668	752	660	695	880	773	880
EPHA8-7	EPHA8	GGGCTGCACGGTAGTAGCTG	1023	696	987	923	871	969	928	1007	1153	1070
EPHA8-8	EPHA8	TGGTGGTGATCCGTCAAGAG	711	503	715	626	665	739	741	771	831	868
EPHB1-1	EPHB1	AGGATCCTGGGACATTAGGG	1340	883	1153	1285	1312	1135	1280	1428	1320	1315
EPHB1-2	EPHB1	GCTGGCTACGGCAAGTTCAG	1027	758	867	808	807	973	779	988	1091	1031
EPHB1-3	EPHB1	TCGGACCGGTTATTACCGAG	591	344	529	699	844	633	611	650	713	824
EPHB1-4	EPHB1	TGAGGAGCATCACCTTGTCA	1410	1010	1358	1213	1075	1097	1457	1275	1299	1374
EPHB1-5	EPHB1	ACATCTCTGGTGATTGCTCG	641	554	611	523	612	551	666	563	714	847
EPHB1-6	EPHB1	CCTGGATGTCAAAGGTGTAG	766	483	804	570	712	725	625	703	701	790
EPHB1-7	EPHB1	TGAAGGTAAACACAGAAGTC	421	330	396	363	397	336	363	444	484	539
EPHB1-8	EPHB1	TGGGATCCTCGTAAGTGAAG	1081	1308	1269	775	1007	870	995	1061	1141	879
EPHB2-1	EPHB2	AAGCTGCAACACTACACCAG	1328	1093	1207	1103	1208	1221	1448	1231	1298	1319
EPHB2-2	EPHB2	ACCAAGTTTATCCGGCGCCG	513	335	500	751	864	791	642	857	1006	853
EPHB2-3	EPHB2	AGGTCACTGATGTAAATGCG	1429	1261	1543	1320	1520	1253	1539	1523	1612	1621
EPHB2-4	EPHB2	CTTGCGGTAGAAGACACGCA	975	819	1029	838	974	831	979	1054	1062	1180
EPHB2-5	EPHB2	GCAGGTTACGGGCGCTACAG	575	307	411	610	718	602	460	635	718	645
EPHB2-6	EPHB2	GCATCAGGTGAGCCGCACCG	814	623	730	848	742	761	829	824	872	746
EPHB2-7	EPHB2	GGACTTTCAAGGCCAACCAA	505	335	491	529	571	582	588	592	692	619
EPHB2-8	EPHB2	GGTCCACTCCAGCATGAGGG	623	362	569	669	797	789	693	907	920	620
EPHB3-1	EPHB3	AGAGGTGAGTGGCTACGATG	1844	1408	1928	1605	1871	1628	1775	1769	1912	1506
EPHB3-2	EPHB3	CTGTAGCGGAGCCCACGATG	670	436	493	562	580	528	674	743	671	798
EPHB3-3	EPHB3	TTCACGGCCGCATAACGAGG	940	542	932	742	881	920	995	1007	1085	966
EPHB3-4	EPHB3	TTGGAGATCACACCTCGGGG	607	362	469	712	804	685	599	748	831	596
EPHB3-5	EPHB3	CGAGATGAAGTACTTTGAGA	636	427	636	684	749	683	647	817	823	784
EPHB3-6	EPHB3	CGTGTCCTGCGTCAAGATCG	965	831	1014	715	851	823	988	889	853	1050
EPHB3-7	EPHB3	GCCAGGAGCAATGACCAGCG	503	316	431	539	485	408	442	632	632	510
EPHB3-8	EPHB3	TGGTGTCCACTTTCACGTAG	833	610	785	808	828	762	872	847	881	845
EPHB4-1	EPHB4	CTGCACGTCACACACTTCGT	1274	1026	1229	910	859	965	1000	898	953	1049
EPHB4-2	EPHB4	CTTCCGGGTGAGATGCTCCG	1037	680	1078	901	929	938	1074	1020	1097	1073
EPHB4-3	EPHB4	GTGCCCGGAAGTACCCGACG	485	305	416	482	536	490	443	537	659	555
EPHB4-4	EPHB4	TGTCTGACATCCGGGTGACG	1280	811	1136	987	982	1056	1258	1209	1130	1210
EPHB4-5	EPHB4	CTCCTACGTCAAGATTGAAG	925	538	824	725	706	627	789	903	826	760
EPHB4-6	EPHB4	GCCCGTGGCCGGTAGCTGCG	228	111	137	398	510	302	252	413	302	537
EPHB4-7	EPHB4	GGTGTCAGAGCCCTTACCTG	613	323	386	649	604	545	525	636	586	703
EPHB4-8	EPHB4	TGCCGGGAGTGCCGACCCGG	327	207	276	444	448	371	312	443	559	501
EPHB6-1	EPHB6	AATAGACTTTGCCCCCGTAG	707	475	678	706	727	883	582	893	894	811
EPHB6-2	EPHB6	CTGACGGTAGTAAAGGGTGA	967	700	1047	895	1002	979	1036	1028	1190	943
EPHB6-3	EPHB6	TGAGAGCCGAGTGTTAGTGG	827	639	866	761	845	780	867	899	972	874
EPHB6-4	EPHB6	TTTGGGCCTCTCACCCAACG	657	500	561	611	669	776	613	762	598	676
EPHB6-5	EPHB6	CCCCAGGCTGCACTGCAACG	647	583	597	554	647	646	744	646	591	628
EPHB6-6	EPHB6	GACCTTTGAGGCATGTCATG	729	571	614	496	683	589	630	690	766	724
EPHB6-7	EPHB6	GGCCAGTTCCGACCCACCAG	572	299	466	635	575	618	467	675	787	760
EPHB6-8	EPHB6	TTGTTCCTCAGGAAGCGGCG	1078	735	975	903	987	869	991	988	1005	1266
ERBB2-1	ERBB2	AACTACCTTTCTACGGACGT	892	644	843	845	774	718	928	946	918	992
ERBB2-2	ERBB2	GTTACCTATACATCTCAGCA	644	428	675	719	588	616	689	627	833	678
ERBB2-3	ERBB2	TCATCGCTCACAACCAAGTG	835	654	897	707	781	818	1059	852	808	940
ERBB2-4	ERBB2	TTGGGATCCTCATCAAGCGA	732	565	736	674	738	695	776	818	767	1035
ERBB2-5	ERBB2	AACCGGCCAGAGGACGAGTG	645	466	655	548	661	711	609	679	965	775
ERBB2-6	ERBB2	AGGGTCCTTATAGTGGGCAC	713	577	787	682	748	726	706	824	809	872
ERBB2-7	ERBB2	CCTTACACATCGGAGAACAG	644	536	634	428	453	451	628	584	614	857
ERBB2-8	ERBB2	TCCCCAGGAAGCATACGTGA	381	284	402	270	411	329	417	285	414	523
ERBB3-1	ERBB3	ACCATTGCCCAACCTCCGCG	692	412	587	639	605	609	627	631	708	623
ERBB3-2	ERBB3	ATCATGTGAGACAACACCGG	1000	709	910	738	858	745	767	906	843	1113
ERBB3-3	ERBB3	ATGAGGCGATACTTGGAACG	1002	684	1032	874	795	825	1055	827	1044	1157
ERBB3-4	ERBB3	TGTCGAAATTATAGCCGAGG	718	431	541	703	789	771	700	832	865	806
ERBB3-5	ERBB3	AAGCAGTGACCATTACACTG	888	675	1050	635	744	789	908	876	949	1076
ERBB3-6	ERBB3	CACACCAAGTATCAGTATGG	866	591	805	798	661	717	819	825	1031	938
ERBB3-7	ERBB3	CCCTGAAGGAAATTAGTGCT	588	391	394	471	493	423	564	501	462	498
ERBB3-8	ERBB3	GCAGGATCTCTAACCCATTG	802	505	597	825	833	776	776	768	817	847
ERBB4-1	ERBB4	AGCGGCGACACGACAGACAT	898	644	911	761	631	612	848	719	922	941
ERBB4-2	ERBB4	ATAGAGTACTCTTCCACCAA	982	628	845	944	888	877	831	949	1093	1130
ERBB4-3	ERBB4	ATGTCCAGATGGCTTACAGG	1231	1008	1182	904	1058	965	1003	1184	1359	1203
ERBB4-4	ERBB4	CTGGTGTGTCCAGATAGCTA	693	527	617	765	564	480	776	656	583	720
ERBB4-5	ERBB4	AACGGCCAGTACAGGACTTA	1093	775	1102	947	1090	1029	1227	1128	1318	1126
ERBB4-6	ERBB4	AGAATTTACGCATTATTCGT	752	594	800	600	552	619	714	744	784	946
ERBB4-7	ERBB4	ATTGTGCTCCAGTTGAAAGG	893	585	752	735	804	888	807	848	1020	1023
ERBB4-8	ERBB4	TTAAGAATCTTAATAGCCAC	473	351	413	434	516	517	490	574	469	633
ERN1-1	ERN1	ACATCCCGAGACACGGTGGT	1074	854	1091	978	937	825	1150	1081	1009	1165
ERN1-2	ERN1	CCCTCCCTGGAACAAGACGA	1116	749	910	820	924	780	980	895	1001	998
ERN1-3	ERN1	CTGCGAAGCTAAAACACTCG	811	546	700	618	775	734	773	903	934	817
ERN1-4	ERN1	TCTCCCTCAATGGTACACGA	11	0	8	11	6	2	14	4	7	8
ERN1-5	ERN1	AGGAACTCTTACCCATGTAG	691	549	634	681	725	753	605	746	773	854
ERN1-6	ERN1	CCTGCAGGTCCCAACACATG	694	473	687	532	553	530	591	631	697	751
ERN1-7	ERN1	GAATTGTTGAGCTTTACCAG	652	447	590	683	607	667	716	735	842	853
ERN1-8	ERN1	GATGCACATCAATGTCGCTG	989	836	994	943	865	706	906	965	930	1105
ERN2-1	ERN2	CTGAGCAACTCACCGTAGTG	1301	1030	1017	962	1095	1060	1242	1144	1205	1102
ERN2-2	ERN2	GAGACCACTTCTTACCACCA	871	628	890	873	770	691	856	949	1067	817
ERN2-3	ERN2	GTGGAGACTTCCATCCAAGG	954	702	879	1140	1019	952	822	1110	1196	1122
ERN2-4	ERN2	TTGGGGACCCAAAAACAACA	1117	722	943	969	960	988	1030	1261	1062	974
ERN2-5	ERN2	AAACTCCAGACTCTTACTTG	654	409	564	547	519	605	489	707	651	752
ERN2-6	ERN2	AGAAGTAGCGGAGCACGTTG	784	595	759	566	619	598	735	641	717	1123
ERN2-7	ERN2	CCAGGTGAGCCATCCATGGG	474	240	359	358	585	474	476	460	458	467
ERN2-8	ERN2	GCAGGACTGGGGGTAGCTCG	780	563	722	797	829	753	849	999	838	912
ETNK1-1	ETNK1	CATTGTGTGCATGAATAGCA	958	839	997	732	774	882	935	947	909	907
ETNK1-2	ETNK1	GTTATTAGTCGATCGAGATG	520	585	557	264	317	227	283	328	327	1185
ETNK1-3	ETNK1	TCTTCATCTGCAAATCCTGT	682	475	557	476	443	417	599	517	456	554
ETNK1-4	ETNK1	TGGTGGATCCTTCCGTCCCG	871	630	896	789	805	838	919	963	859	1034
ETNK1-5	ETNK1	AAACTTATTGGCTGTTACGT	866	649	864	503	479	504	558	680	537	1297
ETNK1-6	ETNK1	AGGCGGCACTGTTGCCGATC	608	365	501	509	522	540	575	658	576	666
ETNK1-7	ETNK1	ATAGCATAGTCCATTATTGA	639	365	556	267	310	328	388	378	348	882
ETNK1-8	ETNK1	GTTCAGCTTGGGCACCTCCG	831	489	783	268	380	354	369	483	464	1312
ETNK2-1	ETNK2	ACCCGAGCAAGTTCGGACCA	486	319	447	378	553	436	466	483	512	503
ETNK2-2	ETNK2	ATTCATACTATCCACGCCAA	631	516	583	625	514	499	645	553	584	863
ETNK2-3	ETNK2	GGAAATGCCGAAGTACGCGA	794	475	618	702	760	683	604	784	798	912
ETNK2-4	ETNK2	TGAAGAACGAGATCAACCCC	1154	964	1259	929	1110	925	1360	1121	1111	1134
ETNK2-5	ETNK2	ATTGTGACAAAACACCACAG	332	244	360	354	366	362	306	547	532	437
ETNK2-6	ETNK2	CCGTCCGCTCCCCATACACC	948	742	916	862	941	904	965	1090	964	1142
ETNK2-7	ETNK2	GCTGTGCTATGAGTACATGC	789	613	804	626	623	701	778	728	700	1137
ETNK2-8	ETNK2	TCCATGCCCCATGAGCACTG	983	712	912	704	845	765	898	882	927	962
EXOSC10-1	EXOSC10	AGGCTGGCTGACCTTAACGA	377	240	311	251	291	330	325	345	227	605
EXOSC10-2	EXOSC10	CAGCAAGCTATGATGCCCTG	777	642	706	635	644	686	771	720	694	924
EXOSC10-3	EXOSC10	CCAGCTGGAACCGTAAGGTG	851	674	738	746	712	722	797	831	884	862
EXOSC10-4	EXOSC10	TGAAATCAGCCAGTGCAGGG	583	282	403	477	619	491	407	639	657	585
EXOSC10-5	EXOSC10	AGGGAGGATATGAAATGGCA	755	513	702	603	761	667	831	879	1017	1012
EXOSC10-6	EXOSC10	CTTCCTATAGAGTTCAAGGT	718	476	621	531	750	710	677	777	929	1150
EXOSC10-7	EXOSC10	GGAGATGCTCAGCTACGCCC	307	196	257	231	240	211	277	297	233	502
EXOSC10-8	EXOSC10	TCATACTCATCGCCAAACTG	850	457	753	653	607	577	691	687	755	898
FASTK-1	FASTK	GATGGTGTGAATGTCAAAGG	835	565	772	757	939	747	808	924	924	930
FASTK-2	FASTK	GCGCGCCCACCACTACTCGG	610	466	534	528	597	488	543	673	619	667
FASTK-3	FASTK	GGAACTGACTCCCCACGTGA	892	521	813	679	715	846	921	1012	1010	1068
FASTK-4	FASTK	TGATGTCACTGTGCCAACTG	892	699	1022	666	922	750	949	785	864	752
FASTK-5	FASTK	AAACAGCAGGGCTGTACTGG	1118	722	983	936	1003	1003	1165	1082	995	1141
FASTK-6	FASTK	CCTTTGCAGCCCCTTCTCCG	916	510	801	995	1018	1027	817	1005	1237	1094
FASTK-7	FASTK	GGAAACGCAACTCAGCAGCA	1159	681	955	888	961	903	1042	1090	1263	970
FASTK-8	FASTK	GTCCTGTGCAAGGACTGCAG	843	657	868	628	746	697	785	777	894	1039
FASTKD1-1	FASTKD1	ATCCCCACTTCGTCCAAGTG	863	589	804	610	646	710	729	834	857	776
FASTKD1-2	FASTKD1	ATTAATGAATGACGATACCC	722	511	694	589	646	551	741	618	662	1165
FASTKD1-3	FASTKD1	TATCTAGTAGCAAAGTACTG	945	604	915	715	758	881	917	884	981	1001
FASTKD1-4	FASTKD1	TGATGGAATCCAAATCAAGG	765	468	669	599	855	844	657	957	892	777
FASTKD1-5	FASTKD1	ATACTTTCAGAAAAGCAAGT	726	433	553	566	660	637	633	764	896	804
FASTKD1-6	FASTKD1	ATGCTGATCTGCTAGGCAAG	1346	1071	1310	1226	1209	1355	1359	1480	1549	1370
FASTKD1-7	FASTKD1	CAGTTTGGATCTGTTACGGA	691	458	587	693	785	690	711	873	942	797
FASTKD1-8	FASTKD1	CCTAACTGGCGAGCAAGCCC	397	323	407	327	314	373	394	433	334	518
FASTKD2-1	FASTKD2	CCTGGATGAATGCAGTAAGG	1262	824	1261	920	1178	1134	1281	1211	1431	1242
FASTKD2-2	FASTKD2	GCACCAAAATAGTGTTCTGA	670	406	581	653	779	700	667	600	802	773
FASTKD2-3	FASTKD2	GTTTATGAAGAGAATAGTAG	1171	662	975	1058	1167	1111	1116	1104	1181	1241
FASTKD2-4	FASTKD2	TGCATCTAACACATCACTCA	1306	915	1059	957	964	994	1180	1063	1055	942
FASTKD2-5	FASTKD2	CAAGGGACTTGCAGATTATG	1261	931	1046	1008	975	1051	1144	1090	1253	1277
FASTKD2-6	FASTKD2	CATCATCAGATTTATCAACA	843	534	775	812	867	886	797	876	960	923
FASTKD2-7	FASTKD2	GAATGTTCATGTTCTACGAA	527	360	595	625	588	622	586	736	613	725
FASTKD2-8	FASTKD2	TGCTCTTAAGAGGAAACTGG	1021	661	1017	761	697	762	911	980	1143	1041
FASTKD3-1	FASTKD3	AAAAAAAGGATGGTGATCAA	1185	727	1055	992	1321	1068	1261	1125	1273	1227
FASTKD3-2	FASTKD3	AATTGGGCAAATATGTCGTG	1185	728	1007	928	1024	1004	1197	1341	1235	1137
FASTKD3-3	FASTKD3	GGTTGTCGTGAACACAACCA	1001	670	985	858	894	692	1021	805	873	997
FASTKD3-4	FASTKD3	TCAGATACTTGAGAGAACAC	863	531	732	525	649	642	823	834	742	912
FASTKD3-5	FASTKD3	AAAATTGGAAACATTTACCC	513	390	525	536	666	507	594	708	647	656
FASTKD3-6	FASTKD3	ATTAAGGCAGAAATCTGACG	854	579	824	764	746	901	983	897	1024	1036
FASTKD3-7	FASTKD3	CCTAGAGCATCGTGTAGCTG	913	607	836	662	742	651	960	793	803	868
FASTKD3-8	FASTKD3	TTCAGCAACAGGCTACTTTG	964	777	1058	911	973	941	863	903	1096	962
FASTKD5-1	FASTKD5	AAGGCCAGTACATTGCAGCT	940	579	982	789	1043	941	831	1020	1104	905
FASTKD5-2	FASTKD5	ACTTAGGCCGCAAAGTACCT	614	440	589	359	607	458	486	529	605	656
FASTKD5-3	FASTKD5	ATCTCTCTGAATTTGTCATG	1364	933	1256	1288	1263	1236	1250	1480	1618	1170
FASTKD5-4	FASTKD5	CGACAGTGTGCCACTCTAGG	882	531	851	746	782	709	816	748	876	829
FASTKD5-5	FASTKD5	AGTTAATCAAAATAATCTCC	391	312	350	420	460	415	435	588	430	721
FASTKD5-6	FASTKD5	CAGAGGCTAATGTGTTCTGG	1013	534	705	832	902	807	708	947	1050	955
FASTKD5-7	FASTKD5	CTAGCATTGAATGGGAGTGA	1052	676	950	771	994	834	1213	961	1071	1083
FASTKD5-8	FASTKD5	TGAGCTAACCTGACAAACCC	833	712	899	700	758	826	816	750	917	976
FER-1	FER	CAGAACATGTATCGATTCGA	849	691	886	762	792	727	986	921	910	1247
FER-2	FER	GATAACCAGTCTTGTCACAG	991	825	990	938	984	934	949	1110	1207	1041
FER-3	FER	GTATGTATTGGCGTTGAAAG	993	1021	1016	899	968	923	1125	1098	1182	1262
FER-4	FER	TTATGTCAGCAACGTATCCA	789	558	791	587	706	579	787	732	715	832
FER-5	FER	CAGGTGAAGAAAAGTTACAT	734	432	615	602	739	668	620	811	821	829
FER-6	FER	CTATTCTGGGAATTGCACCA	608	499	694	605	735	668	706	766	878	842
FER-7	FER	GCTTCTGCTAAGCCAAAAAC	728	427	566	769	779	521	611	699	709	876
FER-8	FER	TTCTAGGTTGAAAACGTTAG	661	482	625	524	647	593	565	697	781	745
FES-1	FES	CATCGAACGTGACACAGGGT	939	872	1052	678	638	829	976	897	960	929
FES-2	FES	GACTGGATGATGAAGTGCCG	1080	725	1035	816	928	873	960	1151	1032	1225
FES-3	FES	GGCAGACAAGGACCGTGACA	1371	965	1289	1118	1221	1259	1410	1212	1395	1459
FES-4	FES	TGAGATCACCAGCCAAACTG	1106	809	1001	956	825	846	975	1080	1041	1127
FES-5	FES	CCACCGAGATGGTGTTCAGG	900	632	868	538	680	815	791	797	929	993
FES-6	FES	GGAGTTGCTGCAGACCAAGC	735	512	744	763	819	767	853	925	1010	844
FES-7	FES	GGCGGAAGATTCCTGAGATG	780	462	614	845	1046	843	734	930	976	981
FES-8	FES	GTCACTGCAGGACCTGCACG	543	417	554	485	525	466	576	528	626	662
FGFR1-1	FGFR1	ACAGTGTGTACCTTCCAGAA	873	904	1051	783	796	898	806	830	845	947
FGFR1-2	FGFR1	AGTTCAAATGCCCTTCCAGT	1178	772	1106	1033	1027	935	1258	1131	1318	1246
FGFR1-3	FGFR1	CTGGTCTTAGGCAAACCCCT	794	449	739	574	640	604	695	738	696	709
FGFR1-4	FGFR1	GTTGCCCGCCAACAAAACAG	2293	1504	2053	2100	2422	2105	2483	2636	2713	2300
FGFR1-5	FGFR1	ACCTGCTGCAGCTTCGCTGT	686	365	658	498	660	733	645	596	765	729
FGFR1-6	FGFR1	CAGTGCATCCATGAACTCTG	548	439	564	377	507	436	551	591	610	613
FGFR1-7	FGFR1	GGTGTAGTTGCCCTTGTCAG	443	253	323	539	527	481	439	705	466	541
FGFR1-8	FGFR1	GGTTACGCAAGCATAGAGGC	437	649	698	307	361	352	388	470	486	422
FGFR2-1	FGFR2	CTTAGTCCAACTGATCACGG	800	463	556	705	537	521	612	594	681	725
FGFR2-2	FGFR2	GATAGCCATTTACTGCATAG	869	634	813	757	973	839	906	1094	1235	998
FGFR2-3	FGFR2	GCCGGCAAATGCCTCCACAG	471	319	562	439	594	618	486	651	679	597
FGFR2-4	FGFR2	TGTGTCTGTTCTAGCACTCG	433	341	439	308	370	376	510	482	488	559
FGFR2-5	FGFR2	AAGTGTGGTCCCATCTGACA	858	629	733	690	621	731	866	701	812	891
FGFR2-6	FGFR2	ACACAGAAAAGATGGAAAAG	544	326	527	496	595	625	558	753	697	645
FGFR2-7	FGFR2	GTCCTCTGGAAGTTCATACT	764	545	718	945	833	821	835	838	841	767
FGFR2-8	FGFR2	TCTCTGACACCAGATCAGAA	17	57	27	43	74	37	30	45	47	41
FGFR3-1	FGFR3	AAGAACGGCAGGGAGTTCCG	903	571	948	709	779	752	851	985	971	912
FGFR3-2	FGFR3	CATCCGGCAGACGTACACGC	392	342	445	299	364	385	384	404	453	521
FGFR3-3	FGFR3	CCCGAGACAGCTCCCATTTG	764	567	701	824	848	847	754	831	838	799
FGFR3-4	FGFR3	GGTGCTGAATGCCTCCCACG	749	676	784	758	815	612	719	1007	917	830
FGFR3-5	FGFR3	AGAAGCCCACCCCGTAGCTG	282	203	254	275	330	383	301	336	436	389
FGFR3-6	FGFR3	CACCTTGAGCACGGTAACGT	548	474	563	378	364	337	488	501	534	563
FGFR3-7	FGFR3	CTCGGGCCGTGTCCAGTAAG	659	415	628	621	594	626	596	594	662	646
FGFR3-8	FGFR3	TGCCACTGACAAGGACCTGT	423	311	433	336	349	322	499	396	485	397
FGFR4-1	FGFR4	GAGGTAGATCTAGACTCACG	1242	1323	1126	971	966	930	1182	1063	1064	1211
FGFR4-2	FGFR4	GGTAACTGTGCCTATTCGAG	899	622	802	804	1040	895	1052	1106	1155	1086
FGFR4-3	FGFR4	TGGTGGCCACTGGTACAAGG	897	631	806	729	733	781	823	910	898	925
FGFR4-4	FGFR4	TTGCACATAGGGGAAACCGT	971	1040	1312	714	752	687	1076	845	977	1089
FGFR4-5	FGFR4	CCTGTCCATCCTTAAGCCAG	922	609	791	606	649	681	843	809	844	802
FGFR4-6	FGFR4	GGACATCATCCTGTACGCGT	539	452	539	416	523	363	470	516	485	682
FGFR4-7	FGFR4	TACAGACAACGCCTCTGACA	640	444	576	487	518	524	631	654	653	689
FGFR4-8	FGFR4	TGCCTGGTAGAGAACGCTGT	464	352	494	252	424	318	418	477	473	539
FGFRL1-1	FGFRL1	AGTCCACCGTCGTGTTCACG	1032	798	1056	722	853	761	1048	836	957	1000
FGFRL1-2	FGFRL1	CGACTAACCCAGCACGACGA	571	418	493	447	461	430	473	637	634	756
FGFRL1-3	FGFRL1	CGCGACCACACGTCACCCGT	774	738	817	600	485	672	787	627	728	866
FGFRL1-4	FGFRL1	GATGGCCGCACCATCCACAG	797	559	741	815	824	693	857	868	884	747
FGFRL1-5	FGFRL1	CCAGGCCTTGACGCGCCCAG	1364	1161	1395	1075	1198	1355	1362	1270	1503	1359
FGFRL1-6	FGFRL1	CCTTGTCCGCCATCTTTGGG	952	732	977	784	1059	970	1083	1097	1024	877
FGFRL1-7	FGFRL1	CTGCCGCGTGTCGAACCGCG	630	454	537	476	478	536	459	618	499	621
FGFRL1-8	FGFRL1	GAGCCGCACGGAGCTACCCA	510	329	500	453	686	515	474	628	601	673
FGGY-1	FGGY	ATATGTCCACTTACACACCA	1214	919	1213	860	1052	992	1089	1052	1192	1253
FGGY-2	FGGY	CCCATCGAAACGTCATCATG	1177	895	1066	803	827	800	1122	913	939	921
FGGY-3	FGGY	CCTCGGAGGACTGCTCATGG	549	352	437	473	496	410	541	564	454	516
FGGY-4	FGGY	GAACGTCTTCTTGTCACATG	901	678	846	719	698	753	773	851	877	861
FGGY-5	FGGY	AAGCTGCGACCGCAATCCCA	924	664	932	818	723	681	887	741	902	972
FGGY-6	FGGY	CAGCATGGCCTTGTACCATG	1143	776	1148	792	849	852	1120	980	1046	1125
FGGY-7	FGGY	TAAACCAAATTCGAGGACTT	885	498	668	711	785	749	756	880	919	973
FGGY-8	FGGY	TTTCAGCCACAGAAGTTTCG	723	514	642	584	742	687	564	723	773	885
FGR-1	FGR	AGCTTGGATTGAGTCAACAG	670	542	627	581	707	634	603	811	837	765
FGR-2	FGR	AGGGGACTTCAGAAGCTACG	957	599	833	1149	1011	1050	1054	1229	1258	1063
FGR-3	FGR	CGAGTTGAACTGAACCCGTG	892	584	719	668	744	614	732	843	821	1010
FGR-4	FGR	GTGACCGAGTTCATGTGTCA	1655	1186	1428	1139	1426	1317	1742	1499	1716	1599
FGR-5	FGR	AAAGCGAGACCACCAAAGGT	746	534	682	592	776	601	801	692	840	827
FGR-6	FGR	GTCATACAGGGCAATGAACA	1082	774	1069	802	1123	969	1106	1085	1367	1083
FGR-7	FGR	GTGGAACGGCAGCACTAAGG	800	581	769	681	513	689	735	653	897	833
FGR-8	FGR	TGCGGCTTCATGATGGTGCA	1005	675	976	898	867	891	1051	1016	1038	1102
FLT1-1	FLT1	ACAGCCACAGTCCGGCACGT	737	577	808	474	589	593	767	756	703	889
FLT1-2	FLT1	AGGTTGAGGGATACCATATG	1740	1121	1626	1379	1429	1568	1747	1734	1794	1555
FLT1-3	FLT1	CTTACCATATATATGCACTG	1009	735	877	890	971	868	1124	1186	1188	1118
FLT1-4	FLT1	TGGCCACTGTGTGATCACTG	1011	747	1058	737	710	898	1020	836	963	1103
FLT1-5	FLT1	CACTCTAACATGCACCTGTG	1279	912	1186	869	1060	963	1103	1052	1208	1104
FLT1-6	FLT1	GAGTGGTAGCAGTACAATTG	1057	731	972	944	1084	855	1089	1016	1101	1036
FLT1-7	FLT1	TTAGGTGACGTAACCCGGCA	1245	1097	1414	1040	1149	1025	1427	1143	1292	1440
FLT1-8	FLT1	TTGGAAAAAATGCCGACGGA	450	252	336	681	695	680	455	732	711	658
FLT3-1	FLT3	AAAGCTGTTCATGTGAACCA	1186	731	1087	1041	1108	1120	1356	1201	1496	1229
FLT3-2	FLT3	GGGGTCTCAACGCACACCCG	649	402	480	426	465	380	519	512	423	560
FLT3-3	FLT3	GGTGCTTTGCGATTCACAGG	639	367	494	482	671	634	610	788	724	834
FLT3-4	FLT3	GTAACCAAAGCTGATTGACT	963	661	893	769	906	842	964	938	1086	959
FLT3-5	FLT3	ATATGAATATGATCTCAAAT	527	371	564	704	721	695	625	692	858	804
FLT3-6	FLT3	TCAAGTGCTCGCAGAAGCAT	855	569	689	574	593	628	814	712	716	800
FLT3-7	FLT3	TGTATGCACAGCACTTGACC	718	637	728	596	526	479	573	589	653	770
FLT3-8	FLT3	TTTGTAAATCAAAATGTGGC	455	334	330	460	418	448	519	551	586	650
FLT4-1	FLT4	CATACCATGCACAATGACCT	1517	1379	1503	1098	1137	1147	1393	1294	1504	1321
FLT4-2	FLT4	CATCGAATCCAAGCCATCCG	718	546	529	571	657	583	753	683	798	700
FLT4-3	FLT4	CTCACCTCTCACGAACACGT	709	555	756	484	561	547	606	650	737	646
FLT4-4	FLT4	GCCCTCCAGTCACGGCACTG	638	399	549	492	592	546	634	689	661	680
FLT4-5	FLT4	AGTGGGAATTCCCCCGAGAG	342	129	216	515	656	628	248	617	673	560
FLT4-6	FLT4	CTGCCACAAGAAGTACCTGT	575	433	616	375	434	560	707	573	551	647
FLT4-7	FLT4	GGTCCTGAACTGCACCGTGT	699	439	516	392	570	424	638	616	522	639
FLT4-8	FLT4	TGCAGCGTGTGCAACGCCAA	999	752	973	879	762	742	848	829	925	958
FN3K-1	FN3K	AGCCGCAGCACGTCACCGTG	1000	800	855	561	644	636	966	861	966	722
FN3K-2	FN3K	CGAGCCTACGACACGGACGC	906	863	849	657	686	809	756	665	726	804
FN3K-3	FN3K	CGGTGCCGGGCGAAAAAGGT	719	406	718	618	856	689	720	774	799	801
FN3K-4	FN3K	GAAGGACTATGCTGACCGAG	781	492	843	664	755	725	779	914	984	1007
FN3K-5	FN3K	AAGGAGGAGGAGAACACAGT	1227	804	1165	755	918	750	1146	939	776	1543
FN3K-6	FN3K	ATGAAGGTCATCGACCTGCC	867	663	837	690	651	556	734	715	839	741
FN3K-7	FN3K	CTCCCCCTCAAACATCTGCC	523	528	588	514	544	537	535	674	518	507
FN3K-8	FN3K	GCGACCCTGCGGGCCTTCGG	128	65	93	328	359	310	112	374	319	303
FN3KRP-1	FN3KRP	AAGGTGTAAATCGGCCAGCT	632	411	449	629	587	523	581	704	674	626
FN3KRP-2	FN3KRP	CCAGGGCCGGAGCTACGACA	927	675	865	838	871	910	827	961	1189	965
FN3KRP-3	FN3KRP	GGCCCGGTTTGGATTTGACG	665	347	525	504	716	696	562	876	798	675
FN3KRP-4	FN3KRP	TGCCATCCTGAAAACAAACA	1488	981	1313	1127	1231	1251	1414	1383	1506	1182
FN3KRP-5	FN3KRP	ACTGGGTCGTGTTCTATGCC	770	453	490	534	650	488	665	579	633	811
FN3KRP-6	FN3KRP	CGTGCTGGTGATGGAGCACA	808	672	785	670	618	685	723	761	921	768
FN3KRP-7	FN3KRP	CTGAAGGAGGCGGGCACAGT	734	518	695	508	574	587	777	791	782	712
FN3KRP-8	FN3KRP	GCAGAGCAGACCAAAGCTGG	810	473	631	728	710	723	674	842	930	809
FPGT-TNNI3K-1	FPGT-TNNI3K	AGGCATGACTTACCTCTAGG	1251	863	1168	874	952	966	1119	1027	1204	1267
FPGT-TNNI3K-2	FPGT-TNNI3K	GGGTGATGGAACAGACACAT	2444	1849	2379	1944	2236	2003	2264	2276	2617	2287
FPGT-TNNI3K-3	FPGT-TNNI3K	TAATACTCACAGGTGTAAGG	1893	1564	1890	1811	2000	1843	2112	2143	2274	2294
FPGT-TNNI3K-4	FPGT-TNNI3K	TGGAGCTGATATGAATCTAG	915	668	874	887	846	934	881	876	1033	1193
FPGT-TNNI3K-5	FPGT-TNNI3K	AGAAGATGACCTGCAGATCA	1043	608	830	671	732	778	773	887	855	902
FPGT-TNNI3K-6	FPGT-TNNI3K	CACATCTGACTTGGAGCAGT	44	38	74	69	78	26	71	65	58	76
FPGT-TNNI3K-7	FPGT-TNNI3K	CATTTCTTGTCAGTCGAGAT	769	555	688	713	654	704	711	808	821	830
FPGT-TNNI3K-8	FPGT-TNNI3K	GGTGCTGATGTAAATGTAAG	754	414	552	602	622	614	640	676	705	734
FRK-1	FRK	AGTTGCGGTCTATCTCCCAT	1087	797	1102	802	859	921	1179	1067	1023	968
FRK-2	FRK	CACTACACCAAGACAAGTGA	854	677	849	795	716	787	943	879	846	778
FRK-3	FRK	CTATATTCCTTCTAACTACG	1010	623	827	791	815	903	1056	932	1030	1151
FRK-4	FRK	GCAGTGAAAACATTAAAACC	664	435	600	674	675	618	538	706	872	929
FRK-5	FRK	AAGTGCAAACAGCATAAAGC	870	645	857	812	850	817	803	1024	1021	1033
FRK-6	FRK	AGTTCTGGACACTTTGCATG	747	494	744	730	935	636	663	850	864	728
FRK-7	FRK	CAACCGTGATTGAAAATCCA	954	517	749	614	897	735	804	748	926	890
FRK-8	FRK	TCTTATTACTTAGATGACAC	501	339	500	440	518	457	510	460	561	639
FUK-1	FUK	ACCACCCAGCCTCACCCGAT	663	457	527	427	540	391	556	660	667	588
FUK-2	FUK	CAGTACCCACCCATGGTAAG	1220	840	1162	889	1077	1089	1155	1189	1400	1027
FUK-3	FUK	GGCCACGCCTTCACCCTCGT	921	659	826	853	601	614	835	617	918	922
FUK-4	FUK	GGTAGTAAATGTCCAAAACA	843	516	718	851	849	901	813	1041	1062	950
FUK-5	FUK	AGAAGGGCCGCATCCACTCA	960	493	798	538	643	785	832	713	930	850
FUK-6	FUK	AGGTGGAACTGCCGGGACCT	430	217	322	476	510	439	376	539	456	476
FUK-7	FUK	GGGCTCCGGAGTCCAAGCCT	710	368	497	721	690	702	691	694	861	740
FUK-8	FUK	GTGGCAGCCCGATCCAGGCA	380	185	227	343	270	287	288	379	382	349
FXN-1	FXN	CGTGCAGGTCGCATCGATGT	1038	814	1028	581	708	714	944	600	770	979
FXN-2	FXN	CTGGAACTTTGGGCCACCCA	770	512	657	521	695	691	661	799	855	742
FXN-3	FXN	GGTGTCTTAACTGTCAAACT	524	332	368	563	620	479	464	572	555	555
FXN-4	FXN	TTTCAGAGTTCGAACCAACG	671	519	612	488	661	558	579	604	666	694
FXN-5	FXN	ACGTGTATGGCTTGTCTGCA	840	630	832	520	791	565	741	704	667	902
FXN-6	FXN	CACCTATGAAAGACTAGCAG	799	493	627	627	558	731	679	773	833	840
FXN-7	FXN	CTGGGCTGGGTGACGCCAGG	916	524	772	805	807	768	863	929	959	963
FXN-8	FXN	GGTCCCGCGGCCGGCAGAGT	283	124	236	416	294	288	269	440	370	481
FYN-1	FYN	ACGGGGACCTTGCGTACGAG	1095	824	1207	776	935	822	967	867	1178	980
FYN-2	FYN	GTCCCCCGAATCATTCCTTG	913	651	799	752	904	884	849	1062	1017	907
FYN-3	FYN	TGGATACTACATTACCACCC	1060	674	848	565	776	707	920	829	895	1047
FYN-4	FYN	TTGTCCTTTGGAAACCCAAG	835	563	709	629	624	618	778	748	820	845
FYN-5	FYN	ACTGGAGCCACATAATTGCT	843	550	684	663	642	695	713	755	871	837
FYN-6	FYN	ATCAACTGCAGGGATTCTCG	1477	925	1233	1167	1236	1241	1337	1483	1433	1405
FYN-7	FYN	GTCACCGAGTATATGAACAA	617	465	640	550	666	568	571	729	673	760
FYN-8	FYN	TGGAGGTCACACCGAAGCTG	972	657	848	695	809	748	912	728	942	839
GAK-1	GAK	AAAACAACATCGAAGATGTG	779	536	813	554	695	631	786	830	906	818
GAK-2	GAK	ACTTGTTGCTTAGTAACCAA	716	622	672	542	638	638	760	734	795	853
GAK-3	GAK	CCCAGCATCATACTGAGCCG	526	293	539	388	438	378	511	556	549	521
GAK-4	GAK	TGTACTGCGTGTCGTGCGGG	1164	744	985	1001	1100	782	1023	947	994	1135
GAK-5	GAK	CATGCTGAACATGTACACGG	655	461	662	468	477	444	537	540	527	857
GAK-6	GAK	GAGGCTATTATCCAATGAAG	463	203	275	349	373	339	338	461	555	484
GAK-7	GAK	GAGTACGACCAGCCGTATGG	755	455	724	513	583	557	623	792	826	966
GAK-8	GAK	GGGATCCCCGATCTCCAGCG	471	243	390	558	610	509	409	713	767	686
GALK1-1	GALK1	AACTGGTCCATGATGCCACA	970	707	973	657	680	749	787	848	923	922
GALK1-2	GALK1	GGAGTGGCGGACATTAGAGT	715	482	576	712	812	712	649	695	742	974
GALK1-3	GALK1	GGGCCGCGTCAACCTCATCG	699	514	730	518	735	526	682	657	681	938
GALK1-4	GALK1	TTGACATAGTTGGCCCACCG	752	557	691	625	643	633	759	618	608	937
GALK1-5	GALK1	CTGCTGGAGGAAGGTGTACG	926	677	934	712	806	785	841	952	838	839
GALK1-6	GALK1	GAGACACCAGCCCATCCTTG	771	556	795	681	598	647	721	569	737	956
GALK1-7	GALK1	GGCCCGGCGAGCCTTCCGGG	462	221	338	480	552	474	418	537	647	764
GALK1-8	GALK1	GGGCAAGGAAAGCCTCCGGG	317	143	243	299	403	350	293	369	349	467
GALK2-1	GALK2	GCCAAGAGTGAGCGTTACAT	870	1283	1256	788	962	900	892	880	997	1194
GALK2-2	GALK2	GGTGCTCGAACATAAAACTT	603	664	568	556	785	735	548	767	705	792
GALK2-3	GALK2	TGCAATGGGACAAAGTACTG	1399	929	1190	1188	1173	997	1199	1273	1471	1279
GALK2-4	GALK2	TTAAATACTCACGGATACAA	950	501	674	699	829	836	765	851	912	960
GALK2-5	GALK2	ACATCTTGTTCTACAGCCAT	752	597	850	632	742	563	788	869	804	882
GALK2-6	GALK2	GACACCTGCAGATCTCCTCA	983	625	895	767	969	885	876	995	1159	1006
GALK2-7	GALK2	TCACAAACACTGCTCCACTT	748	554	667	562	616	484	667	517	648	688
GALK2-8	GALK2	TTTGGTCTTAGTAACCTGAC	828	615	720	600	573	601	764	696	726	931
GCK-1	GCK	AGGTATGAGAAGCTCATAGG	603	494	475	553	581	531	520	672	818	665
GCK-2	GCK	CAGAAGGGAACAATGTCGTG	1946	1778	1487	1251	1360	1397	1661	1593	1566	1869
GCK-3	GCK	GGCAATGGTGAATGACACGG	360	277	376	491	487	432	410	497	516	582
GCK-4	GCK	TTCTGGGGTGGAGCGCACGT	762	539	805	705	708	756	765	836	754	1011
GCK-5	GCK	GCATGTGCGTCAATACCGAG	693	542	918	587	546	695	680	682	818	870
GCK-6	GCK	GGCAGAGTTCCAGCTGCAGG	543	329	397	772	582	621	516	694	800	710
GCK-7	GCK	GTCTTCGTGCCTCACAGGAA	750	555	712	484	646	536	650	674	567	820
GCK-8	GCK	TGCCGGTCATGGCGTCCTCG	697	478	673	593	586	602	778	809	719	837
GK-1	GK	AGGAAATAATAACTTTGTCA	1198	571	996	960	1016	1180	948	1343	1527	1258
GK-2	GK	TCTGCCTAGAGTTTGACAGG	1147	1025	1132	868	1128	900	1146	1053	1057	1136
GK-3	GK	TTACCCACAGCATTGTAGAG	694	563	721	705	729	603	653	670	740	607
GK-4	GK	TTTATACTTTCAGTGTTTAG	1945	1243	1481	1594	1622	1639	1853	1865	1917	1688
GK-5	GK	AACAAGAGTTCCCAAGAGAA	635	357	499	678	736	736	596	708	836	667
GK-6	GK	ACATTTGGAAGAATTTCCAT	425	297	396	433	463	465	486	447	423	464
GK-7	GK	ACTATGTAATACAGGCCATA	1312	866	1114	1011	1309	1182	1298	1358	1296	1369
GK-8	GK	TAGCTGGTGCTGTTATTCGC	752	570	729	547	599	590	678	720	634	1318
GK2-1	GK2	ACTACTTAGTCATCACAAAG	602	379	528	567	553	555	646	646	778	666
GK2-2	GK2	ATATCCAACATAAAAGCTGT	714	496	585	581	640	599	550	767	732	718
GK2-3	GK2	GTCCTACTAATGCAGCACAT	1344	1109	1373	1010	1079	1191	1382	1155	1369	1149
GK2-4	GK2	TAGCAGGTGCTGTTATTCGT	895	534	805	659	842	745	763	773	822	892
GK2-5	GK2	AACTGAAGACATTTGGAAGA	1126	741	1024	1134	1318	1083	1102	1182	1335	1123
GK2-6	GK2	AACTTCGTCAAGTCTAAGAC	737	497	628	469	593	539	743	666	647	863
GK2-7	GK2	CTTATCTGGAGTTTGACAGG	840	565	680	684	996	834	797	1024	981	1052
GK2-8	GK2	TGTAAGCTACTGTGGTCAAA	962	681	919	965	952	938	1000	1014	1109	1004
GK5-1	GK5	AAGTGGTATCGAAATTAGAG	914	614	783	770	858	890	786	927	976	1114
GK5-2	GK5	AGCCTTCAACAGACTACTGG	855	513	687	889	857	959	832	930	977	1025
GK5-3	GK5	GCGCCGCCCGGTCATAGACG	453	214	359	469	472	339	448	372	413	582
GK5-4	GK5	TGTGAGCTTATATAACAACC	610	473	638	802	694	639	687	681	753	1050
GK5-5	GK5	AGACTTCTTTGAGATTGGTC	828	566	832	713	938	855	984	982	1160	1066
GK5-6	GK5	ATACAGATGAATCAAATTGT	748	502	700	671	654	731	708	646	914	873
GK5-7	GK5	GCCTATACCAATAGTTGCCT	495	328	369	396	394	380	437	484	417	566
[truncated: 4,205 more rows]

## Sheet: Fig1b upper left
Guide statistics - αIgM
GeneSymbol	Guide	Type	BaseMeanA	BaseMeanB	FoldChange	pvalue	padj
BRDT	BRDT-1	n	669	759	1.115	0.1102	0.2321
BRDT	BRDT-2	n	1113	1089	0.981	0.7521	0.8457
BRDT	BRDT-3	n	992	930	0.944	0.3302	0.4945
BRDT	BRDT-4	n	602	593	0.987	0.8467	0.9115
BRDT	BRDT-5	n	165	554	1.629	2.059e-06	6.2e-05
BRDT	BRDT-6	n	562	543	0.974	0.7222	0.8242
BRDT	BRDT-7	n	764	599	0.806	0.0008705	0.006957
BRDT	BRDT-8	n	765	962	1.217	0.005374	0.02661
DGKK	DGKK-1	n	822	699	0.865	0.01866	0.06621
DGKK	DGKK-2	n	494	429	0.893	0.1407	0.2749
DGKK	DGKK-3	n	1060	1192	1.113	0.04722	0.1269
DGKK	DGKK-4	n	692	843	1.191	0.006254	0.02969
DGKK	DGKK-5	n	443	408	0.932	0.3715	0.5364
DGKK	DGKK-6	n	988	966	0.978	0.6924	0.8034
DGKK	DGKK-7	n	803	848	1.05	0.4223	0.5869
DGKK	DGKK-8	n	509	517	1.012	0.8742	0.926
GK2	GK2-1	n	522	579	1.095	0.1704	0.3145
GK2	GK2-2	n	626	628	1.002	0.9731	0.9833
GK2	GK2-3	n	1344	1132	0.857	0.01492	0.05604
GK2	GK2-4	n	770	773	1.003	0.968	0.9821
GK2	GK2-5	n	1003	1219	1.195	0.001882	0.01233
GK2	GK2-6	n	648	551	0.87	0.04897	0.1306
GK2	GK2-7	n	726	864	1.162	0.02167	0.07342
GK2	GK2-8	n	892	987	1.097	0.09513	0.209
GUCY2F	GUCY2F-1	n	1175	1116	0.953	0.3682	0.5339
GUCY2F	GUCY2F-2	n	780	811	1.036	0.5671	0.7124
GUCY2F	GUCY2F-3	n	793	836	1.05	0.406	0.5703
GUCY2F	GUCY2F-4	n	543	547	1.006	0.9375	0.9657
GUCY2F	GUCY2F-5	n	1144	1005	0.887	0.03172	0.09576
GUCY2F	GUCY2F-6	n	488	553	1.112	0.1332	0.2657
GUCY2F	GUCY2F-7	n	709	985	1.352	4.494e-07	1.81e-05
GUCY2F	GUCY2F-8	n	590	571	0.972	0.6997	0.8097
INSRR	INSRR-1	n	783	752	0.964	0.5371	0.6871
INSRR	INSRR-2	n	984	829	0.856	0.009679	0.04102
INSRR	INSRR-3	n	739	629	0.869	0.03991	0.1126
INSRR	INSRR-4	n	576	625	1.074	0.2917	0.4553
INSRR	INSRR-5	n	340	364	1.053	0.5645	0.7101
INSRR	INSRR-6	n	720	623	0.882	0.07636	0.1781
INSRR	INSRR-7	n	664	565	0.869	0.04704	0.1267
INSRR	INSRR-8	n	728	729	1.002	0.9806	0.9883
PGK2	PGK2-1	n	731	655	0.906	0.137	0.2707
PGK2	PGK2-2	n	473	595	1.208	0.01964	0.06853
PGK2	PGK2-3	n	572	518	0.921	0.2732	0.4359
PGK2	PGK2-4	n	1109	913	0.838	0.002269	0.01412
PGK2	PGK2-5	n	688	622	0.913	0.183	0.3298
PGK2	PGK2-6	n	486	496	1.018	0.7992	0.8763
PGK2	PGK2-7	n	928	865	0.938	0.279	0.4412
PGK2	PGK2-8	n	498	633	1.239	0.0009153	0.007206
PSKH2	PSKH2-1	n	501	962	1.363	0.00292	0.01687
PSKH2	PSKH2-2	n	457	664	1.221	0.05439	0.1413
PSKH2	PSKH2-3	n	688	645	0.95	0.4776	0.6349
PSKH2	PSKH2-4	n	1437	1347	0.942	0.2747	0.4373
PSKH2	PSKH2-5	n	375	383	1.016	0.8385	0.9062
PSKH2	PSKH2-6	n	727	926	1.237	0.001091	0.008191
PSKH2	PSKH2-7	n	942	703	0.786	0.001851	0.01224
PSKH2	PSKH2-8	n	372	439	1.132	0.1502	0.2885
TPD52L3	TPD52L3-1	n	969	748	0.898	0.2949	0.4581
TPD52L3	TPD52L3-2	n	1089	991	0.918	0.1359	0.2695
TPD52L3	TPD52L3-3	n	421	561	1.268	0.001714	0.01153
TPD52L3	TPD52L3-4	n	1242	1149	0.932	0.2552	0.415
TPD52L3	TPD52L3-5	n	723	837	1.137	0.04928	0.1313
TPD52L3	TPD52L3-6	n	493	475	0.97	0.6784	0.7939
TPD52L3	TPD52L3-7	n	870	946	1.08	0.1767	0.3227
TPD52L3	TPD52L3-8	n	863	953	1.095	0.1204	0.2471
TSSK1B	TSSK1B-1	n	780	744	0.957	0.4728	0.6305
TSSK1B	TSSK1B-2	n	568	777	1.318	3.651e-05	0.0006106
TSSK1B	TSSK1B-3	n	1032	1257	1.182	0.0191	0.06725
TSSK1B	TSSK1B-4	n	1114	1116	1	0.9961	0.9971
TSSK1B	TSSK1B-5	n	704	689	0.98	0.7446	0.8407
TSSK1B	TSSK1B-6	n	848	706	0.854	0.03254	0.09714
TSSK1B	TSSK1B-7	n	983	801	0.835	0.007013	0.03232
TSSK1B	TSSK1B-8	n	843	783	0.932	0.2858	0.449
TSSK2	TSSK2-1	n	1350	1210	0.904	0.05964	0.1499
TSSK2	TSSK2-2	n	490	540	1.083	0.3163	0.4798
TSSK2	TSSK2-3	n	829	747	0.909	0.1292	0.26
TSSK2	TSSK2-4	n	1185	1072	0.911	0.07052	0.1684
TSSK2	TSSK2-5	n	267	357	1.246	0.0127	0.05017
TSSK2	TSSK2-6	n	821	767	0.939	0.3033	0.4667
TSSK2	TSSK2-7	n	952	949	0.997	0.9583	0.9764
TSSK2	TSSK2-8	n	927	1030	1.095	0.1752	0.3208
ACTR2	ACTR2-1	p	585	289	0.559	3.42e-13	1.01e-10
ACTR2	ACTR2-2	p	1060	767	0.746	1.629e-06	5.129e-05
ACTR2	ACTR2-3	p	946	467	0.539	4.26e-19	3.775e-16
ACTR2	ACTR2-4	p	899	361	0.446	8.188e-34	5.08e-30
ACTR2	ACTR2-5	p	570	342	0.654	6.731e-08	4.001e-06
ACTR2	ACTR2-6	p	344	284	0.862	0.09547	0.2095
ACTR2	ACTR2-7	p	881	803	0.919	0.1651	0.3084
ACTR2	ACTR2-8	p	561	236	0.508	2.682e-15	1.386e-12
ATR	ATR-1	p	1456	1050	0.738	1.627e-08	1.346e-06
ATR	ATR-2	p	622	797	1.236	0.003589	0.01979
ATR	ATR-3	p	1359	1376	1.011	0.8476	0.9117
ATR	ATR-4	p	1094	893	0.835	0.005713	0.02765
ATR	ATR-5	p	951	828	0.885	0.06736	0.1626
ATR	ATR-6	p	589	566	0.965	0.6203	0.7518
ATR	ATR-7	p	750	879	1.147	0.05479	0.142
ATR	ATR-8	p	248	192	0.842	0.07987	0.1841
AURKB	AURKB-1	p	537	466	0.896	0.1994	0.3514
AURKB	AURKB-2	p	319	159	0.593	6.405e-09	6.094e-07
AURKB	AURKB-3	p	408	334	0.848	0.04054	0.1137
AURKB	AURKB-4	p	767	462	0.65	2.978e-09	3.467e-07
AURKB	AURKB-5	p	648	547	0.861	0.02555	0.08231
AURKB	AURKB-6	p	735	428	0.622	1.935e-12	4.617e-10
AURKB	AURKB-7	p	182	91	0.687	0.0003025	0.003235
AURKB	AURKB-8	p	350	271	0.822	0.02743	0.08619
BUB1B	BUB1B-1	p	754	562	0.769	8.349e-05	0.001164
BUB1B	BUB1B-2	p	308	402	1.225	0.01989	0.06901
BUB1B	BUB1B-3	p	508	399	0.812	0.003976	0.02136
BUB1B	BUB1B-4	p	660	556	0.858	0.02249	0.07526
BUB1B	BUB1B-5	p	370	373	1.004	0.9689	0.9826
BUB1B	BUB1B-6	p	398	372	0.945	0.5054	0.6597
BUB1B	BUB1B-7	p	356	348	0.978	0.7819	0.8647
BUB1B	BUB1B-8	p	452	454	1.003	0.9728	0.9833
CDK1	CDK1-1	p	276	167	0.693	6.211e-05	0.0009263
CDK1	CDK1-2	p	263	205	0.833	0.04738	0.1271
CDK1	CDK1-3	p	185	106	0.701	0.0004209	0.004043
CDK1	CDK1-4	p	309	245	0.834	0.03405	0.1007
CDK1	CDK1-5	p	414	506	1.176	0.04294	0.1184
CDK1	CDK1-6	p	673	719	1.063	0.3384	0.5023
CDK1	CDK1-7	p	727	569	0.804	0.0007906	0.006454
CDK1	CDK1-8	p	669	981	1.415	5.828e-09	5.752e-07
CDK7	CDK7-1	p	309	331	1.047	0.6256	0.7559
CDK7	CDK7-2	p	540	294	0.604	1.771e-10	2.891e-08
CDK7	CDK7-3	p	625	511	0.839	0.01417	0.05406
CDK7	CDK7-4	p	492	585	1.164	0.03022	0.09246
CDK7	CDK7-5	p	904	930	1.026	0.6665	0.7852
CDK7	CDK7-6	p	1120	1095	0.979	0.6972	0.8077
CDK7	CDK7-7	p	437	490	1.095	0.2678	0.4294
CDK7	CDK7-8	p	318	472	1.377	6.506e-05	0.000952
CDK9	CDK9-1	p	594	259	0.498	6.657e-20	6.883e-17
CDK9	CDK9-2	p	405	319	0.832	0.03969	0.1122
CDK9	CDK9-3	p	702	497	0.739	7.42e-06	0.0001718
CDK9	CDK9-4	p	20	15	0.942	0.4824	0.6394
CDK9	CDK9-5	p	822	198	0.741	0.0004459	0.004204
CDK9	CDK9-6	p	653	402	0.657	2.846e-09	3.462e-07
CDK9	CDK9-7	p	297	372	1.188	0.04729	0.127
CDK9	CDK9-8	p	952	702	0.769	0.000252	0.002844
CHEK1	CHEK1-1	p	729	382	0.6	1.884e-09	2.385e-07
CHEK1	CHEK1-2	p	387	188	0.581	1.46e-09	1.97e-07
CHEK1	CHEK1-3	p	314	202	0.725	0.0006242	0.005394
CHEK1	CHEK1-4	p	396	298	0.811	0.02466	0.08052
CHEK1	CHEK1-5	p	620	628	1.01	0.8904	0.9367
CHEK1	CHEK1-6	p	431	379	0.9	0.1996	0.3514
CHEK1	CHEK1-7	p	811	677	0.854	0.02132	0.0724
CHEK1	CHEK1-8	p	199	77	0.572	5.446e-08	3.477e-06
CLP1	CLP1-1	p	626	506	0.834	0.008528	0.03731
CLP1	CLP1-2	p	715	711	0.996	0.9521	0.9726
CLP1	CLP1-3	p	390	412	1.044	0.5797	0.7221
CLP1	CLP1-4	p	440	477	1.071	0.3407	0.5052
CLP1	CLP1-5	p	864	912	1.051	0.4	0.5643
CLP1	CLP1-6	p	304	267	0.902	0.2485	0.4074
CLP1	CLP1-7	p	979	822	0.854	0.00844	0.03698
CLP1	CLP1-8	p	633	504	0.822	0.007018	0.03232
CMPK1	CMPK1-1	p	517	777	1.417	1.159e-06	3.888e-05
CMPK1	CMPK1-2	p	481	494	1.022	0.7645	0.8542
CMPK1	CMPK1-3	p	715	428	0.647	5.841e-09	5.752e-07
CMPK1	CMPK1-4	p	898	710	0.809	0.0005489	0.004929
CMPK1	CMPK1-5	p	397	544	1.295	0.001044	0.007949
CMPK1	CMPK1-6	p	303	470	1.393	0.0001782	0.002189
CMPK1	CMPK1-7	p	611	595	0.975	0.7094	0.8164
CMPK1	CMPK1-8	p	611	764	1.198	0.02628	0.08384
DOLK	DOLK-1	p	1011	802	0.809	0.0002636	0.002936
DOLK	DOLK-2	p	1605	1518	0.948	0.2802	0.4425
DOLK	DOLK-3	p	787	651	0.847	0.01451	0.0549
DOLK	DOLK-4	p	776	805	1.033	0.5791	0.722
DOLK	DOLK-5	p	645	698	1.072	0.273	0.4356
DOLK	DOLK-6	p	1062	947	0.9	0.05511	0.1424
DOLK	DOLK-7	p	442	458	1.028	0.7157	0.8203
DOLK	DOLK-8	p	869	813	0.944	0.3987	0.5638
DTYMK	DTYMK-1	p	892	580	0.701	6.738e-06	0.0001614
DTYMK	DTYMK-2	p	676	650	0.963	0.5708	0.7149
DTYMK	DTYMK-3	p	353	429	1.161	0.08236	0.1889
DTYMK	DTYMK-4	p	678	592	0.895	0.1696	0.3134
DTYMK	DTYMK-5	p	325	237	0.797	0.01574	0.05842
DTYMK	DTYMK-6	p	670	535	0.829	0.01334	0.05177
DTYMK	DTYMK-7	p	644	786	1.194	0.005654	0.02747
DTYMK	DTYMK-8	p	423	258	0.69	3.946e-05	0.0006439
GTF2H1	GTF2H1-1	p	780	571	0.757	1.863e-05	0.0003557
GTF2H1	GTF2H1-2	p	1106	1113	1.008	0.8951	0.94
GTF2H1	GTF2H1-3	p	699	593	0.863	0.0356	0.1041
GTF2H1	GTF2H1-4	p	888	614	0.728	1.015e-05	0.0002194
GTF2H1	GTF2H1-5	p	983	955	0.974	0.6721	0.7891
GTF2H1	GTF2H1-6	p	421	491	1.135	0.1028	0.2213
GTF2H1	GTF2H1-7	p	717	548	0.788	0.0002488	0.002822
GTF2H1	GTF2H1-8	p	342	438	1.224	0.0105	0.0435
GUK1	GUK1-1	p	1122	902	0.82	0.0008713	0.006957
GUK1	GUK1-2	p	789	844	1.064	0.298	0.4605
GUK1	GUK1-3	p	413	251	0.69	5.086e-05	0.0007869
GUK1	GUK1-4	p	47	31	0.866	0.1412	0.2753
GUK1	GUK1-5	p	704	481	0.729	7.698e-05	0.001086
GUK1	GUK1-6	p	238	185	0.837	0.06606	0.1608
GUK1	GUK1-7	p	593	393	0.725	0.0001544	0.001946
GUK1	GUK1-8	p	170	143	0.894	0.2666	0.428
MASTL	MASTL-1	p	1160	627	0.706	0.0007424	0.006158
MASTL	MASTL-2	p	961	810	0.856	0.006628	0.0312
MASTL	MASTL-3	p	929	778	0.851	0.01501	0.05632
MASTL	MASTL-4	p	1199	1025	0.865	0.01415	0.05404
MASTL	MASTL-5	p	832	652	0.81	0.00356	0.01969
MASTL	MASTL-6	p	490	405	0.858	0.08127	0.1871
MASTL	MASTL-7	p	284	314	1.078	0.3955	0.561
MASTL	MASTL-8	p	567	460	0.835	0.01904	0.06715
MVK	MVK-1	p	606	512	0.868	0.06061	0.1512
MVK	MVK-2	p	661	723	1.087	0.2602	0.4205
MVK	MVK-3	p	1115	992	0.899	0.0705	0.1684
MVK	MVK-4	p	711	647	0.92	0.2289	0.3841
MVK	MVK-5	p	983	937	0.957	0.4265	0.5901
MVK	MVK-6	p	830	619	0.775	0.0003983	0.003891
MVK	MVK-7	p	640	797	1.211	0.004758	0.02417
MVK	MVK-8	p	1273	1051	0.847	0.01282	0.05044
NOL9	NOL9-1	p	696	629	0.914	0.1669	0.3104
NOL9	NOL9-2	p	693	464	0.703	2.718e-07	1.213e-05
NOL9	NOL9-3	p	583	565	0.973	0.6939	0.8047
NOL9	NOL9-4	p	566	572	1.008	0.926	0.9591
NOL9	NOL9-5	p	576	607	1.045	0.5475	0.6948
NOL9	NOL9-6	p	999	653	0.695	6.455e-07	2.442e-05
NOL9	NOL9-7	p	677	633	0.944	0.4267	0.5903
NOL9	NOL9-8	p	435	522	1.155	0.08203	0.1886
PGK1	PGK1-1	p	535	623	1.133	0.09878	0.2148
PGK1	PGK1-2	p	971	472	0.543	2.809e-16	1.936e-13
PGK1	PGK1-3	p	836	463	0.592	9.014e-16	5.592e-13
PGK1	PGK1-4	p	450	438	0.976	0.7461	0.8416
PGK1	PGK1-5	p	462	413	0.907	0.1798	0.3261
PGK1	PGK1-6	p	493	286	0.638	8.559e-09	7.562e-07
PGK1	PGK1-7	p	507	368	0.773	0.002505	0.01506
PGK1	PGK1-8	p	839	653	0.809	0.002146	0.01366
PKMYT1	PKMYT1-1	p	708	338	0.563	7.021e-11	1.244e-08
PKMYT1	PKMYT1-2	p	438	406	0.938	0.4583	0.618
PKMYT1	PKMYT1-3	p	639	490	0.812	0.01306	0.05095
PKMYT1	PKMYT1-4	p	324	230	0.796	0.021	0.07181
PKMYT1	PKMYT1-5	p	608	368	0.651	4.66e-09	4.818e-07
PKMYT1	PKMYT1-6	p	717	493	0.72	2.793e-06	7.805e-05
PKMYT1	PKMYT1-7	p	412	565	1.316	0.0001532	0.001939
PKMYT1	PKMYT1-8	p	981	715	0.762	0.0001915	0.00233
PLK1	PLK1-1	p	274	175	0.721	0.0005841	0.005119
PLK1	PLK1-2	p	209	98	0.639	1.175e-05	0.0002496
PLK1	PLK1-3	p	196	80	0.576	5.063e-08	3.377e-06
PLK1	PLK1-4	p	506	351	0.733	3.793e-05	0.0006309
PLK1	PLK1-5	p	356	213	0.673	7.866e-06	0.0001788
PLK1	PLK1-6	p	106	149	1.239	0.03199	0.09626
PLK1	PLK1-7	p	268	227	0.894	0.2498	0.4089
PLK1	PLK1-8	p	357	276	0.824	0.0332	0.09874
PNKP	PNKP-1	p	1484	1471	0.992	0.8735	0.9256
PNKP	PNKP-2	p	563	636	1.104	0.166	0.3093
PNKP	PNKP-3	p	417	286	0.737	0.0002056	0.002446
PNKP	PNKP-4	p	720	692	0.966	0.6077	0.7421
PNKP	PNKP-5	p	383	334	0.894	0.1583	0.3001
PNKP	PNKP-6	p	399	405	1.008	0.9249	0.9585
PNKP	PNKP-7	p	861	934	1.077	0.2193	0.3746
PNKP	PNKP-8	p	434	710	1.477	2.571e-06	7.35e-05
RFK	RFK-1	p	1474	661	0.502	8.607e-22	1.78e-18
RFK	RFK-2	p	511	571	1.102	0.141	0.275
RFK	RFK-3	p	657	661	1.005	0.9448	0.9692
RFK	RFK-4	p	1283	1148	0.903	0.06514	0.1592
RFK	RFK-5	p	658	572	0.884	0.06523	0.1593
RFK	RFK-6	p	766	911	1.157	0.04714	0.1268
RFK	RFK-7	p	681	760	1.097	0.1812	0.3277
RFK	RFK-8	p	387	445	1.128	0.1024	0.2206
RIOK2	RIOK2-1	p	1222	1042	0.87	0.03826	0.1097
RIOK2	RIOK2-2	p	625	618	0.989	0.8675	0.9238
RIOK2	RIOK2-3	p	755	875	1.14	0.04621	0.1253
RIOK2	RIOK2-4	p	990	910	0.927	0.1866	0.3348
RIOK2	RIOK2-5	p	677	805	1.16	0.03276	0.09763
RIOK2	RIOK2-6	p	679	827	1.195	0.007623	0.03422
RIOK2	RIOK2-7	p	852	961	1.119	0.06642	0.1613
RIOK2	RIOK2-8	p	994	998	1.003	0.9608	0.9785
TRRAP	TRRAP-1	p	784	664	0.86	0.01346	0.05195
TRRAP	TRRAP-2	p	455	409	0.911	0.2297	0.3854
TRRAP	TRRAP-3	p	399	243	0.688	2.795e-05	0.0004955
TRRAP	TRRAP-4	p	580	349	0.664	6.284e-07	2.407e-05
TRRAP	TRRAP-5	p	326	346	1.048	0.5656	0.7109
TRRAP	TRRAP-6	p	610	408	0.71	4.533e-06	0.0001172
TRRAP	TRRAP-7	p	478	404	0.866	0.05911	0.149
TRRAP	TRRAP-8	p	1242	881	0.735	2.565e-07	1.161e-05
WEE1	WEE1-1	p	362	268	0.786	0.004592	0.02357
WEE1	WEE1-2	p	322	249	0.824	0.03114	0.09446
WEE1	WEE1-3	p	118	70	0.765	0.01012	0.04244
WEE1	WEE1-4	p	149	93	0.765	0.009464	0.04024
WEE1	WEE1-5	p	572	619	1.074	0.2852	0.4485
WEE1	WEE1-6	p	853	997	1.146	0.03496	0.1027
WEE1	WEE1-7	p	673	594	0.901	0.1681	0.3119
WEE1	WEE1-8	p	280	279	0.999	0.9889	0.9932
AAK1	AAK1-1	x	585	575	0.985	0.8239	0.8946
AAK1	AAK1-2	x	977	1057	1.074	0.2073	0.36
AAK1	AAK1-3	x	545	667	1.181	0.03211	0.09647
AAK1	AAK1-4	x	621	589	0.953	0.4979	0.6536
AAK1	AAK1-5	x	864	807	0.94	0.3308	0.495
AAK1	AAK1-6	x	507	608	1.171	0.02097	0.07175
AAK1	AAK1-7	x	640	563	0.891	0.0879	0.1974
AAK1	AAK1-8	x	822	829	1.008	0.8975	0.9412
AATK	AATK-1	x	398	520	1.254	0.003063	0.01753
AATK	AATK-2	x	760	577	0.787	0.0005728	0.005063
AATK	AATK-3	x	587	539	0.929	0.2919	0.4555
AATK	AATK-4	x	850	653	0.793	0.0004743	0.004392
AATK	AATK-5	x	561	636	1.111	0.1289	0.2594
AATK	AATK-6	x	394	419	1.052	0.5113	0.6658
AATK	AATK-7	x	535	563	1.045	0.5038	0.6584
AATK	AATK-8	x	1253	1046	0.849	0.005283	0.02628
ABCC1	ABCC1-1	x	932	1034	1.099	0.1206	0.2473
ABCC1	ABCC1-2	x	719	653	0.921	0.2513	0.4108
ABCC1	ABCC1-3	x	797	739	0.934	0.2779	0.4402
ABCC1	ABCC1-4	x	820	592	0.757	7.318e-05	0.001053
ABCC1	ABCC1-5	x	1230	1010	0.843	0.01294	0.05067
ABCC1	ABCC1-6	x	876	840	0.962	0.5524	0.699
ABCC1	ABCC1-7	x	567	586	1.03	0.6628	0.7826
ABCC1	ABCC1-8	x	478	386	0.836	0.02205	0.07444
ABL1	ABL1-1	x	741	732	0.989	0.86	0.919
ABL1	ABL1-2	x	920	906	0.988	0.8328	0.9014
ABL1	ABL1-3	x	928	589	0.772	0.01205	0.04828
ABL1	ABL1-4	x	809	682	0.863	0.0301	0.09218
ABL1	ABL1-5	x	458	592	1.237	0.005306	0.02634
ABL1	ABL1-6	x	651	611	0.946	0.3732	0.5379
ABL1	ABL1-7	x	470	459	0.978	0.7724	0.8586
ABL1	ABL1-8	x	921	923	0.999	0.9907	0.9944
ABL2	ABL2-1	x	736	809	1.087	0.1899	0.3391
ABL2	ABL2-2	x	1173	1167	0.996	0.9375	0.9657
ABL2	ABL2-3	x	724	622	0.876	0.06111	0.1521
ABL2	ABL2-4	x	1015	868	0.868	0.03155	0.09551
ABL2	ABL2-5	x	451	488	1.07	0.3525	0.5178
ABL2	ABL2-6	x	699	848	1.18	0.02537	0.08207
ABL2	ABL2-7	x	598	635	1.05	0.4874	0.6445
ABL2	ABL2-8	x	836	753	0.909	0.1232	0.251
ACVR1	ACVR1-1	x	1576	1261	0.82	0.001867	0.0123
ACVR1	ACVR1-2	x	935	1041	1.104	0.07135	0.1698
ACVR1	ACVR1-3	x	736	775	1.042	0.5566	0.7032
ACVR1	ACVR1-4	x	1628	727	0.585	4.898e-08	3.303e-06
ACVR1	ACVR1-5	x	1412	1380	0.98	0.7239	0.8251
ACVR1	ACVR1-6	x	586	639	1.078	0.2842	0.4473
ACVR1	ACVR1-7	x	513	604	1.149	0.05518	0.1424
ACVR1	ACVR1-8	x	872	827	0.953	0.4149	0.5792
ACVR1B	ACVR1B-1	x	887	1325	1.415	3.797e-07	1.576e-05
ACVR1B	ACVR1B-2	x	1159	786	0.782	0.01452	0.0549
ACVR1B	ACVR1B-3	x	503	578	1.127	0.08871	0.1985
ACVR1B	ACVR1B-4	x	599	426	0.755	0.0003669	0.003689
ACVR1B	ACVR1B-5	x	672	700	1.036	0.6179	0.7507
ACVR1B	ACVR1B-6	x	737	694	0.95	0.4579	0.6179
ACVR1B	ACVR1B-7	x	536	652	1.178	0.02869	0.08872
ACVR1B	ACVR1B-8	x	328	334	1.009	0.9146	0.9527
ACVR1C	ACVR1C-1	x	990	857	0.874	0.01888	0.06673
ACVR1C	ACVR1C-2	x	571	621	1.075	0.2749	0.4375
ACVR1C	ACVR1C-3	x	881	1019	1.141	0.02532	0.08199
ACVR1C	ACVR1C-4	x	1892	1583	0.849	0.00472	0.02402
ACVR1C	ACVR1C-5	x	700	757	1.069	0.3112	0.4748
ACVR1C	ACVR1C-6	x	730	685	0.947	0.4055	0.5702
ACVR1C	ACVR1C-7	x	677	737	1.082	0.2146	0.3693
ACVR1C	ACVR1C-8	x	820	817	0.995	0.9386	0.9663
ACVR2A	ACVR2A-1	x	887	1036	1.142	0.0499	0.1326
ACVR2A	ACVR2A-2	x	859	909	1.053	0.3717	0.5366
ACVR2A	ACVR2A-3	x	519	420	0.833	0.01774	0.06381
ACVR2A	ACVR2A-4	x	841	809	0.963	0.5359	0.6862
ACVR2A	ACVR2A-5	x	484	460	0.955	0.5189	0.6738
ACVR2A	ACVR2A-6	x	821	704	0.87	0.027	0.08548
ACVR2A	ACVR2A-7	x	609	689	1.104	0.1765	0.3224
ACVR2A	ACVR2A-8	x	511	342	0.717	2.179e-05	0.0004072
ACVR2B	ACVR2B-1	x	878	838	0.956	0.5006	0.6556
ACVR2B	ACVR2B-2	x	1048	783	0.782	0.0005614	0.005004
ACVR2B	ACVR2B-3	x	837	848	1.009	0.8855	0.9336
ACVR2B	ACVR2B-4	x	716	847	1.158	0.03643	0.106
ACVR2B	ACVR2B-5	x	690	739	1.063	0.396	0.5614
ACVR2B	ACVR2B-6	x	476	521	1.073	0.3559	0.521
ACVR2B	ACVR2B-7	x	184	167	0.937	0.5072	0.6617
ACVR2B	ACVR2B-8	x	1078	862	0.818	0.002011	0.01299
ACVRL1	ACVRL1-1	x	783	756	0.967	0.5743	0.7174
ACVRL1	ACVRL1-2	x	672	635	0.952	0.4605	0.6205
ACVRL1	ACVRL1-3	x	744	747	1.006	0.9229	0.9574
ACVRL1	ACVRL1-4	x	1210	1014	0.854	0.01398	0.05355
ACVRL1	ACVRL1-5	x	699	643	0.927	0.2376	0.3951
ACVRL1	ACVRL1-6	x	634	553	0.892	0.1387	0.2727
ACVRL1	ACVRL1-7	x	990	946	0.96	0.49	0.6465
ACVRL1	ACVRL1-8	x	201	185	0.953	0.645	0.7705
ADCK1	ADCK1-1	x	1593	1483	0.935	0.1748	0.3203
ADCK1	ADCK1-2	x	662	650	0.983	0.8113	0.8855
ADCK1	ADCK1-3	x	442	770	1.622	9.591e-13	2.689e-10
ADCK1	ADCK1-4	x	916	793	0.882	0.06698	0.1619
ADCK1	ADCK1-5	x	540	635	1.145	0.06189	0.1535
ADCK1	ADCK1-6	x	534	748	1.344	1.195e-05	0.0002531
ADCK1	ADCK1-7	x	351	360	1.022	0.7871	0.8681
ADCK1	ADCK1-8	x	751	849	1.117	0.07695	0.1789
ADCK2	ADCK2-1	x	458	474	1.027	0.7391	0.8372
ADCK2	ADCK2-2	x	1256	1415	1.116	0.04167	0.1159
ADCK2	ADCK2-3	x	787	797	1.008	0.8994	0.9422
ADCK2	ADCK2-4	x	767	700	0.922	0.2035	0.3558
ADCK2	ADCK2-5	x	670	781	1.146	0.0388	0.1107
ADCK2	ADCK2-6	x	626	628	0.999	0.993	0.9957
ADCK2	ADCK2-7	x	668	839	1.222	0.002202	0.01387
ADCK2	ADCK2-8	x	391	350	0.919	0.3379	0.5018
ADCK3	ADCK3-1	x	624	633	1.013	0.8475	0.9117
ADCK3	ADCK3-2	x	518	608	1.15	0.03673	0.1067
ADCK3	ADCK3-3	x	365	424	1.13	0.1234	0.2514
ADCK3	ADCK3-4	x	703	710	1.009	0.8927	0.9379
ADCK3	ADCK3-5	x	706	831	1.155	0.02619	0.08372
ADCK3	ADCK3-6	x	152	168	1.059	0.5792	0.722
ADCK3	ADCK3-7	x	629	834	1.28	0.0003086	0.003261
ADCK3	ADCK3-8	x	953	697	0.767	0.0001849	0.002262
ADCK4	ADCK4-1	x	304	273	0.919	0.3195	0.4834
ADCK4	ADCK4-2	x	747	783	1.04	0.582	0.7237
ADCK4	ADCK4-3	x	909	710	0.8	0.0002697	0.002984
ADCK4	ADCK4-4	x	635	682	1.063	0.3335	0.4977
ADCK4	ADCK4-5	x	442	504	1.105	0.2455	0.4044
ADCK4	ADCK4-6	x	550	640	1.144	0.05953	0.1497
ADCK4	ADCK4-7	x	578	525	0.92	0.2198	0.3751
ADCK4	ADCK4-8	x	604	753	1.212	0.004606	0.02359
ADCK5	ADCK5-1	x	702	592	0.86	0.02488	0.08099
ADCK5	ADCK5-2	x	624	672	1.066	0.3644	0.5301
ADCK5	ADCK5-3	x	923	829	0.909	0.1324	0.2645
ADCK5	ADCK5-4	x	32	43	1.106	0.3105	0.4742
ADCK5	ADCK5-5	x	677	723	1.06	0.3703	0.5356
ADCK5	ADCK5-6	x	205	427	1.656	1.486e-07	7.495e-06
ADCK5	ADCK5-7	x	182	170	0.961	0.6939	0.8047
ADCK5	ADCK5-8	x	766	761	0.992	0.9085	0.9482
ADK	ADK-1	x	711	765	1.067	0.3575	0.5225
ADK	ADK-2	x	1195	1287	1.07	0.2285	0.3841
ADK	ADK-3	x	1047	939	0.908	0.1098	0.2312
ADK	ADK-4	x	805	843	1.044	0.4991	0.6548
ADK	ADK-5	x	1234	1189	0.964	0.54	0.6895
ADK	ADK-6	x	703	665	0.956	0.533	0.6843
ADK	ADK-7	x	513	553	1.067	0.349	0.5137
ADK	ADK-8	x	798	985	1.202	0.004947	0.02491
ADPGK	ADPGK-1	x	1146	1100	0.961	0.4871	0.6442
ADPGK	ADPGK-2	x	950	951	0.999	0.9831	0.9898
ADPGK	ADPGK-3	x	911	897	0.986	0.8182	0.8906
ADPGK	ADPGK-4	x	561	443	0.82	0.009334	0.03994
ADPGK	ADPGK-5	x	757	752	0.995	0.9335	0.9638
ADPGK	ADPGK-6	x	1268	1076	0.861	0.01296	0.0507
ADPGK	ADPGK-7	x	294	347	1.139	0.1154	0.2403
ADPGK	ADPGK-8	x	1021	1256	1.203	0.004035	0.02156
ADRBK1	ADRBK1-1	x	346	329	0.959	0.6038	0.7394
ADRBK1	ADRBK1-2	x	950	809	0.865	0.02111	0.07207
ADRBK1	ADRBK1-3	x	647	731	1.109	0.1421	0.2763
ADRBK1	ADRBK1-4	x	871	885	1.018	0.7631	0.8529
ADRBK1	ADRBK1-5	x	722	649	0.911	0.2263	0.3817
ADRBK1	ADRBK1-6	x	533	660	1.191	0.02216	0.07468
ADRBK1	ADRBK1-7	x	809	929	1.135	0.02839	0.08798
ADRBK1	ADRBK1-8	x	677	650	0.965	0.6098	0.7437
ADRBK2	ADRBK2-1	x	581	426	0.777	0.001882	0.01233
ADRBK2	ADRBK2-2	x	1791	1985	1.098	0.133	0.2656
ADRBK2	ADRBK2-3	x	1420	1276	0.909	0.08497	0.1928
ADRBK2	ADRBK2-4	x	947	972	1.022	0.7259	0.8268
ADRBK2	ADRBK2-5	x	415	473	1.116	0.1319	0.2637
ADRBK2	ADRBK2-6	x	953	758	0.812	0.0004512	0.004235
ADRBK2	ADRBK2-7	x	658	533	0.83	0.006277	0.02973
ADRBK2	ADRBK2-8	x	719	855	1.169	0.01067	0.04415
AGK	AGK-1	x	640	703	1.089	0.2277	0.3834
AGK	AGK-2	x	505	523	1.033	0.6762	0.7926
AGK	AGK-3	x	801	914	1.129	0.07267	0.1719
AGK	AGK-4	x	1152	1033	0.908	0.1248	0.2529
AGK	AGK-5	x	569	521	0.927	0.2645	0.4257
AGK	AGK-6	x	966	986	1.017	0.7801	0.8635
AGK	AGK-7	x	109	134	1.129	0.2403	0.3983
AGK	AGK-8	x	607	666	1.079	0.305	0.4685
AK1	AK1-1	x	862	1134	1.275	0.0002835	0.003124
AK1	AK1-2	x	1494	1174	0.81	0.001716	0.01153
AK1	AK1-3	x	445	582	1.247	0.003933	0.0212
AK1	AK1-4	x	996	861	0.875	0.01892	0.06685
AK1	AK1-5	x	1058	1089	1.026	0.635	0.7624
AK1	AK1-6	x	541	517	0.961	0.5734	0.7171
AK1	AK1-7	x	874	805	0.93	0.2501	0.4094
AK1	AK1-8	x	746	835	1.103	0.1385	0.2725
AK2	AK2-1	x	279	431	1.372	0.0005232	0.004725
AK2	AK2-2	x	1178	1022	0.882	0.06177	0.1533
AK2	AK2-3	x	357	760	1.481	0.0001597	0.002001
AK2	AK2-4	x	1086	846	0.802	0.001136	0.00849
AK2	AK2-5	x	653	930	1.359	7.72e-06	0.0001767
AK2	AK2-6	x	672	913	1.29	0.001064	0.008044
AK2	AK2-7	x	845	765	0.912	0.1293	0.2601
AK2	AK2-8	x	649	665	1.025	0.7014	0.8109
AK3	AK3-1	x	744	594	0.821	0.00256	0.0153
AK3	AK3-2	x	848	930	1.086	0.1541	0.2942
AK3	AK3-3	x	374	458	1.182	0.03261	0.0973
AK3	AK3-4	x	1300	944	0.756	6.464e-05	0.0009488
AK3	AK3-5	x	680	561	0.847	0.02095	0.07172
AK3	AK3-6	x	360	460	1.194	0.06021	0.1504
AK3	AK3-7	x	1133	1007	0.897	0.04253	0.1175
AK3	AK3-8	x	879	1015	1.141	0.0324	0.09683
AK4	AK4-1	x	1109	954	0.871	0.01186	0.04773
AK4	AK4-2	x	1047	880	0.86	0.03167	0.0957
AK4	AK4-3	x	338	455	1.282	0.0009693	0.007534
AK4	AK4-4	x	528	553	1.039	0.5704	0.7147
AK4	AK4-5	x	412	617	1.402	8.249e-06	0.0001856
AK4	AK4-6	x	354	422	1.145	0.1068	0.2271
AK4	AK4-7	x	346	360	1.032	0.7069	0.8149
AK4	AK4-8	x	504	469	0.94	0.3843	0.5492
AK5	AK5-1	x	498	565	1.117	0.1046	0.2239
AK5	AK5-2	x	465	557	1.157	0.05752	0.1465
AK5	AK5-3	x	1738	1898	1.084	0.1342	0.2672
AK5	AK5-4	x	1187	981	0.844	0.0086	0.0375
AK5	AK5-5	x	746	688	0.933	0.3143	0.4774
AK5	AK5-6	x	999	955	0.958	0.465	0.6234
AK5	AK5-7	x	669	782	1.146	0.03987	0.1126
AK5	AK5-8	x	519	539	1.033	0.6315	0.7594
AK7	AK7-1	x	763	995	1.263	0.0005895	0.005151
AK7	AK7-2	x	1134	892	0.806	0.0004295	0.004099
AK7	AK7-3	x	812	811	0.997	0.962	0.9788
AK7	AK7-4	x	940	1115	1.171	0.005456	0.0268
AK7	AK7-5	x	840	758	0.911	0.1226	0.2503
AK7	AK7-6	x	806	901	1.106	0.09377	0.2068
AK7	AK7-7	x	726	624	0.874	0.03336	0.09902
AK7	AK7-8	x	769	696	0.915	0.1414	0.2754
AK8	AK8-1	x	1367	1328	0.973	0.5814	0.7235
AK8	AK8-2	x	869	768	0.894	0.05302	0.1389
AK8	AK8-3	x	801	867	1.071	0.3309	0.495
AK8	AK8-4	x	734	830	1.114	0.1084	0.2299
AK8	AK8-5	x	694	937	1.288	0.0008477	0.00683
AK8	AK8-6	x	734	571	0.803	0.001561	0.01077
AK8	AK8-7	x	597	694	1.14	0.06793	0.1635
AK8	AK8-8	x	684	630	0.927	0.2574	0.4174
AK9	AK9-1	x	858	838	0.977	0.6915	0.8028
AK9	AK9-2	x	643	615	0.962	0.5996	0.7367
AK9	AK9-3	x	1191	1070	0.908	0.08793	0.1974
AK9	AK9-4	x	348	517	1.381	4.135e-05	0.0006628
AK9	AK9-5	x	1145	957	0.851	0.008182	0.0361
AK9	AK9-6	x	133	155	1.104	0.3222	0.4865
AK9	AK9-7	x	623	719	1.126	0.1115	0.234
AK9	AK9-8	x	588	649	1.086	0.2386	0.3962
AKT1	AKT1-1	x	598	532	0.906	0.1913	0.3406
AKT1	AKT1-2	x	1135	946	0.844	0.005266	0.02622
AKT1	AKT1-3	x	1338	983	0.755	1.504e-05	0.0002996
AKT1	AKT1-4	x	904	750	0.849	0.01874	0.06632
AKT1	AKT1-5	x	491	596	1.18	0.02122	0.07226
AKT1	AKT1-6	x	939	745	0.811	0.0005265	0.004741
AKT1	AKT1-7	x	694	662	0.96	0.5931	0.7312
AKT1	AKT1-8	x	491	426	0.888	0.1285	0.2589
AKT2	AKT2-1	x	813	720	0.896	0.09283	0.2053
AKT2	AKT2-2	x	1137	1183	1.038	0.4976	0.6536
AKT2	AKT2-3	x	1203	1978	1.541	4.41e-10	6.514e-08
AKT2	AKT2-4	x	10	8	0.981	0.7459	0.8416
AKT2	AKT2-5	x	962	946	0.986	0.8331	0.9014
AKT2	AKT2-6	x	835	686	0.851	0.04122	0.1151
AKT2	AKT2-7	x	1162	1001	0.875	0.02806	0.08738
AKT2	AKT2-8	x	402	429	1.057	0.4571	0.6176
AKT3	AKT3-1	x	752	1134	1.314	0.005424	0.02675
AKT3	AKT3-2	x	1765	1676	0.952	0.2975	0.4601
AKT3	AKT3-3	x	740	676	0.923	0.1829	0.3298
AKT3	AKT3-4	x	1236	1677	1.324	4.643e-07	1.835e-05
AKT3	AKT3-5	x	910	928	1.016	0.7825	0.8648
AKT3	AKT3-6	x	1309	1639	1.22	0.002446	0.01489
AKT3	AKT3-7	x	965	920	0.957	0.461	0.6205
AKT3	AKT3-8	x	518	851	1.546	2.761e-11	5.71e-09
ALDH18A1	ALDH18A1-1	x	966	800	0.843	0.005305	0.02634
ALDH18A1	ALDH18A1-2	x	581	511	0.892	0.09478	0.2084
ALDH18A1	ALDH18A1-3	x	575	671	1.141	0.07827	0.1811
ALDH18A1	ALDH18A1-4	x	436	431	0.993	0.9247	0.9583
ALDH18A1	ALDH18A1-5	x	895	783	0.885	0.04192	0.1163
ALDH18A1	ALDH18A1-6	x	548	652	1.168	0.01697	0.0617
ALDH18A1	ALDH18A1-7	x	658	556	0.862	0.03086	0.09378
ALDH18A1	ALDH18A1-8	x	521	602	1.136	0.06006	0.1504
ALK	ALK-1	x	619	546	0.894	0.0844	0.1921
ALK	ALK-2	x	765	1039	1.317	1.082e-05	0.0002322
ALK	ALK-3	x	663	777	1.155	0.01855	0.06595
ALK	ALK-4	x	602	635	1.047	0.5101	0.6651
ALK	ALK-5	x	917	868	0.949	0.3853	0.5501
ALK	ALK-6	x	1427	1101	0.785	2.343e-06	6.855e-05
ALK	ALK-7	x	755	724	0.965	0.5965	0.7338
ALK	ALK-8	x	450	643	1.346	0.0001022	0.001376
ALPK1	ALPK1-1	x	1146	1079	0.947	0.3618	0.5271
ALPK1	ALPK1-2	x	671	623	0.937	0.3678	0.5337
ALPK1	ALPK1-3	x	1850	1494	0.827	0.002014	0.01299
ALPK1	ALPK1-4	x	698	727	1.036	0.5653	0.7109
ALPK1	ALPK1-5	x	723	671	0.938	0.3677	0.5337
ALPK1	ALPK1-6	x	295	565	1.378	0.00207	0.01327
ALPK1	ALPK1-7	x	481	520	1.072	0.3267	0.4911
ALPK1	ALPK1-8	x	759	643	0.865	0.02116	0.07215
ALPK2	ALPK2-1	x	58	28	0.803	0.02112	0.07207
ALPK2	ALPK2-2	x	774	760	0.983	0.7781	0.8621
ALPK2	ALPK2-3	x	924	852	0.928	0.194	0.3445
ALPK2	ALPK2-4	x	790	811	1.023	0.7034	0.8122
ALPK2	ALPK2-5	x	842	817	0.973	0.6499	0.7744
ALPK2	ALPK2-6	x	980	986	1.005	0.9347	0.9644
ALPK2	ALPK2-7	x	696	783	1.109	0.111	0.2331
ALPK2	ALPK2-8	x	656	815	1.211	0.00366	0.02008
ALPK3	ALPK3-1	x	1070	1178	1.091	0.149	0.2863
ALPK3	ALPK3-2	x	940	1135	1.186	0.004186	0.0221
ALPK3	ALPK3-3	x	554	708	1.239	0.00166	0.01127
ALPK3	ALPK3-4	x	718	720	1.003	0.9614	0.9786
ALPK3	ALPK3-5	x	903	882	0.981	0.7768	0.8617
ALPK3	ALPK3-6	x	566	584	1.029	0.681	0.7958
ALPK3	ALPK3-7	x	668	643	0.963	0.5949	0.7327
ALPK3	ALPK3-8	x	162	221	1.243	0.02148	0.07287
AMHR2	AMHR2-1	x	723	686	0.953	0.4488	0.61
AMHR2	AMHR2-2	x	373	373	0.996	0.9655	0.981
AMHR2	AMHR2-3	x	830	1016	1.194	0.006735	0.03142
AMHR2	AMHR2-4	x	731	703	0.962	0.5505	0.6973
AMHR2	AMHR2-5	x	702	675	0.965	0.6306	0.7589
AMHR2	AMHR2-6	x	460	416	0.917	0.2346	0.3912
AMHR2	AMHR2-7	x	702	684	0.978	0.7438	0.84
AMHR2	AMHR2-8	x	523	460	0.898	0.1616	0.3039
ANKK1	ANKK1-1	x	1120	1217	1.077	0.2031	0.3553
ANKK1	ANKK1-2	x	452	596	1.257	0.002714	0.01596
ANKK1	ANKK1-3	x	627	782	1.208	0.01262	0.0499
ANKK1	ANKK1-4	x	1125	1048	0.936	0.265	0.4262
ANKK1	ANKK1-5	x	803	864	1.067	0.3306	0.4949
ANKK1	ANKK1-6	x	636	619	0.978	0.7545	0.8469
ANKK1	ANKK1-7	x	641	811	1.224	0.004461	0.02314
ANKK1	ANKK1-8	x	649	658	1.011	0.8757	0.9267
ARAF	ARAF-1	x	771	910	1.162	0.01128	0.04596
ARAF	ARAF-2	x	640	616	0.967	0.6103	0.7439
ARAF	ARAF-3	x	589	884	1.414	1.764e-06	5.445e-05
ARAF	ARAF-4	x	689	686	0.996	0.9458	0.9694
ARAF	ARAF-5	x	1116	925	0.847	0.01201	0.04816
ARAF	ARAF-6	x	495	621	1.215	0.006143	0.02936
ARAF	ARAF-7	x	427	536	1.207	0.01041	0.04334
ARAF	ARAF-8	x	900	755	0.864	0.0388	0.1107
ARSG	ARSG-1	x	1479	1187	0.827	0.006759	0.03148
ARSG	ARSG-2	x	1754	1561	0.907	0.1518	0.2907
ARSG	ARSG-3	x	657	585	0.902	0.1207	0.2474
ARSG	ARSG-4	x	717	678	0.952	0.4371	0.5997
ARSG	ARSG-5	x	609	573	0.947	0.4152	0.5793
ARSG	ARSG-6	x	575	489	0.877	0.1188	0.2448
ARSG	ARSG-7	x	601	470	0.808	0.002776	0.01625
ARSG	ARSG-8	x	609	530	0.889	0.09332	0.2062
ATM	ATM-1	x	683	781	1.13	0.07062	0.1686
ATM	ATM-2	x	730	652	0.905	0.1089	0.2303
ATM	ATM-3	x	927	842	0.921	0.2429	0.4013
ATM	ATM-4	x	787	718	0.92	0.18	0.3264
ATM	ATM-5	x	1133	1056	0.937	0.2619	0.4224
ATM	ATM-6	x	544	675	1.199	0.01662	0.06081
ATM	ATM-7	x	573	664	1.137	0.05336	0.1396
ATM	ATM-8	x	932	1032	1.097	0.1462	0.2819
ATMIN	ATMIN-1	x	726	837	1.132	0.06318	0.1556
ATMIN	ATMIN-2	x	669	686	1.019	0.8032	0.8801
ATMIN	ATMIN-3	x	1043	943	0.915	0.1478	0.2843
ATMIN	ATMIN-4	x	522	584	1.099	0.1926	0.3427
ATMIN	ATMIN-5	x	626	659	1.045	0.5327	0.6842
ATMIN	ATMIN-6	x	762	747	0.984	0.783	0.8651
ATMIN	ATMIN-7	x	633	836	1.274	0.0005102	0.004634
ATMIN	ATMIN-8	x	460	581	1.224	0.003743	0.02042
AURKA	AURKA-1	x	435	422	0.975	0.7646	0.8542
AURKA	AURKA-2	x	102	49	0.713	0.00108	0.008142
AURKA	AURKA-3	x	148	68	0.64	1.655e-05	0.0003238
AURKA	AURKA-4	x	422	444	1.043	0.616	0.7489
AURKA	AURKA-5	x	245	129	0.704	0.0007065	0.005932
AURKA	AURKA-6	x	5	3	0.981	0.6315	0.7594
AURKA	AURKA-7	x	621	414	0.712	9.098e-06	0.0002002
AURKA	AURKA-8	x	519	578	1.1	0.1639	0.3066
AURKC	AURKC-1	x	1254	1147	0.924	0.2058	0.3585
AURKC	AURKC-2	x	851	1020	1.174	0.01087	0.04475
AURKC	AURKC-3	x	1167	1038	0.899	0.07019	0.1678
AURKC	AURKC-4	x	500	935	1.712	5.899e-14	2.287e-11
AURKC	AURKC-5	x	961	1020	1.057	0.3193	0.4834
AURKC	AURKC-6	x	742	718	0.975	0.7428	0.8397
AURKC	AURKC-7	x	895	1018	1.124	0.04981	0.1325
AURKC	AURKC-8	x	422	575	1.277	0.003359	0.01889
AXL	AXL-1	x	799	833	1.038	0.5355	0.6859
AXL	AXL-2	x	991	846	0.87	0.06206	0.1538
AXL	AXL-3	x	666	784	1.144	0.0777	0.1804
AXL	AXL-4	x	1055	901	0.872	0.04718	0.1268
AXL	AXL-5	x	836	751	0.91	0.1376	0.2716
AXL	AXL-6	x	960	942	0.983	0.7784	0.8621
AXL	AXL-7	x	500	541	1.068	0.3985	0.5637
AXL	AXL-8	x	1005	908	0.918	0.2247	0.3797
BAZ1B	BAZ1B-1	x	827	814	0.986	0.8132	0.8869
BAZ1B	BAZ1B-2	x	521	336	0.708	3.229e-05	0.000555
BAZ1B	BAZ1B-3	x	1170	767	0.68	2.551e-11	5.457e-09
BAZ1B	BAZ1B-4	x	1225	872	0.732	4.386e-08	3.057e-06
BAZ1B	BAZ1B-5	x	907	888	0.981	0.7346	0.8332
BAZ1B	BAZ1B-6	x	626	512	0.837	0.008219	0.03621
BAZ1B	BAZ1B-7	x	384	586	1.384	0.0001752	0.002161
BAZ1B	BAZ1B-8	x	841	733	0.88	0.03334	0.09902
BCKDK	BCKDK-1	x	739	851	1.129	0.08985	0.2004
BCKDK	BCKDK-2	x	1078	843	0.801	0.0003067	0.003258
BCKDK	BCKDK-3	x	968	1201	1.215	0.001708	0.01152
BCKDK	BCKDK-4	x	650	541	0.852	0.02595	0.08319
BCKDK	BCKDK-5	x	346	416	1.165	0.04467	0.1219
BCKDK	BCKDK-6	x	635	589	0.934	0.2853	0.4485
BCKDK	BCKDK-7	x	370	508	1.275	0.005671	0.02753
BCKDK	BCKDK-8	x	686	659	0.966	0.5909	0.7299
BCR	BCR-1	x	1270	1248	0.982	0.7242	0.8253
BCR	BCR-2	x	861	990	1.136	0.03709	0.1074
BCR	BCR-3	x	536	715	1.278	0.0005141	0.004663
BCR	BCR-4	x	474	387	0.849	0.04589	0.1245
BCR	BCR-5	x	663	650	0.983	0.7895	0.8698
BCR	BCR-6	x	1054	875	0.846	0.006066	0.02906
BCR	BCR-7	x	533	655	1.19	0.01515	0.05674
BCR	BCR-8	x	513	768	1.408	3.005e-06	8.212e-05
BLK	BLK-1	x	491	619	1.22	0.005397	0.02666
BLK	BLK-2	x	1086	1036	0.957	0.4365	0.5992
BLK	BLK-3	x	708	839	1.16	0.01739	0.06288
BLK	BLK-4	x	470	529	1.104	0.1894	0.3381
BLK	BLK-5	x	953	955	1.002	0.9698	0.9826
BLK	BLK-6	x	711	592	0.849	0.00939	0.04004
BLK	BLK-7	x	801	772	0.966	0.5906	0.7299
BLK	BLK-8	x	419	502	1.155	0.06779	0.1633
BMP2K	BMP2K-1	x	1253	1072	0.865	0.01044	0.04341
BMP2K	BMP2K-2	x	681	960	1.364	2.324e-07	1.076e-05
BMP2K	BMP2K-3	x	1313	1106	0.856	0.006235	0.02964
BMP2K	BMP2K-4	x	470	758	1.494	1.09e-07	6.04e-06
BMP2K	BMP2K-5	x	651	759	1.148	0.02621	0.08373
BMP2K	BMP2K-6	x	427	416	0.973	0.7402	0.8377
BMP2K	BMP2K-7	x	990	1113	1.111	0.08238	0.1889
BMP2K	BMP2K-8	x	374	340	0.93	0.4022	0.5666
BMPR1A	BMPR1A-1	x	1018	1175	1.138	0.03289	0.09792
BMPR1A	BMPR1A-2	x	1708	1217	0.734	8.295e-08	4.721e-06
BMPR1A	BMPR1A-3	x	530	552	1.036	0.6297	0.7586
BMPR1A	BMPR1A-4	x	861	623	0.755	5.078e-05	0.0007869
BMPR1A	BMPR1A-5	x	1121	1095	0.979	0.7175	0.8217
BMPR1A	BMPR1A-6	x	750	781	1.04	0.531	0.683
BMPR1A	BMPR1A-7	x	790	815	1.027	0.6641	0.7832
BMPR1A	BMPR1A-8	x	813	687	0.87	0.06645	0.1613
BMPR1B	BMPR1B-1	x	852	1049	1.211	0.0007396	0.006142
BMPR1B	BMPR1B-2	x	1258	1288	1.025	0.6604	0.7811
BMPR1B	BMPR1B-3	x	1015	888	0.892	0.1204	0.2471
BMPR1B	BMPR1B-4	x	1471	1415	0.965	0.5103	0.6651
BMPR1B	BMPR1B-5	x	576	612	1.057	0.3968	0.5621
BMPR1B	BMPR1B-6	x	614	922	1.423	3.01e-07	1.322e-05
BMPR1B	BMPR1B-7	x	887	840	0.951	0.3784	0.5434
BMPR1B	BMPR1B-8	x	323	310	0.965	0.6873	0.8002
BMPR2	BMPR2-1	x	1180	1062	0.907	0.06039	0.1507
BMPR2	BMPR2-2	x	680	678	0.996	0.9587	0.9766
BMPR2	BMPR2-3	x	456	575	1.2	0.03235	0.09674
BMPR2	BMPR2-4	x	1645	1132	0.722	9.209e-07	3.246e-05
BMPR2	BMPR2-5	x	585	593	1.013	0.8537	0.9155
BMPR2	BMPR2-6	x	704	667	0.957	0.5529	0.6995
BMPR2	BMPR2-7	x	875	871	0.997	0.9624	0.9788
BMPR2	BMPR2-8	x	30	29	0.985	0.8634	0.921
BMX	BMX-1	x	798	1070	1.29	0.0002104	0.002486
BMX	BMX-2	x	888	1101	1.222	0.001664	0.01128
BMX	BMX-3	x	518	776	1.394	1.914e-05	0.0003632
BMX	BMX-4	x	1279	1044	0.83	0.001371	0.009846
BMX	BMX-5	x	762	795	1.04	0.5112	0.6658
BMX	BMX-6	x	578	764	1.274	0.0004018	0.003895
BMX	BMX-7	x	848	1035	1.197	0.003341	0.01882
BMX	BMX-8	x	941	1050	1.106	0.06527	0.1593
BRAF	BRAF-1	x	908	910	1.001	0.992	0.9953
BRAF	BRAF-2	x	817	857	1.043	0.4982	0.6539
BRAF	BRAF-3	x	1028	1122	1.085	0.1718	0.3163
BRAF	BRAF-4	x	705	745	1.049	0.4435	0.6058
BRAF	BRAF-5	x	498	588	1.139	0.1166	0.2415
BRAF	BRAF-6	x	457	522	1.114	0.1795	0.3259
BRAF	BRAF-7	x	610	653	1.064	0.3446	0.5095
BRAF	BRAF-8	x	667	621	0.94	0.4128	0.577
BRD2	BRD2-1	x	668	612	0.924	0.232	0.388
BRD2	BRD2-2	x	669	497	0.769	0.0001022	0.001376
BRD2	BRD2-3	x	720	498	0.729	2.681e-05	0.0004793
BRD2	BRD2-4	x	701	639	0.92	0.2023	0.3543
BRD2	BRD2-5	x	704	609	0.881	0.06986	0.1673
BRD2	BRD2-6	x	640	529	0.845	0.01197	0.04808
BRD2	BRD2-7	x	860	739	0.872	0.02919	0.09013
BRD2	BRD2-8	x	1015	1018	1.001	0.9924	0.9954
BRD3	BRD3-1	x	879	884	1.006	0.9209	0.9559
BRD3	BRD3-2	x	951	747	0.81	0.002238	0.01399
BRD3	BRD3-3	x	811	678	0.853	0.01049	0.0435
BRD3	BRD3-4	x	812	744	0.925	0.2109	0.3642
BRD3	BRD3-5	x	1051	963	0.923	0.2097	0.3627
BRD3	BRD3-6	x	516	433	0.863	0.05022	0.1334
BRD3	BRD3-7	x	140	136	0.984	0.8732	0.9256
BRD3	BRD3-8	x	678	825	1.188	0.00868	0.03775
BRD4	BRD4-1	x	899	792	0.892	0.06387	0.1567
BRD4	BRD4-2	x	675	647	0.963	0.578	0.7211
BRD4	BRD4-3	x	674	518	0.801	0.002429	0.01483
BRD4	BRD4-4	x	578	490	0.867	0.03807	0.1093
BRD4	BRD4-5	x	398	310	0.817	0.01593	0.05885
BRD4	BRD4-6	x	458	417	0.931	0.3997	0.5643
BRD4	BRD4-7	x	593	550	0.941	0.3863	0.5511
BRD4	BRD4-8	x	452	323	0.758	0.0006506	0.005575
BRSK1	BRSK1-1	x	1189	1035	0.883	0.04659	0.1258
BRSK1	BRSK1-2	x	1037	986	0.957	0.4683	0.6266
BRSK1	BRSK1-3	x	956	1020	1.061	0.2727	0.4352
BRSK1	BRSK1-4	x	51	106	1.343	0.003832	0.02078
BRSK1	BRSK1-5	x	543	598	1.086	0.2416	0.3996
BRSK1	BRSK1-6	x	569	589	1.03	0.6692	0.787
BRSK1	BRSK1-7	x	575	568	0.99	0.8856	0.9336
BRSK1	BRSK1-8	x	608	597	0.984	0.8516	0.9143
BRSK2	BRSK2-1	x	935	1123	1.179	0.006781	0.03156
BRSK2	BRSK2-2	x	578	672	1.135	0.08498	0.1928
BRSK2	BRSK2-3	x	715	748	1.041	0.5455	0.6936
BRSK2	BRSK2-4	x	758	837	1.094	0.1408	0.2749
BRSK2	BRSK2-5	x	473	501	1.048	0.5199	0.6745
BRSK2	BRSK2-6	x	563	579	1.026	0.743	0.8397
BRSK2	BRSK2-7	x	452	464	1.02	0.8162	0.8894
BRSK2	BRSK2-8	x	809	869	1.066	0.2836	0.4466
BTK	BTK-1	x	615	482	0.807	0.002015	0.01299
BTK	BTK-2	x	734	468	0.682	1.317e-07	6.91e-06
BTK	BTK-3	x	971	719	0.773	0.000373	0.003714
BTK	BTK-4	x	873	698	0.815	0.0003509	0.003555
BTK	BTK-5	x	639	519	0.833	0.008775	0.03802
BTK	BTK-6	x	968	667	0.715	2.41e-08	1.801e-06
BTK	BTK-7	x	399	394	0.989	0.8832	0.9319
BTK	BTK-8	x	542	508	0.948	0.4608	0.6205
BUB1	BUB1-1	x	384	210	0.63	1.794e-07	8.622e-06
BUB1	BUB1-2	x	932	680	0.759	2.977e-05	0.0005217
BUB1	BUB1-3	x	223	212	0.968	0.7247	0.8258
BUB1	BUB1-4	x	1241	1108	0.901	0.06647	0.1613
BUB1	BUB1-5	x	657	538	0.835	0.00547	0.02683
BUB1	BUB1-6	x	830	730	0.892	0.0812	0.187
BUB1	BUB1-7	x	359	315	0.898	0.1835	0.3306
BUB1	BUB1-8	x	596	387	0.693	1.301e-06	4.27e-05
C17orf75	C17orf75-1	x	708	790	1.102	0.1129	0.2364
C17orf75	C17orf75-2	x	755	615	0.844	0.02756	0.08635
C17orf75	C17orf75-3	x	703	726	1.03	0.6601	0.7811
C17orf75	C17orf75-4	x	840	843	1.004	0.9491	0.971
C17orf75	C17orf75-5	x	890	942	1.052	0.4574	0.6178
C17orf75	C17orf75-6	x	443	475	1.062	0.4022	0.5666
C17orf75	C17orf75-7	x	479	592	1.205	0.007126	0.03268
C17orf75	C17orf75-8	x	506	573	1.108	0.1602	0.3023
C8orf44-SGK3	C8orf44-SGK3-1	x	799	690	0.879	0.04646	0.1257
C8orf44-SGK3	C8orf44-SGK3-2	x	1190	1139	0.96	0.4409	0.6029
C8orf44-SGK3	C8orf44-SGK3-3	x	656	877	1.268	0.002643	0.01569
C8orf44-SGK3	C8orf44-SGK3-4	x	455	759	1.521	1.374e-07	7.045e-06
C8orf44-SGK3	C8orf44-SGK3-5	x	442	571	1.233	0.006649	0.03125
C8orf44-SGK3	C8orf44-SGK3-6	x	557	439	0.821	0.009618	0.04079
C8orf44-SGK3	C8orf44-SGK3-7	x	625	576	0.931	0.3069	0.4706
C8orf44-SGK3	C8orf44-SGK3-8	x	395	496	1.21	0.01389	0.05332
CAD	CAD-1	x	677	536	0.816	0.004704	0.02399
CAD	CAD-2	x	801	1028	1.251	0.0003995	0.003891
CAD	CAD-3	x	709	647	0.922	0.2193	0.3746
CAD	CAD-4	x	532	650	1.177	0.03917	0.1114
CAD	CAD-5	x	657	651	0.993	0.9136	0.9521
CAD	CAD-6	x	952	1024	1.07	0.2192	0.3746
CAD	CAD-7	x	541	725	1.268	0.00326	0.01844
CAD	CAD-8	x	703	497	0.749	0.0001963	0.002367
CALM1	CALM1-1	x	1017	915	0.908	0.1185	0.2445
CALM1	CALM1-2	x	728	825	1.117	0.08365	0.1909
CALM1	CALM1-3	x	711	565	0.822	0.01114	0.04554
CALM1	CALM1-4	x	524	728	1.331	3.057e-05	0.0005313
CALM1	CALM1-5	x	566	742	1.262	0.0008958	0.00709
CALM1	CALM1-6	x	1102	1092	0.993	0.9052	0.9454
CALM1	CALM1-7	x	883	941	1.061	0.3121	0.4755
CALM1	CALM1-8	x	747	772	1.03	0.6236	0.754
CALM3	CALM3-1	x	1196	999	0.854	0.01457	0.05498
CALM3	CALM3-2	x	676	811	1.172	0.01615	0.05952
CALM3	CALM3-3	x	931	973	1.04	0.5031	0.6581
CALM3	CALM3-4	x	1007	844	0.852	0.01158	0.04697
CALM3	CALM3-5	x	900	688	0.79	0.0004093	0.003945
CALM3	CALM3-6	x	1096	1074	0.979	0.7069	0.8149
CALM3	CALM3-7	x	756	936	1.206	0.005391	0.02665
CALM3	CALM3-8	x	732	743	1.01	0.8824	0.9315
CAMK1	CAMK1-1	x	1167	1101	0.949	0.3443	0.5092
CAMK1	CAMK1-2	x	742	791	1.06	0.3208	0.4849
CAMK1	CAMK1-3	x	978	1039	1.056	0.3363	0.5006
CAMK1	CAMK1-4	x	956	934	0.979	0.7306	0.8301
CAMK1	CAMK1-5	x	632	691	1.075	0.3261	0.4907
CAMK1	CAMK1-6	x	778	820	1.048	0.4438	0.6059
CAMK1	CAMK1-7	x	573	568	0.992	0.9117	0.9507
CAMK1	CAMK1-8	x	865	828	0.961	0.5154	0.6701
CAMK1D	CAMK1D-1	x	740	830	1.106	0.1214	0.2483
CAMK1D	CAMK1D-2	x	1657	1411	0.864	0.007477	0.03382
CAMK1D	CAMK1D-3	x	785	855	1.082	0.2804	0.4427
CAMK1D	CAMK1D-4	x	1288	1598	1.209	0.003545	0.01962
CAMK1D	CAMK1D-5	x	733	668	0.924	0.278	0.4402
CAMK1D	CAMK1D-6	x	576	639	1.097	0.1485	0.2856
CAMK1D	CAMK1D-7	x	546	529	0.973	0.7145	0.8195
CAMK1D	CAMK1D-8	x	918	1168	1.245	0.0001935	0.002345
CAMK1G	CAMK1G-1	x	809	787	0.974	0.6534	0.777
CAMK1G	CAMK1G-2	x	442	483	1.076	0.3622	0.5275
CAMK1G	CAMK1G-3	x	1143	1083	0.951	0.3466	0.5116
CAMK1G	CAMK1G-4	x	735	761	1.031	0.6275	0.7572
CAMK1G	CAMK1G-5	x	412	401	0.977	0.7594	0.8506
CAMK1G	CAMK1G-6	x	636	619	0.975	0.7089	0.8161
CAMK1G	CAMK1G-7	x	734	674	0.929	0.2968	0.4599
CAMK1G	CAMK1G-8	x	796	786	0.989	0.8584	0.9179
CAMK2A	CAMK2A-1	x	728	742	1.016	0.8215	0.8933
CAMK2A	CAMK2A-2	x	722	749	1.029	0.7098	0.8164
CAMK2A	CAMK2A-3	x	545	870	1.506	1.419e-09	1.957e-07
CAMK2A	CAMK2A-4	x	547	475	0.888	0.1268	0.2561
CAMK2A	CAMK2A-5	x	499	427	0.877	0.07871	0.1819
CAMK2A	CAMK2A-6	x	660	843	1.225	0.007961	0.03525
CAMK2A	CAMK2A-7	x	1202	994	0.838	0.001021	0.007807
CAMK2A	CAMK2A-8	x	678	569	0.858	0.02386	0.07858
CAMK2B	CAMK2B-1	x	759	724	0.96	0.5215	0.6755
CAMK2B	CAMK2B-2	x	885	806	0.92	0.1589	0.3009
CAMK2B	CAMK2B-3	x	29	28	1.002	0.9824	0.9892
CAMK2B	CAMK2B-4	x	1047	791	0.784	0.0004846	0.004467
CAMK2B	CAMK2B-5	x	779	768	0.987	0.8229	0.894
CAMK2B	CAMK2B-6	x	422	447	1.05	0.5544	0.701
CAMK2B	CAMK2B-7	x	1016	809	0.819	0.002933	0.01691
CAMK2B	CAMK2B-8	x	615	476	0.804	0.002327	0.01438
CAMK2D	CAMK2D-1	x	845	1388	1.38	0.00112	0.008385
CAMK2D	CAMK2D-2	x	1005	846	0.866	0.04416	0.1208
CAMK2D	CAMK2D-3	x	1259	973	0.798	0.0005825	0.005112
CAMK2D	CAMK2D-4	x	623	692	1.101	0.1318	0.2635
CAMK2D	CAMK2D-5	x	803	878	1.081	0.2339	0.3903
CAMK2D	CAMK2D-6	x	785	786	1.002	0.9731	0.9833
CAMK2D	CAMK2D-7	x	683	741	1.076	0.2583	0.4187
CAMK2D	CAMK2D-8	x	605	855	1.328	0.0003318	0.003397
CAMK2G	CAMK2G-1	x	505	573	1.119	0.09142	0.2029
CAMK2G	CAMK2G-2	x	992	1023	1.028	0.6757	0.7923
CAMK2G	CAMK2G-3	x	733	750	1.017	0.8116	0.8857
CAMK2G	CAMK2G-4	x	659	592	0.913	0.2518	0.4113
CAMK2G	CAMK2G-5	x	438	571	1.254	0.002466	0.01494
CAMK2G	CAMK2G-6	x	1797	1965	1.084	0.1314	0.263
CAMK2G	CAMK2G-7	x	609	673	1.09	0.1968	0.3474
CAMK2G	CAMK2G-8	x	375	375	0.997	0.9722	0.9833
CAMK4	CAMK4-1	x	428	433	1.011	0.8914	0.9373
CAMK4	CAMK4-2	x	1031	1132	1.09	0.1245	0.2524
CAMK4	CAMK4-3	x	433	605	1.328	0.0001073	0.001431
CAMK4	CAMK4-4	x	794	921	1.137	0.05453	0.1415
CAMK4	CAMK4-5	x	420	552	1.243	0.008419	0.03691
CAMK4	CAMK4-6	x	702	598	0.871	0.05389	0.1405
CAMK4	CAMK4-7	x	1998	1920	0.962	0.409	0.5733
CAMK4	CAMK4-8	x	631	757	1.178	0.007277	0.0331
CAMKK1	CAMKK1-1	x	1062	914	0.872	0.01516	0.05674
CAMKK1	CAMKK1-2	x	759	732	0.971	0.6276	0.7572
CAMKK1	CAMKK1-3	x	615	507	0.846	0.02745	0.08619
CAMKK1	CAMKK1-4	x	695	592	0.871	0.05309	0.139
CAMKK1	CAMKK1-5	x	292	414	1.308	0.001917	0.01249
CAMKK1	CAMKK1-6	x	621	639	1.025	0.7123	0.8182
CAMKK1	CAMKK1-7	x	823	780	0.951	0.463	0.6216
CAMKK1	CAMKK1-8	x	596	518	0.895	0.1868	0.3349
CAMKK2	CAMKK2-1	x	755	607	0.828	0.008292	0.03651
CAMKK2	CAMKK2-2	x	727	891	1.204	0.00455	0.02345
CAMKK2	CAMKK2-3	x	793	967	1.195	0.004165	0.02201
CAMKK2	CAMKK2-4	x	876	808	0.928	0.233	0.3894
CAMKK2	CAMKK2-5	x	861	937	1.082	0.1732	0.3181
CAMKK2	CAMKK2-6	x	732	652	0.899	0.1159	0.241
CAMKK2	CAMKK2-7	x	718	520	0.77	0.001384	0.009905
CAMKK2	CAMKK2-8	x	933	704	0.776	3.955e-05	0.0006439
CAMKV	CAMKV-1	x	740	783	1.052	0.4265	0.5901
CAMKV	CAMKV-2	x	626	944	1.443	4.576e-09	4.811e-07
CAMKV	CAMKV-3	x	1086	1030	0.954	0.4007	0.565
CAMKV	CAMKV-4	x	864	886	1.021	0.7416	0.8389
CAMKV	CAMKV-5	x	709	597	0.862	0.04374	0.1199
CAMKV	CAMKV-6	x	482	801	1.541	3.017e-09	3.467e-07
CAMKV	CAMKV-7	x	717	616	0.88	0.08703	0.196
CAMKV	CAMKV-8	x	952	878	0.929	0.2246	0.3797
CARD11	CARD11-1	x	706	682	0.971	0.6554	0.778
CARD11	CARD11-2	x	862	736	0.866	0.01759	0.0634
CARD11	CARD11-3	x	1203	1075	0.902	0.06527	0.1593
CARD11	CARD11-4	x	1233	1147	0.938	0.2948	0.4581
CARD11	CARD11-5	x	912	771	0.859	0.01414	0.05403
CARD11	CARD11-6	x	637	634	0.995	0.9406	0.9673
CARD11	CARD11-7	x	564	610	1.072	0.3476	0.5124
CARD11	CARD11-8	x	775	735	0.954	0.4833	0.6399
CASK	CASK-1	x	689	723	1.043	0.5255	0.679
CASK	CASK-2	x	541	478	0.904	0.1957	0.3463
CASK	CASK-3	x	631	878	1.308	0.0006916	0.005838
CASK	CASK-4	x	1465	1266	0.883	0.07271	0.172
CASK	CASK-5	x	967	1208	1.226	0.0002593	0.002903
CASK	CASK-6	x	586	553	0.948	0.4271	0.5906
CASK	CASK-7	x	875	756	0.88	0.05408	0.1407
CASK	CASK-8	x	858	972	1.115	0.09727	0.2124
CCL2	CCL2-1	x	981	988	1.008	0.8803	0.9307
CCL2	CCL2-2	x	634	775	1.197	0.007464	0.0338
CCL2	CCL2-3	x	596	577	0.974	0.7205	0.8231
CCL2	CCL2-4	x	1010	957	0.953	0.3878	0.5529
CCL2	CCL2-5	x	819	855	1.038	0.5314	0.683
CCL2	CCL2-6	x	864	836	0.97	0.6055	0.7406
CCL2	CCL2-7	x	707	787	1.095	0.2136	0.3679
CCL2	CCL2-8	x	924	802	0.883	0.05944	0.1495
CD2	CD2-1	x	626	522	0.859	0.04164	0.1159
CD2	CD2-2	x	1940	2072	1.062	0.247	0.4055
CD2	CD2-3	x	788	682	0.877	0.03068	0.09349
CD2	CD2-4	x	873	846	0.972	0.6292	0.7586
CD2	CD2-5	x	420	292	0.746	0.0003723	0.003714
CD2	CD2-6	x	846	1077	1.238	0.001144	0.008528
CD2	CD2-7	x	487	590	1.18	0.01868	0.06621
CD2	CD2-8	x	514	456	0.905	0.2203	0.3754
CDC42BPA	CDC42BPA-1	x	958	964	1.004	0.9425	0.9681
CDC42BPA	CDC42BPA-2	x	446	557	1.211	0.007633	0.03422
CDC42BPA	CDC42BPA-3	x	1006	854	0.86	0.01172	0.04734
CDC42BPA	CDC42BPA-4	x	598	778	1.254	0.001685	0.0114
CDC42BPA	CDC42BPA-5	x	1237	1152	0.936	0.2021	0.354
CDC42BPA	CDC42BPA-6	x	559	619	1.094	0.1694	0.3133
CDC42BPA	CDC42BPA-7	x	878	847	0.967	0.5942	0.7323
CDC42BPA	CDC42BPA-8	x	953	1048	1.089	0.1602	0.3023
CDC42BPB	CDC42BPB-1	x	1126	1235	1.089	0.1029	0.2214
CDC42BPB	CDC42BPB-2	x	1225	575	0.677	0.0001787	0.002191
CDC42BPB	CDC42BPB-3	x	975	1166	1.175	0.008989	0.03878
CDC42BPB	CDC42BPB-4	x	1004	982	0.979	0.7212	0.8237
CDC42BPB	CDC42BPB-5	x	732	769	1.043	0.5186	0.6735
CDC42BPB	CDC42BPB-6	x	667	647	0.976	0.7033	0.8122
CDC42BPB	CDC42BPB-7	x	844	825	0.978	0.7064	0.8148
CDC42BPB	CDC42BPB-8	x	611	615	1.005	0.9391	0.9665
CDC42BPG	CDC42BPG-1	x	1105	921	0.845	0.004511	0.0233
CDC42BPG	CDC42BPG-2	x	1037	995	0.962	0.4903	0.6467
CDC42BPG	CDC42BPG-3	x	770	878	1.113	0.1373	0.2711
CDC42BPG	CDC42BPG-4	x	254	319	1.181	0.06671	0.1616
CDC42BPG	CDC42BPG-5	x	618	591	0.962	0.543	0.692
CDC42BPG	CDC42BPG-6	x	1492	1368	0.923	0.1751	0.3207
CDC42BPG	CDC42BPG-7	x	696	696	1.003	0.9669	0.9815
CDC42BPG	CDC42BPG-8	x	602	527	0.892	0.1065	0.2269
CDC7	CDC7-1	x	163	160	0.987	0.8968	0.9408
CDC7	CDC7-2	x	198	152	0.832	0.05892	0.1489
CDC7	CDC7-3	x	336	282	0.885	0.2035	0.3558
CDC7	CDC7-4	x	271	277	1.017	0.845	0.9106
CDC7	CDC7-5	x	363	298	0.858	0.07383	0.1739
CDC7	CDC7-6	x	361	301	0.865	0.07594	0.1774
CDC7	CDC7-7	x	496	454	0.926	0.2986	0.4609
CDC7	CDC7-8	x	653	891	1.309	6.342e-05	0.0009395
CDK10	CDK10-1	x	667	667	1.001	0.9925	0.9954
CDK10	CDK10-2	x	692	638	0.932	0.2923	0.4559
CDK10	CDK10-3	x	997	1111	1.106	0.06461	0.1582
CDK10	CDK10-4	x	714	767	1.066	0.3366	0.5009
CDK10	CDK10-5	x	664	789	1.16	0.02378	0.07847
CDK10	CDK10-6	x	972	838	0.877	0.03655	0.1063
CDK10	CDK10-7	x	473	459	0.975	0.7275	0.8283
CDK10	CDK10-8	x	932	830	0.904	0.1476	0.2841
CDK11A	CDK11A-1	x	861	977	1.123	0.04367	0.1198
CDK11A	CDK11A-2	x	1307	1093	0.848	0.003964	0.02131
CDK11A	CDK11A-3	x	2208	1847	0.851	0.00869	0.03775
CDK11A	CDK11A-4	x	665	709	1.057	0.3964	0.5619
CDK11A	CDK11A-5	x	12	23	1.147	0.08155	0.1876
CDK11A	CDK11A-6	x	269	192	0.781	0.007233	0.033
CDK11A	CDK11A-7	x	959	921	0.964	0.5796	0.7221
CDK11A	CDK11A-8	x	154	153	0.998	0.9834	0.9899
CDK11B	CDK11B-1	x	560	740	1.282	9.76e-05	0.001319
CDK11B	CDK11B-2	x	400	311	0.817	0.01788	0.06421
CDK11B	CDK11B-3	x	1114	748	0.703	1.349e-07	6.973e-06
CDK11B	CDK11B-4	x	673	626	0.936	0.3221	0.4864
CDK11B	CDK11B-5	x	664	707	1.057	0.3685	0.5339
CDK11B	CDK11B-6	x	540	467	0.882	0.07789	0.1806
CDK11B	CDK11B-7	x	778	743	0.959	0.5461	0.694
CDK11B	CDK11B-8	x	697	704	1.009	0.8993	0.9422
CDK12	CDK12-1	x	980	615	0.674	7.438e-08	4.313e-06
CDK12	CDK12-2	x	832	710	0.865	0.02753	0.08635
CDK12	CDK12-3	x	753	555	0.772	0.0007751	0.006378
CDK12	CDK12-4	x	788	501	0.678	5.355e-08	3.461e-06
CDK12	CDK12-5	x	510	197	0.477	1.233e-17	9.565e-15
CDK12	CDK12-6	x	689	623	0.914	0.1972	0.3481
CDK12	CDK12-7	x	287	276	0.969	0.7197	0.8231
CDK12	CDK12-8	x	716	700	0.977	0.7407	0.8381
CDK13	CDK13-1	x	137	171	1.158	0.1346	0.268
CDK13	CDK13-2	x	1885	1829	0.974	0.6354	0.7627
CDK13	CDK13-3	x	1079	1202	1.103	0.0821	0.1886
CDK13	CDK13-4	x	662	877	1.275	0.0005176	0.004687
CDK13	CDK13-5	x	648	726	1.107	0.1069	0.2271
CDK13	CDK13-6	x	542	623	1.13	0.07404	0.1743
CDK13	CDK13-7	x	248	294	1.124	0.2415	0.3996
CDK13	CDK13-8	x	407	573	1.317	0.0007879	0.006448
CDK14	CDK14-1	x	1242	1347	1.076	0.179	0.3253
CDK14	CDK14-2	x	1561	800	0.563	5.219e-15	2.491e-12
CDK14	CDK14-3	x	523	529	1.009	0.8985	0.9419
CDK14	CDK14-4	x	1320	1438	1.084	0.1529	0.2924
CDK14	CDK14-5	x	570	597	1.041	0.627	0.7568
CDK14	CDK14-6	x	857	1187	1.343	9.2e-07	3.246e-05
CDK14	CDK14-7	x	594	498	0.863	0.0557	0.1431
CDK14	CDK14-8	x	1183	1340	1.121	0.03834	0.1098
CDK15	CDK15-1	x	1004	930	0.932	0.2028	0.3549
CDK15	CDK15-2	x	840	916	1.085	0.2053	0.3579
CDK15	CDK15-3	x	868	1072	1.209	0.003287	0.01857
CDK15	CDK15-4	x	1177	1006	0.87	0.03027	0.09249
CDK15	CDK15-5	x	967	884	0.925	0.2289	0.3841
CDK15	CDK15-6	x	515	589	1.124	0.08439	0.1921
CDK15	CDK15-7	x	645	643	0.997	0.9667	0.9815
CDK15	CDK15-8	x	951	1036	1.082	0.1723	0.3169
CDK16	CDK16-1	x	806	707	0.891	0.09102	0.2023
CDK16	CDK16-2	x	611	634	1.032	0.6572	0.7794
CDK16	CDK16-3	x	973	1045	1.067	0.2664	0.4278
CDK16	CDK16-4	x	621	485	0.808	0.001981	0.01287
CDK16	CDK16-5	x	808	846	1.043	0.5087	0.6635
CDK16	CDK16-6	x	701	661	0.948	0.4082	0.5724
CDK16	CDK16-7	x	1022	960	0.943	0.2968	0.4599
CDK16	CDK16-8	x	484	648	1.277	0.0008304	0.006717
CDK17	CDK17-1	x	586	553	0.951	0.4548	0.6152
CDK17	CDK17-2	x	619	521	0.859	0.02228	0.07481
CDK17	CDK17-3	x	611	718	1.141	0.0979	0.2134
CDK17	CDK17-4	x	672	884	1.257	0.002266	0.01412
CDK17	CDK17-5	x	619	618	0.994	0.9312	0.9626
CDK17	CDK17-6	x	448	807	1.639	5.146e-11	9.977e-09
CDK17	CDK17-7	x	541	588	1.076	0.2735	0.4359
CDK17	CDK17-8	x	672	758	1.114	0.1013	0.219
CDK18	CDK18-1	x	582	635	1.08	0.2491	0.408
CDK18	CDK18-2	x	1121	1077	0.966	0.5486	0.6955
CDK18	CDK18-3	x	662	607	0.932	0.3363	0.5006
CDK18	CDK18-4	x	817	874	1.063	0.3371	0.5012
CDK18	CDK18-5	x	1020	925	0.914	0.131	0.2626
CDK18	CDK18-6	x	478	469	0.983	0.8341	0.9022
CDK18	CDK18-7	x	328	371	1.098	0.2587	0.419
CDK18	CDK18-8	x	40	16	0.801	0.01414	0.05403
CDK19	CDK19-1	x	882	1031	1.151	0.01447	0.05488
CDK19	CDK19-2	x	499	600	1.171	0.0245	0.08011
CDK19	CDK19-3	x	615	732	1.163	0.03481	0.1025
CDK19	CDK19-4	x	1366	1196	0.885	0.02732	0.08608
CDK19	CDK19-5	x	720	550	0.852	0.1187	0.2447
CDK19	CDK19-6	x	353	587	1.492	1.714e-06	5.317e-05
CDK19	CDK19-7	x	1017	716	0.732	7.287e-07	2.675e-05
CDK19	CDK19-8	x	1159	1071	0.93	0.2449	0.4038
CDK2	CDK2-1	x	424	473	1.086	0.3409	0.5052
CDK2	CDK2-2	x	655	928	1.252	0.02325	0.07736
CDK2	CDK2-3	x	701	683	0.977	0.7235	0.825
CDK2	CDK2-4	x	375	418	1.097	0.2252	0.3802
CDK2	CDK2-5	x	608	657	1.074	0.2969	0.4599
CDK2	CDK2-6	x	538	538	0.998	0.9789	0.9872
CDK2	CDK2-7	x	228	420	1.601	4.58e-08	3.157e-06
CDK2	CDK2-8	x	502	361	0.774	0.003416	0.01909
CDK20	CDK20-1	x	688	776	1.107	0.1441	0.2789
CDK20	CDK20-2	x	758	701	0.93	0.2906	0.4542
CDK20	CDK20-3	x	953	721	0.781	0.0003051	0.003252
CDK20	CDK20-4	x	1014	1083	1.061	0.3408	0.5052
CDK20	CDK20-5	x	807	812	1.006	0.929	0.9613
CDK20	CDK20-6	x	876	890	1.016	0.7851	0.8668
CDK20	CDK20-7	x	463	591	1.229	0.00655	0.03085
CDK20	CDK20-8	x	529	625	1.154	0.03954	0.112
CDK3	CDK3-1	x	523	531	1.009	0.9156	0.9529
CDK3	CDK3-2	x	1416	688	0.619	8.287e-07	2.972e-05
CDK3	CDK3-3	x	983	935	0.958	0.527	0.6803
CDK3	CDK3-4	x	1398	989	0.732	2.977e-07	1.319e-05
CDK3	CDK3-5	x	36	40	1.033	0.7205	0.8231
CDK3	CDK3-6	x	979	769	0.805	0.0007149	0.005985
CDK3	CDK3-7	x	686	634	0.932	0.2827	0.4458
CDK3	CDK3-8	x	1599	1515	0.95	0.2969	0.4599
CDK4	CDK4-1	x	618	650	1.046	0.523	0.6769
CDK4	CDK4-2	x	412	385	0.946	0.4979	0.6536
CDK4	CDK4-3	x	667	639	0.963	0.5804	0.7228
CDK4	CDK4-4	x	697	633	0.916	0.1736	0.3186
CDK4	CDK4-5	x	614	679	1.093	0.1632	0.3058
CDK4	CDK4-6	x	603	641	1.054	0.4297	0.5923
CDK4	CDK4-7	x	764	824	1.067	0.3128	0.4759
CDK4	CDK4-8	x	443	734	1.306	0.01012	0.04244
CDK5	CDK5-1	x	605	696	1.126	0.09795	0.2134
CDK5	CDK5-2	x	550	512	0.937	0.3569	0.5217
CDK5	CDK5-3	x	628	560	0.904	0.1361	0.2695
CDK5	CDK5-4	x	1136	1020	0.906	0.08909	0.1993
CDK5	CDK5-5	x	658	760	1.131	0.09954	0.2162
CDK5	CDK5-6	x	1112	1211	1.08	0.1607	0.3029
CDK5	CDK5-7	x	919	773	0.856	0.01282	0.05044
CDK5	CDK5-8	x	820	615	0.779	0.0005659	0.005026
CDK5R1	CDK5R1-1	x	894	886	0.99	0.8658	0.9227
CDK5R1	CDK5R1-2	x	829	1211	1.391	1.106e-06	3.769e-05
CDK5R1	CDK5R1-3	x	638	738	1.138	0.0561	0.1435
CDK5R1	CDK5R1-4	x	598	846	1.363	1.655e-06	5.161e-05
CDK5R1	CDK5R1-5	x	574	539	0.947	0.438	0.6005
CDK5R1	CDK5R1-6	x	336	547	1.223	0.05117	0.1354
CDK5R1	CDK5R1-7	x	552	526	0.959	0.5379	0.6878
CDK5R1	CDK5R1-8	x	1049	895	0.866	0.02428	0.07974
CDK6	CDK6-1	x	663	633	0.959	0.5448	0.6934
CDK6	CDK6-2	x	1242	1020	0.841	0.007081	0.03254
CDK6	CDK6-3	x	1105	1252	1.123	0.03094	0.09397
CDK6	CDK6-4	x	817	685	0.86	0.03552	0.1041
CDK6	CDK6-5	x	837	960	1.134	0.02994	0.09182
CDK6	CDK6-6	x	811	836	1.026	0.6804	0.7954
CDK6	CDK6-7	x	1007	1023	1.013	0.8453	0.9106
CDK6	CDK6-8	x	714	632	0.9	0.1424	0.2766
CDKL1	CDKL1-1	x	616	661	1.067	0.3077	0.4714
CDKL1	CDKL1-2	x	956	1066	1.105	0.07253	0.1717
CDKL1	CDKL1-3	x	1016	1010	0.998	0.9788	0.9872
CDKL1	CDKL1-4	x	665	649	0.978	0.7372	0.8356
CDKL1	CDKL1-5	x	760	849	1.104	0.1376	0.2716
CDKL1	CDKL1-6	x	882	725	0.846	0.01194	0.04799
CDKL1	CDKL1-7	x	763	698	0.924	0.2314	0.3875
CDKL1	CDKL1-8	x	838	943	1.11	0.09315	0.2059
CDKL2	CDKL2-1	x	1393	1444	1.033	0.5662	0.7115
CDKL2	CDKL2-2	x	828	781	0.949	0.3969	0.5621
CDKL2	CDKL2-3	x	865	807	0.938	0.2864	0.4495
CDKL2	CDKL2-4	x	1062	1095	1.031	0.5882	0.7283
CDKL2	CDKL2-5	x	571	861	1.412	3.524e-06	9.384e-05
CDKL2	CDKL2-6	x	785	834	1.056	0.4065	0.5706
CDKL2	CDKL2-7	x	827	712	0.878	0.05212	0.1371
CDKL2	CDKL2-8	x	1694	1526	0.906	0.04357	0.1197
CDKL3	CDKL3-1	x	672	854	1.238	0.0007485	0.006191
CDKL3	CDKL3-2	x	902	896	0.995	0.9355	0.9649
CDKL3	CDKL3-3	x	694	738	1.057	0.4532	0.6136
CDKL3	CDKL3-4	x	777	1170	1.45	4.017e-10	6.078e-08
CDKL3	CDKL3-5	x	661	778	1.158	0.01684	0.06131
CDKL3	CDKL3-6	x	496	613	1.205	0.005849	0.02813
CDKL3	CDKL3-7	x	608	641	1.047	0.5201	0.6746
CDKL3	CDKL3-8	x	866	823	0.956	0.4617	0.6208
CDKL4	CDKL4-1	x	683	768	1.106	0.1685	0.3122
CDKL4	CDKL4-2	x	531	851	1.492	5.706e-08	3.54e-06
CDKL4	CDKL4-3	x	576	569	0.988	0.8722	0.925
CDKL4	CDKL4-4	x	757	821	1.072	0.2774	0.4402
CDKL4	CDKL4-5	x	744	752	1.009	0.8832	0.9319
CDKL4	CDKL4-6	x	632	593	0.946	0.4359	0.5986
CDKL4	CDKL4-7	x	492	684	1.314	0.0003309	0.003397
CDKL4	CDKL4-8	x	570	620	1.076	0.294	0.4577
CDKL5	CDKL5-1	x	1076	951	0.895	0.07619	0.1779
CDKL5	CDKL5-2	x	922	1051	1.126	0.04804	0.1284
CDKL5	CDKL5-3	x	912	965	1.05	0.4177	0.5818
CDKL5	CDKL5-4	x	1179	1375	1.149	0.01433	0.05447
CDKL5	CDKL5-5	x	708	762	1.068	0.3309	0.495
CDKL5	CDKL5-6	x	947	1091	1.14	0.02281	0.07617
CDKL5	CDKL5-7	x	876	1227	1.352	1.617e-06	5.118e-05
CDKL5	CDKL5-8	x	683	750	1.088	0.1709	0.3152
CERK	CERK-1	x	1435	1329	0.931	0.1879	0.3364
CERK	CERK-2	x	847	679	0.821	0.002377	0.01458
CERK	CERK-3	x	748	696	0.941	0.3778	0.5425
CERK	CERK-4	x	805	737	0.925	0.2058	0.3585
CERK	CERK-5	x	692	628	0.919	0.2076	0.3604
CERK	CERK-6	x	892	834	0.941	0.3168	0.4806
CERK	CERK-7	x	910	798	0.892	0.1089	0.2303
CERK	CERK-8	x	359	437	1.164	0.06755	0.1629
CERKL	CERKL-1	x	939	711	0.782	0.0001516	0.001928
CERKL	CERKL-2	x	1035	911	0.89	0.03743	0.1081
CERKL	CERKL-3	x	768	835	1.076	0.2479	0.4065
CERKL	CERKL-4	x	554	611	1.09	0.1909	0.3401
CERKL	CERKL-5	x	583	748	1.242	0.001861	0.01228
CERKL	CERKL-6	x	868	930	1.066	0.2536	0.4132
CERKL	CERKL-7	x	983	993	1.008	0.889	0.9366
CERKL	CERKL-8	x	687	754	1.085	0.2479	0.4065
CHEK2	CHEK2-1	x	792	920	1.139	0.05009	0.1331
CHEK2	CHEK2-2	x	661	745	1.112	0.08581	0.1939
CHEK2	CHEK2-3	x	576	574	0.993	0.9238	0.9577
CHEK2	CHEK2-4	x	328	554	1.53	1.656e-07	8.09e-06
CHEK2	CHEK2-5	x	1534	1569	1.022	0.6793	0.7946
CHEK2	CHEK2-6	x	711	769	1.073	0.2791	0.4412
CHEK2	CHEK2-7	x	822	800	0.974	0.6812	0.7958
CHEK2	CHEK2-8	x	473	533	1.107	0.1684	0.3122
CHKA	CHKA-1	x	801	743	0.934	0.2817	0.4447
CHKA	CHKA-2	x	776	608	0.802	0.0003397	0.003472
CHKA	CHKA-3	x	773	606	0.81	0.002505	0.01506
CHKA	CHKA-4	x	1131	1045	0.93	0.2093	0.3627
CHKA	CHKA-5	x	646	572	0.896	0.09803	0.2136
CHKA	CHKA-6	x	581	532	0.925	0.2994	0.4616
CHKA	CHKA-7	x	627	748	1.17	0.01668	0.06094
CHKA	CHKA-8	x	474	695	1.347	0.00047	0.004364
CHKB	CHKB-1	x	955	1087	1.126	0.03564	0.1042
CHKB	CHKB-2	x	993	998	1.004	0.9475	0.97
CHKB	CHKB-3	x	694	519	0.777	0.0003417	0.003487
CHKB	CHKB-4	x	879	804	0.922	0.2407	0.3984
CHKB	CHKB-5	x	463	663	1.351	5.315e-05	0.0008183
CHKB	CHKB-6	x	634	635	1.002	0.9728	0.9833
CHKB	CHKB-7	x	418	586	1.328	0.0001942	0.002349
CHKB	CHKB-8	x	845	740	0.89	0.08451	0.1922
CHUK	CHUK-1	x	662	674	1.019	0.7797	0.8633
CHUK	CHUK-2	x	792	961	1.192	0.003441	0.0192
CHUK	CHUK-3	x	891	889	1	0.9974	0.9979
CHUK	CHUK-4	x	902	807	0.907	0.1389	0.2727
CHUK	CHUK-5	x	943	1226	1.268	5.824e-05	0.0008812
CHUK	CHUK-6	x	655	745	1.114	0.1298	0.2606
CHUK	CHUK-7	x	769	903	1.152	0.03828	0.1097
CHUK	CHUK-8	x	497	511	1.027	0.7229	0.8246
CIB1	CIB1-1	x	1090	951	0.9	0.1548	0.2952
CIB1	CIB1-2	x	1304	1201	0.927	0.1359	0.2695
CIB1	CIB1-3	x	763	820	1.064	0.3474	0.5124
CIB1	CIB1-4	x	793	763	0.966	0.6138	0.7474
CIB1	CIB1-5	x	1766	1717	0.975	0.6218	0.7529
CIB1	CIB1-6	x	923	780	0.861	0.02021	0.06998
CIB1	CIB1-7	x	651	507	0.818	0.01423	0.05427
CIB1	CIB1-8	x	54	60	1.04	0.6996	0.8097
CIB4	CIB4-1	x	1076	1244	1.136	0.05859	0.1485
CIB4	CIB4-2	x	669	634	0.953	0.4794	0.6365
CIB4	CIB4-3	x	401	441	1.078	0.376	0.5409
CIB4	CIB4-4	x	710	707	0.995	0.9384	0.9663
CIB4	CIB4-5	x	976	793	0.832	0.006268	0.02973
CIB4	CIB4-6	x	453	561	1.194	0.02121	0.07225
CIB4	CIB4-7	x	1108	1004	0.915	0.1388	0.2727
CIB4	CIB4-8	x	513	498	0.974	0.6956	0.8063
CIT	CIT-1	x	681	667	0.986	0.8321	0.9012
CIT	CIT-2	x	848	567	0.706	2.182e-06	6.477e-05
CIT	CIT-3	x	648	657	1.007	0.9162	0.9532
CIT	CIT-4	x	204	226	1.08	0.4083	0.5724
CIT	CIT-5	x	789	717	0.923	0.2573	0.4174
CIT	CIT-6	x	548	672	1.188	0.02023	0.07001
CIT	CIT-7	x	441	372	0.867	0.06339	0.156
CIT	CIT-8	x	747	536	0.751	3.663e-05	0.0006108
CKB	CKB-1	x	542	480	0.903	0.1596	0.3018
CKB	CKB-2	x	640	623	0.977	0.7296	0.8294
CKB	CKB-3	x	438	585	1.274	0.001178	0.008749
CKB	CKB-4	x	434	377	0.89	0.147	0.2833
CKB	CKB-5	x	554	522	0.951	0.4628	0.6216
CKB	CKB-6	x	1202	1023	0.864	0.01156	0.04692
CKB	CKB-7	x	438	400	0.926	0.3352	0.4995
CKB	CKB-8	x	443	519	1.141	0.08219	0.1887
CKM	CKM-1	x	1554	1608	1.033	0.5945	0.7326
CKM	CKM-2	x	481	521	1.07	0.3688	0.5341
CKM	CKM-3	x	878	822	0.945	0.4227	0.587
CKM	CKM-4	x	1023	984	0.968	0.6214	0.7525
CKM	CKM-5	x	515	624	1.181	0.01292	0.05065
CKM	CKM-6	x	348	283	0.87	0.1573	0.2988
CKM	CKM-7	x	451	428	0.959	0.6176	0.7506
CKM	CKM-8	x	1177	934	0.814	0.003445	0.01921
CKMT1A	CKMT1A-1	x	1524	1283	0.854	0.003302	0.01864
CKMT1A	CKMT1A-2	x	860	871	1.012	0.8429	0.9094
CKMT1A	CKMT1A-3	x	427	400	0.947	0.4936	0.6496
CKMT1A	CKMT1A-4	x	14	13	0.99	0.8965	0.9407
CKMT1A	CKMT1A-5	x	909	704	0.8	0.0009703	0.007534
CKMT1A	CKMT1A-6	x	1466	1367	0.938	0.2505	0.4097
CKMT1A	CKMT1A-7	x	897	733	0.835	0.006814	0.03167
CKMT1A	CKMT1A-8	x	558	490	0.894	0.1489	0.2863
CKMT1B	CKMT1B-1	x	673	537	0.819	0.002103	0.01343
CKMT1B	CKMT1B-2	x	737	587	0.826	0.009986	0.04205
CKMT1B	CKMT1B-3	x	760	573	0.785	0.0006768	0.005759
CKMT1B	CKMT1B-4	x	699	724	1.033	0.6047	0.7404
CKMT1B	CKMT1B-5	x	784	650	0.845	0.007407	0.03357
CKMT1B	CKMT1B-6	x	606	506	0.856	0.03539	0.1038
CKMT1B	CKMT1B-7	x	372	668	1.608	4.316e-09	4.617e-07
CKMT1B	CKMT1B-8	x	981	849	0.877	0.03166	0.0957
CKMT2	CKMT2-1	x	1046	912	0.884	0.04004	0.1128
CKMT2	CKMT2-2	x	730	791	1.076	0.2198	0.3751
CKMT2	CKMT2-3	x	493	535	1.072	0.3515	0.5165
CKMT2	CKMT2-4	x	853	913	1.063	0.2913	0.4549
CKMT2	CKMT2-5	x	761	643	0.858	0.01376	0.05291
CKMT2	CKMT2-6	x	337	547	1.484	9.92e-07	3.458e-05
CKMT2	CKMT2-7	x	929	1081	1.143	0.0372	0.1076
CKMT2	CKMT2-8	x	22	20	0.976	0.7804	0.8636
CKS1B	CKS1B-1	x	1024	1011	0.986	0.821	0.8929
CKS1B	CKS1B-2	x	792	532	0.718	1.094e-05	0.000234
CKS1B	CKS1B-3	x	618	594	0.964	0.5699	0.7144
CKS1B	CKS1B-4	x	607	679	1.103	0.1398	0.2739
CKS1B	CKS1B-5	x	470	377	0.835	0.02798	0.08722
CKS1B	CKS1B-6	x	320	447	1.29	0.003621	0.0199
CKS1B	CKS1B-7	x	158	115	0.822	0.05416	0.1408
CKS1B	CKS1B-8	x	450	422	0.946	0.4882	0.6453
CKS2	CKS2-1	x	880	617	0.732	6.019e-06	0.0001459
CKS2	CKS2-2	x	688	805	1.15	0.03904	0.1113
CKS2	CKS2-3	x	617	564	0.925	0.2457	0.4046
CKS2	CKS2-4	x	1092	1106	1.011	0.8554	0.9164
CKS2	CKS2-5	x	715	686	0.963	0.568	0.7129
CKS2	CKS2-6	x	684	610	0.905	0.1602	0.3023
CKS2	CKS2-7	x	636	681	1.06	0.4013	0.5655
CKS2	CKS2-8	x	521	379	0.769	0.0006777	0.005759
CLK1	CLK1-1	x	1183	1160	0.98	0.7137	0.8192
CLK1	CLK1-2	x	1363	1232	0.912	0.09431	0.2076
CLK1	CLK1-3	x	445	482	1.068	0.4002	0.5644
CLK1	CLK1-4	x	790	545	0.727	8.255e-06	0.0001856
CLK1	CLK1-5	x	458	936	1.543	1.978e-05	0.0003742
CLK1	CLK1-6	x	889	954	1.063	0.3121	0.4755
CLK1	CLK1-7	x	804	901	1.108	0.1086	0.2299
CLK1	CLK1-8	x	731	712	0.977	0.7171	0.8216
CLK2	CLK2-1	x	487	611	1.22	0.004317	0.02258
CLK2	CLK2-2	x	348	376	1.063	0.4526	0.6136
CLK2	CLK2-3	x	589	561	0.957	0.5351	0.6858
CLK2	CLK2-4	x	680	932	1.315	5.706e-05	0.0008656
CLK2	CLK2-5	x	380	428	1.105	0.2066	0.3593
CLK2	CLK2-6	x	1047	879	0.86	0.04556	0.1237
CLK2	CLK2-7	x	550	582	1.045	0.5635	0.7095
CLK2	CLK2-8	x	504	423	0.862	0.05519	0.1424
CLK3	CLK3-1	x	758	733	0.97	0.6227	0.7535
CLK3	CLK3-2	x	960	785	0.838	0.01237	0.0491
CLK3	CLK3-3	x	706	732	1.031	0.653	0.7767
CLK3	CLK3-4	x	991	938	0.951	0.3635	0.5288
CLK3	CLK3-5	x	660	531	0.829	0.00763	0.03422
CLK3	CLK3-6	x	552	427	0.808	0.006721	0.03141
CLK3	CLK3-7	x	427	370	0.892	0.1659	0.3093
CLK3	CLK3-8	x	441	384	0.89	0.1237	0.2517
CLK4	CLK4-1	x	2872	2937	1.022	0.6111	0.7446
CLK4	CLK4-2	x	891	1026	1.139	0.01721	0.06241
CLK4	CLK4-3	x	1799	1580	0.889	0.04419	0.1208
CLK4	CLK4-4	x	857	856	0.995	0.9373	0.9657
CLK4	CLK4-5	x	626	566	0.917	0.2098	0.3627
CLK4	CLK4-6	x	913	879	0.967	0.5881	0.7283
CLK4	CLK4-7	x	585	614	1.041	0.5743	0.7174
CLK4	CLK4-8	x	463	532	1.127	0.09153	0.2029
CMPK2	CMPK2-1	x	369	622	1.531	8.893e-08	4.97e-06
CMPK2	CMPK2-2	x	528	896	1.551	1.57e-08	1.316e-06
CMPK2	CMPK2-3	x	636	638	1.002	0.9745	0.9841
CMPK2	CMPK2-4	x	1995	1864	0.938	0.2135	0.3679
CMPK2	CMPK2-5	x	748	917	1.196	0.008413	0.03691
CMPK2	CMPK2-6	x	627	684	1.079	0.2593	0.4197
CMPK2	CMPK2-7	x	422	384	0.927	0.3423	0.5066
CMPK2	CMPK2-8	x	674	663	0.985	0.8331	0.9014
COASY	COASY-1	x	812	726	0.903	0.101	0.2185
COASY	COASY-2	x	722	723	1.003	0.9683	0.9822
COASY	COASY-3	x	858	970	1.114	0.08501	0.1928
COASY	COASY-4	x	932	911	0.979	0.7437	0.84
COASY	COASY-5	x	858	671	0.807	0.002239	0.01399
COASY	COASY-6	x	171	268	1.371	0.0007264	0.006057
COASY	COASY-7	x	595	780	1.253	0.002831	0.01651
COASY	COASY-8	x	349	420	1.153	0.09678	0.2116
COL4A3BP	COL4A3BP-1	x	524	477	0.921	0.2461	0.405
COL4A3BP	COL4A3BP-2	x	779	835	1.062	0.3457	0.5107
COL4A3BP	COL4A3BP-3	x	738	839	1.12	0.07468	0.1756
COL4A3BP	COL4A3BP-4	x	630	585	0.943	0.4294	0.5922
COL4A3BP	COL4A3BP-5	x	869	739	0.868	0.03688	0.107
COL4A3BP	COL4A3BP-6	x	492	648	1.269	0.0005924	0.005162
COL4A3BP	COL4A3BP-7	x	858	758	0.894	0.0758	0.1773
COL4A3BP	COL4A3BP-8	x	774	679	0.888	0.08724	0.1962
CPNE3	CPNE3-1	x	1259	1228	0.98	0.714	0.8192
CPNE3	CPNE3-2	x	1422	1043	0.761	2.844e-05	0.0005012
CPNE3	CPNE3-3	x	1038	1111	1.06	0.3764	0.5412
CPNE3	CPNE3-4	x	1144	991	0.877	0.01915	0.06732
CPNE3	CPNE3-5	x	1132	1283	1.12	0.06011	0.1504
CPNE3	CPNE3-6	x	647	811	1.215	0.00497	0.02501
CPNE3	CPNE3-7	x	526	841	1.315	0.00748	0.03382
CPNE3	CPNE3-8	x	535	638	1.164	0.03203	0.09633
CRKL	CRKL-1	x	1009	336	0.592	4.567e-07	1.828e-05
CRKL	CRKL-2	x	824	680	0.842	0.007133	0.03268
CRKL	CRKL-3	x	1230	750	0.729	0.001452	0.01022
CRKL	CRKL-4	x	1038	838	0.825	0.002586	0.01544
CRKL	CRKL-5	x	723	436	0.644	1.967e-10	3.13e-08
CRKL	CRKL-6	x	557	320	0.62	3.58e-11	7.164e-09
CRKL	CRKL-7	x	509	375	0.777	0.0009332	0.007319
CRKL	CRKL-8	x	1062	1234	1.104	0.3114	0.475
CROT	CROT-1	x	1025	783	0.786	0.0001517	0.001928
CROT	CROT-2	x	1263	1340	1.058	0.2755	0.438
CROT	CROT-3	x	844	808	0.96	0.5005	0.6556
CROT	CROT-4	x	897	860	0.961	0.4882	0.6453
CROT	CROT-5	x	477	470	0.987	0.8618	0.9198
CROT	CROT-6	x	573	865	1.424	3.616e-07	1.526e-05
CROT	CROT-7	x	819	946	1.139	0.03231	0.09673
CROT	CROT-8	x	500	492	0.988	0.8738	0.9258
CSF1R	CSF1R-1	x	665	529	0.831	0.0254	0.08212
CSF1R	CSF1R-2	x	733	706	0.965	0.568	0.7129
CSF1R	CSF1R-3	x	729	644	0.893	0.07488	0.1759
CSF1R	CSF1R-4	x	578	875	1.427	3.27e-07	1.409e-05
CSF1R	CSF1R-5	x	433	471	1.071	0.3736	0.5384
CSF1R	CSF1R-6	x	647	638	0.989	0.8596	0.9187
CSF1R	CSF1R-7	x	479	454	0.957	0.6069	0.7418
CSF1R	CSF1R-8	x	538	518	0.971	0.6836	0.7974
CSK	CSK-1	x	767	622	0.832	0.006788	0.03157
CSK	CSK-2	x	975	890	0.922	0.1712	0.3155
CSK	CSK-3	x	992	718	0.756	6.796e-05	0.0009851
CSK	CSK-4	x	784	512	0.69	6.774e-08	4.001e-06
CSK	CSK-5	x	518	421	0.844	0.03529	0.1035
CSK	CSK-6	x	805	551	0.71	6.757e-08	4.001e-06
CSK	CSK-7	x	412	291	0.747	0.000207	0.002451
CSK	CSK-8	x	533	471	0.901	0.1622	0.3048
CSNK1A1	CSNK1A1-1	x	452	488	1.055	0.5414	0.691
CSNK1A1	CSNK1A1-2	x	806	774	0.964	0.5536	0.7
CSNK1A1	CSNK1A1-3	x	693	689	0.993	0.9276	0.9602
CSNK1A1	CSNK1A1-4	x	752	571	0.785	0.0004633	0.00431
CSNK1A1	CSNK1A1-5	x	563	639	1.117	0.09426	0.2075
CSNK1A1	CSNK1A1-6	x	757	680	0.906	0.1111	0.2333
CSNK1A1	CSNK1A1-7	x	483	524	1.074	0.3152	0.4784
CSNK1A1	CSNK1A1-8	x	403	300	0.788	0.004078	0.0217
CSNK1A1L	CSNK1A1L-1	x	1238	1056	0.87	0.02941	0.09051
CSNK1A1L	CSNK1A1L-2	x	1063	813	0.79	0.0004352	0.004141
CSNK1A1L	CSNK1A1L-3	x	987	1212	1.19	0.0115	0.04671
CSNK1A1L	CSNK1A1L-4	x	981	867	0.892	0.04397	0.1204
CSNK1A1L	CSNK1A1L-5	x	1428	1553	1.081	0.1272	0.2568
CSNK1A1L	CSNK1A1L-6	x	928	925	0.997	0.957	0.9757
CSNK1A1L	CSNK1A1L-7	x	1529	1695	1.1	0.06315	0.1556
CSNK1A1L	CSNK1A1L-8	x	1019	739	0.757	6.391e-05	0.0009418
CSNK1D	CSNK1D-1	x	1082	965	0.904	0.0988	0.2148
CSNK1D	CSNK1D-2	x	425	492	1.122	0.1588	0.3008
CSNK1D	CSNK1D-3	x	615	627	1.017	0.7916	0.8716
CSNK1D	CSNK1D-4	x	663	632	0.958	0.5215	0.6755
CSNK1D	CSNK1D-5	x	875	1046	1.171	0.01619	0.05964
CSNK1D	CSNK1D-6	x	848	704	0.846	0.007801	0.03478
CSNK1D	CSNK1D-7	x	563	597	1.053	0.4498	0.611
CSNK1D	CSNK1D-8	x	962	1031	1.065	0.2834	0.4464
CSNK1E	CSNK1E-1	x	1412	1266	0.901	0.06347	0.1561
CSNK1E	CSNK1E-2	x	864	723	0.851	0.01128	0.04596
CSNK1E	CSNK1E-3	x	571	572	1.001	0.9862	0.9916
CSNK1E	CSNK1E-4	x	938	834	0.899	0.07312	0.1727
CSNK1E	CSNK1E-5	x	563	475	0.865	0.05525	0.1425
CSNK1E	CSNK1E-6	x	500	681	1.298	0.000329	0.00339
CSNK1E	CSNK1E-7	x	1130	1145	1.013	0.818	0.8906
CSNK1E	CSNK1E-8	x	358	316	0.907	0.2511	0.4106
CSNK1G1	CSNK1G1-1	x	1293	1176	0.917	0.1349	0.2682
CSNK1G1	CSNK1G1-2	x	1103	1320	1.177	0.004376	0.02277
CSNK1G1	CSNK1G1-3	x	825	964	1.151	0.01848	0.06583
CSNK1G1	CSNK1G1-4	x	454	460	1.012	0.8719	0.9248
CSNK1G1	CSNK1G1-5	x	532	499	0.946	0.4557	0.6161
CSNK1G1	CSNK1G1-6	x	1087	971	0.905	0.1579	0.2995
CSNK1G1	CSNK1G1-7	x	708	714	1.009	0.8905	0.9367
CSNK1G1	CSNK1G1-8	x	889	870	0.983	0.8056	0.8822
CSNK1G2	CSNK1G2-1	x	671	708	1.047	0.4833	0.6399
CSNK1G2	CSNK1G2-2	x	683	651	0.959	0.5407	0.6903
CSNK1G2	CSNK1G2-3	x	647	697	1.067	0.3084	0.4722
CSNK1G2	CSNK1G2-4	x	730	731	1.001	0.9838	0.9902
CSNK1G2	CSNK1G2-5	x	884	697	0.809	0.0007635	0.006299
CSNK1G2	CSNK1G2-6	x	678	632	0.943	0.4138	0.578
CSNK1G2	CSNK1G2-7	x	1872	1836	0.983	0.7378	0.8361
CSNK1G2	CSNK1G2-8	x	31	29	0.984	0.8625	0.9201
CSNK1G3	CSNK1G3-1	x	724	845	1.146	0.04309	0.1187
CSNK1G3	CSNK1G3-2	x	895	867	0.973	0.6764	0.7926
CSNK1G3	CSNK1G3-3	x	1130	1202	1.059	0.3197	0.4835
CSNK1G3	CSNK1G3-4	x	894	817	0.927	0.2972	0.4601
CSNK1G3	CSNK1G3-5	x	615	672	1.073	0.3569	0.5217
CSNK1G3	CSNK1G3-6	x	712	834	1.147	0.05038	0.1337
CSNK1G3	CSNK1G3-7	x	831	860	1.029	0.6666	0.7852
CSNK1G3	CSNK1G3-8	x	545	594	1.08	0.246	0.4049
CSNK2A1	CSNK2A1-1	x	685	791	1.133	0.0758	0.1773
CSNK2A1	CSNK2A1-2	x	1705	1529	0.905	0.05553	0.1429
CSNK2A1	CSNK2A1-3	x	1018	1051	1.03	0.6395	0.7658
CSNK2A1	CSNK2A1-4	x	813	980	1.186	0.003201	0.01818
CSNK2A1	CSNK2A1-5	x	473	616	1.256	0.0009999	0.007697
CSNK2A1	CSNK2A1-6	x	743	740	0.995	0.9349	0.9645
CSNK2A1	CSNK2A1-7	x	881	1006	1.129	0.03769	0.1086
CSNK2A1	CSNK2A1-8	x	958	975	1.016	0.7872	0.8681
CSNK2A2	CSNK2A2-1	x	910	808	0.897	0.06657	0.1613
CSNK2A2	CSNK2A2-2	x	1154	1050	0.917	0.1148	0.2396
CSNK2A2	CSNK2A2-3	x	553	626	1.115	0.1046	0.2239
CSNK2A2	CSNK2A2-4	x	953	826	0.878	0.02815	0.0875
CSNK2A2	CSNK2A2-5	x	747	734	0.984	0.8264	0.8965
CSNK2A2	CSNK2A2-6	x	460	487	1.053	0.4919	0.6478
CSNK2A2	CSNK2A2-7	x	664	760	1.129	0.04975	0.1324
CSNK2A2	CSNK2A2-8	x	266	293	1.077	0.3824	0.5473
CSNK2B	CSNK2B-1	x	794	884	1.103	0.12	0.2467
CSNK2B	CSNK2B-2	x	938	787	0.852	0.005501	0.02692
CSNK2B	CSNK2B-3	x	996	1189	1.175	0.005647	0.02746
CSNK2B	CSNK2B-4	x	552	377	0.733	0.0001202	0.001574
CSNK2B	CSNK2B-5	x	831	619	0.771	7.628e-05	0.001083
CSNK2B	CSNK2B-6	x	666	618	0.939	0.4012	0.5655
CSNK2B	CSNK2B-7	x	671	745	1.093	0.2159	0.3708
CSNK2B	CSNK2B-8	x	536	474	0.9	0.1595	0.3016
DAPK1	DAPK1-1	x	697	650	0.94	0.3361	0.5005
DAPK1	DAPK1-2	x	1118	803	0.739	1.144e-07	6.281e-06
DAPK1	DAPK1-3	x	599	455	0.791	0.001585	0.0109
DAPK1	DAPK1-4	x	1892	1734	0.923	0.1805	0.327
DAPK1	DAPK1-5	x	447	404	0.921	0.3195	0.4834
DAPK1	DAPK1-6	x	691	600	0.892	0.1398	0.2739
DAPK1	DAPK1-7	x	672	660	0.985	0.8172	0.8901
DAPK1	DAPK1-8	x	746	744	0.998	0.9724	0.9833
DAPK2	DAPK2-1	x	1084	818	0.782	0.0004428	0.004181
DAPK2	DAPK2-2	x	655	575	0.892	0.088	0.1975
DAPK2	DAPK2-3	x	656	551	0.86	0.02721	0.08588
DAPK2	DAPK2-4	x	920	778	0.857	0.01014	0.04251
DAPK2	DAPK2-5	x	1270	1073	0.857	0.004308	0.02256
DAPK2	DAPK2-6	x	301	480	1.475	6.006e-07	2.314e-05
DAPK2	DAPK2-7	x	243	301	1.174	0.0718	0.1705
DAPK2	DAPK2-8	x	430	397	0.94	0.4679	0.6263
DAPK3	DAPK3-1	x	595	568	0.958	0.5215	0.6755
DAPK3	DAPK3-2	x	403	391	0.977	0.7949	0.8727
DAPK3	DAPK3-3	x	755	1020	1.299	0.0001493	0.00191
DAPK3	DAPK3-4	x	570	557	0.978	0.7525	0.8457
DAPK3	DAPK3-5	x	571	591	1.028	0.6815	0.7958
DAPK3	DAPK3-6	x	948	828	0.883	0.02855	0.08833
DAPK3	DAPK3-7	x	342	425	1.188	0.03392	0.1004
DAPK3	DAPK3-8	x	634	631	0.994	0.933	0.9636
DCAKD	DCAKD-1	x	622	552	0.903	0.1565	0.2977
DCAKD	DCAKD-2	x	871	832	0.963	0.5448	0.6934
DCAKD	DCAKD-3	x	787	973	1.21	0.005075	0.02537
DCAKD	DCAKD-4	x	590	596	1.009	0.8893	0.9366
DCAKD	DCAKD-5	x	719	587	0.842	0.01944	0.06807
DCAKD	DCAKD-6	x	406	441	1.072	0.367	0.5331
DCAKD	DCAKD-7	x	767	670	0.89	0.1065	0.2269
DCAKD	DCAKD-8	x	770	801	1.038	0.5207	0.6751
DCK	DCK-1	x	511	836	1.5	2.7e-07	1.213e-05
DCK	DCK-2	x	852	811	0.956	0.493	0.649
DCK	DCK-3	x	1244	1405	1.122	0.02773	0.08676
DCK	DCK-4	x	1355	1373	1.011	0.8289	0.8989
DCK	DCK-5	x	617	649	1.044	0.5779	0.7211
DCK	DCK-6	x	839	941	1.11	0.07779	0.1806
DCK	DCK-7	x	55	84	1.225	0.05164	0.1363
DCK	DCK-8	x	525	641	1.189	0.01228	0.04882
DCLK1	DCLK1-1	x	1036	1140	1.091	0.1418	0.2758
DCLK1	DCLK1-2	x	668	688	1.025	0.7292	0.8293
DCLK1	DCLK1-3	x	728	647	0.9	0.1135	0.2374
DCLK1	DCLK1-4	x	941	1062	1.115	0.06955	0.1667
DCLK1	DCLK1-5	x	923	836	0.915	0.1434	0.2779
DCLK1	DCLK1-6	x	420	478	1.112	0.1868	0.3349
DCLK1	DCLK1-7	x	1043	844	0.824	0.0007065	0.005932
DCLK1	DCLK1-8	x	637	609	0.961	0.5449	0.6934
DCLK2	DCLK2-1	x	1304	809	0.669	6.195e-08	3.805e-06
DCLK2	DCLK2-2	x	512	573	1.103	0.1458	0.2814
DCLK2	DCLK2-3	x	685	738	1.067	0.3294	0.4936
DCLK2	DCLK2-4	x	781	820	1.047	0.4939	0.6498
DCLK2	DCLK2-5	x	1255	1081	0.87	0.01284	0.05046
DCLK2	DCLK2-6	x	493	556	1.096	0.2691	0.4312
DCLK2	DCLK2-7	x	998	905	0.921	0.2529	0.4126
DCLK2	DCLK2-8	x	725	818	1.114	0.08473	0.1926
DCLK3	DCLK3-1	x	1339	1191	0.896	0.03483	0.1025
DCLK3	DCLK3-2	x	728	749	1.023	0.7427	0.8397
DCLK3	DCLK3-3	x	1149	1084	0.948	0.4166	0.5809
DCLK3	DCLK3-4	x	1094	811	0.763	8.721e-06	0.0001946
DCLK3	DCLK3-5	x	1047	1179	1.117	0.03726	0.1077
DCLK3	DCLK3-6	x	669	727	1.079	0.2504	0.4097
DCLK3	DCLK3-7	x	655	802	1.2	0.002663	0.01573
DCLK3	DCLK3-8	x	847	719	0.866	0.02966	0.09108
DDR1	DDR1-1	x	425	341	0.834	0.02461	0.08041
DDR1	DDR1-2	x	1203	1061	0.894	0.08262	0.1892
DDR1	DDR1-3	x	852	738	0.881	0.05703	0.1455
DDR1	DDR1-4	x	578	769	1.252	0.005053	0.0253
DDR1	DDR1-5	x	785	701	0.903	0.1009	0.2185
DDR1	DDR1-6	x	481	380	0.817	0.006886	0.03191
DDR1	DDR1-7	x	368	284	0.833	0.04542	0.1234
DDR1	DDR1-8	x	749	795	1.053	0.4453	0.6072
DDR2	DDR2-1	x	1197	938	0.8	9.304e-05	0.001271
DDR2	DDR2-2	x	729	672	0.93	0.2606	0.4208
DDR2	DDR2-3	x	566	591	1.037	0.6518	0.7759
DDR2	DDR2-4	x	1410	1521	1.072	0.2209	0.3758
DDR2	DDR2-5	x	731	758	1.027	0.7098	0.8164
DDR2	DDR2-6	x	576	675	1.148	0.04483	0.1222
DDR2	DDR2-7	x	578	546	0.953	0.4888	0.6456
DDR2	DDR2-8	x	318	338	1.046	0.6027	0.7388
DGKA	DGKA-1	x	619	615	0.995	0.9403	0.9672
DGKA	DGKA-2	x	768	922	1.181	0.00346	0.01927
DGKA	DGKA-3	x	832	933	1.112	0.067	0.1619
DGKA	DGKA-4	x	1093	929	0.868	0.03997	0.1127
DGKA	DGKA-5	x	819	793	0.973	0.6452	0.7705
DGKA	DGKA-6	x	638	580	0.921	0.2554	0.4151
DGKA	DGKA-7	x	769	731	0.954	0.4445	0.6065
DGKA	DGKA-8	x	644	580	0.913	0.2094	0.3627
DGKB	DGKB-1	x	559	603	1.068	0.3461	0.5111
DGKB	DGKB-2	x	1026	1011	0.987	0.8219	0.8935
DGKB	DGKB-3	x	1544	889	0.703	0.0004342	0.004138
DGKB	DGKB-4	x	764	814	1.061	0.3195	0.4834
DGKB	DGKB-5	x	661	680	1.022	0.7671	0.8555
DGKB	DGKB-6	x	1449	1465	1.012	0.8292	0.899
DGKB	DGKB-7	x	615	722	1.151	0.04311	0.1187
DGKB	DGKB-8	x	356	438	1.182	0.03585	0.1047
DGKD	DGKD-1	x	793	742	0.943	0.3985	0.5637
DGKD	DGKD-2	x	1221	1104	0.917	0.2067	0.3593
DGKD	DGKD-3	x	860	943	1.088	0.1511	0.2896
DGKD	DGKD-4	x	858	799	0.945	0.3816	0.5467
DGKD	DGKD-5	x	885	952	1.07	0.2779	0.4402
DGKD	DGKD-6	x	414	466	1.107	0.1614	0.3037
DGKD	DGKD-7	x	922	794	0.872	0.02669	0.08475
DGKD	DGKD-8	x	712	979	1.324	1.33e-05	0.0002751
DGKE	DGKE-1	x	887	881	1.001	0.9902	0.9943
DGKE	DGKE-2	x	528	556	1.045	0.5584	0.7049
DGKE	DGKE-3	x	1650	1424	0.878	0.02811	0.08747
DGKE	DGKE-4	x	529	496	0.946	0.444	0.6059
DGKE	DGKE-5	x	1181	1013	0.868	0.01802	0.0645
DGKE	DGKE-6	x	655	674	1.022	0.7682	0.8562
DGKE	DGKE-7	x	441	380	0.892	0.1687	0.3124
DGKE	DGKE-8	x	546	630	1.135	0.05777	0.1469
DGKG	DGKG-1	x	885	977	1.094	0.1505	0.2888
DGKG	DGKG-2	x	1029	1084	1.051	0.3551	0.52
DGKG	DGKG-3	x	353	317	0.918	0.2983	0.4609
DGKG	DGKG-4	x	878	1253	1.355	3.148e-05	0.0005443
DGKG	DGKG-5	x	424	400	0.956	0.6017	0.7385
DGKG	DGKG-6	x	877	867	0.988	0.8583	0.9179
DGKG	DGKG-7	x	734	777	1.054	0.4196	0.5839
DGKG	DGKG-8	x	1093	1032	0.948	0.3749	0.5399
DGKH	DGKH-1	x	501	609	1.165	0.06009	0.1504
DGKH	DGKH-2	x	383	465	1.144	0.1448	0.28
DGKH	DGKH-3	x	553	750	1.274	0.003031	0.01739
DGKH	DGKH-4	x	1230	1064	0.874	0.01394	0.05347
DGKH	DGKH-5	x	306	308	1.007	0.9428	0.9681
DGKH	DGKH-6	x	442	407	0.932	0.3616	0.5271
DGKH	DGKH-7	x	650	780	1.167	0.03958	0.1121
DGKH	DGKH-8	x	619	627	1.006	0.9288	0.9612
DGKI	DGKI-1	x	517	553	1.066	0.37	0.5353
DGKI	DGKI-2	x	961	1010	1.045	0.4922	0.6481
DGKI	DGKI-3	x	610	576	0.95	0.4423	0.6045
DGKI	DGKI-4	x	688	855	1.21	0.004453	0.02312
DGKI	DGKI-5	x	272	376	1.305	0.0009969	0.007693
DGKI	DGKI-6	x	564	471	0.86	0.04398	0.1204
DGKI	DGKI-7	x	178	337	1.543	6.954e-06	0.0001647
DGKI	DGKI-8	x	674	655	0.975	0.6919	0.8031
DGKQ	DGKQ-1	x	898	842	0.951	0.4473	0.6092
DGKQ	DGKQ-2	x	1198	1539	1.259	2.502e-05	0.0004539
DGKQ	DGKQ-3	x	808	838	1.034	0.569	0.7137
DGKQ	DGKQ-4	x	1092	1159	1.057	0.2823	0.4453
DGKQ	DGKQ-5	x	30	60	1.252	0.02075	0.07127
DGKQ	DGKQ-6	x	897	795	0.898	0.1063	0.2267
DGKQ	DGKQ-7	x	179	477	1.449	0.0002681	0.002976
DGKQ	DGKQ-8	x	522	604	1.131	0.09142	0.2029
DGKZ	DGKZ-1	x	689	704	1.017	0.8064	0.8828
DGKZ	DGKZ-2	x	887	1030	1.146	0.0219	0.07405
DGKZ	DGKZ-3	x	764	670	0.901	0.1779	0.3237
DGKZ	DGKZ-4	x	555	701	1.231	0.001646	0.01122
DGKZ	DGKZ-5	x	682	605	0.898	0.1129	0.2364
DGKZ	DGKZ-6	x	681	724	1.056	0.3997	0.5643
DGKZ	DGKZ-7	x	584	628	1.063	0.3769	0.5416
DGKZ	DGKZ-8	x	1130	966	0.868	0.0145	0.0549
DGUOK	DGUOK-1	x	434	458	1.046	0.5628	0.7091
DGUOK	DGUOK-2	x	420	461	1.08	0.333	0.4973
DGUOK	DGUOK-3	x	825	846	1.021	0.7353	0.8338
DGUOK	DGUOK-4	x	982	1120	1.127	0.05724	0.1458
DGUOK	DGUOK-5	x	700	781	1.103	0.1347	0.268
DGUOK	DGUOK-6	x	655	763	1.148	0.02605	0.08347
DGUOK	DGUOK-7	x	824	713	0.884	0.08809	0.1975
DGUOK	DGUOK-8	x	637	643	1.011	0.8824	0.9315
DLG1	DLG1-1	x	1154	1013	0.89	0.09234	0.2045
DLG1	DLG1-2	x	1222	1315	1.073	0.1613	0.3036
DLG1	DLG1-3	x	1207	940	0.799	0.0005729	0.005063
DLG1	DLG1-4	x	762	683	0.907	0.1066	0.227
DLG1	DLG1-5	x	449	668	1.402	3.702e-06	9.732e-05
DLG1	DLG1-6	x	954	1340	1.342	2.58e-05	0.0004653
DLG1	DLG1-7	x	632	662	1.041	0.5317	0.6832
DLG1	DLG1-8	x	645	648	1.005	0.9475	0.97
DLG3	DLG3-1	x	640	627	0.982	0.771	0.858
DLG3	DLG3-2	x	684	896	1.267	0.0004224	0.00405
DLG3	DLG3-3	x	1065	1095	1.027	0.6292	0.7586
DLG3	DLG3-4	x	1011	803	0.823	0.008329	0.03665
DLG3	DLG3-5	x	1088	1078	0.992	0.8922	0.9379
DLG3	DLG3-6	x	1135	1042	0.924	0.185	0.3328
DLG3	DLG3-7	x	236	228	0.976	0.7904	0.8705
DLG3	DLG3-8	x	813	1006	1.21	0.003407	0.01908
DMPK	DMPK-1	x	498	554	1.093	0.2057	0.3585
DMPK	DMPK-2	x	264	384	1.315	0.002837	0.01652
DMPK	DMPK-3	x	568	694	1.183	0.0267	0.08475
DMPK	DMPK-4	x	728	1035	1.337	0.0002146	0.002522
DMPK	DMPK-5	x	773	621	0.822	0.002063	0.01324
DMPK	DMPK-6	x	688	652	0.953	0.4436	0.6058
DMPK	DMPK-7	x	805	932	1.143	0.01951	0.06819
DMPK	DMPK-8	x	501	345	0.747	0.0006267	0.005407
DSTYK	DSTYK-1	x	1056	1048	0.995	0.9252	0.9586
DSTYK	DSTYK-2	x	946	735	0.807	0.003529	0.01957
DSTYK	DSTYK-3	x	571	557	0.979	0.7626	0.8526
DSTYK	DSTYK-4	x	1077	969	0.906	0.07759	0.1803
DSTYK	DSTYK-5	x	905	865	0.961	0.5108	0.6657
DSTYK	DSTYK-6	x	827	712	0.88	0.07979	0.184
DSTYK	DSTYK-7	x	624	651	1.042	0.5459	0.6939
DSTYK	DSTYK-8	x	731	744	1.016	0.8067	0.8829
DYRK1A	DYRK1A-1	x	726	576	0.822	0.01069	0.04422
DYRK1A	DYRK1A-2	x	897	905	1.006	0.916	0.9532
DYRK1A	DYRK1A-3	x	927	828	0.901	0.07662	0.1784
DYRK1A	DYRK1A-4	x	731	829	1.114	0.1091	0.2304
DYRK1A	DYRK1A-5	x	742	876	1.16	0.01543	0.05762
DYRK1A	DYRK1A-6	x	652	670	1.023	0.7482	0.8434
DYRK1A	DYRK1A-7	x	841	720	0.874	0.05647	0.1443
DYRK1A	DYRK1A-8	x	529	434	0.848	0.04166	0.1159
DYRK1B	DYRK1B-1	x	602	664	1.09	0.1965	0.3472
DYRK1B	DYRK1B-2	x	742	540	0.881	0.2152	0.37
DYRK1B	DYRK1B-3	x	687	652	0.953	0.4767	0.6341
DYRK1B	DYRK1B-4	x	981	1216	1.217	0.0004626	0.00431
DYRK1B	DYRK1B-5	x	634	489	0.798	0.001493	0.01043
DYRK1B	DYRK1B-6	x	157	209	1.179	0.1068	0.2271
DYRK1B	DYRK1B-7	x	603	600	0.995	0.9423	0.9681
DYRK1B	DYRK1B-8	x	584	755	1.251	0.001551	0.01073
DYRK2	DYRK2-1	x	718	728	1.013	0.8491	0.9129
DYRK2	DYRK2-2	x	615	581	0.951	0.4589	0.6186
DYRK2	DYRK2-3	x	681	634	0.943	0.4219	0.5866
DYRK2	DYRK2-4	x	1237	1085	0.889	0.06176	0.1533
DYRK2	DYRK2-5	x	837	1064	1.226	0.004481	0.02321
DYRK2	DYRK2-6	x	400	370	0.934	0.371	0.5361
DYRK2	DYRK2-7	x	682	476	0.734	1.157e-05	0.0002466
DYRK2	DYRK2-8	x	408	396	0.975	0.7553	0.8471
DYRK3	DYRK3-1	x	827	987	1.171	0.01072	0.04428
DYRK3	DYRK3-2	x	544	631	1.136	0.07255	0.1717
DYRK3	DYRK3-3	x	680	768	1.114	0.08639	0.1949
DYRK3	DYRK3-4	x	1008	969	0.965	0.5638	0.7096
DYRK3	DYRK3-5	x	857	862	1.005	0.9285	0.961
DYRK3	DYRK3-6	x	607	686	1.115	0.08928	0.1995
DYRK3	DYRK3-7	x	648	452	0.749	0.0004011	0.003894
DYRK3	DYRK3-8	x	697	674	0.97	0.6618	0.7822
DYRK4	DYRK4-1	x	834	793	0.957	0.4903	0.6467
DYRK4	DYRK4-2	x	245	332	1.268	0.006126	0.0293
DYRK4	DYRK4-3	x	968	856	0.894	0.05994	0.1502
DYRK4	DYRK4-4	x	1214	931	0.787	4.056e-05	0.0006553
DYRK4	DYRK4-5	x	781	730	0.943	0.3938	0.5597
DYRK4	DYRK4-6	x	432	599	1.316	0.0002521	0.002844
DYRK4	DYRK4-7	x	526	652	1.209	0.004706	0.02399
DYRK4	DYRK4-8	x	722	886	1.2	0.003895	0.02103
EEF2K	EEF2K-1	x	747	591	0.816	0.003469	0.0193
EEF2K	EEF2K-2	x	777	778	1.001	0.9845	0.9906
EEF2K	EEF2K-3	x	861	917	1.06	0.3048	0.4684
EEF2K	EEF2K-4	x	1181	1027	0.883	0.05343	0.1396
EEF2K	EEF2K-5	x	528	521	0.988	0.864	0.9212
EEF2K	EEF2K-6	x	752	873	1.145	0.02745	0.08619
EEF2K	EEF2K-7	x	685	730	1.055	0.451	0.6122
EEF2K	EEF2K-8	x	665	583	0.892	0.09687	0.2118
EGFR	EGFR-1	x	476	431	0.922	0.3134	0.4763
EGFR	EGFR-2	x	774	905	1.153	0.01548	0.05776
EGFR	EGFR-3	x	377	425	1.105	0.2005	0.3521
EGFR	EGFR-4	x	1127	1015	0.908	0.07832	0.1812
EGFR	EGFR-5	x	810	854	1.049	0.422	0.5866
EGFR	EGFR-6	x	1174	931	0.809	0.0001589	0.001996
EGFR	EGFR-7	x	576	516	0.908	0.2001	0.3519
EGFR	EGFR-8	x	675	785	1.145	0.02823	0.08771
EIF2AK1	EIF2AK1-1	x	582	613	1.045	0.5289	0.6815
EIF2AK1	EIF2AK1-2	x	728	699	0.964	0.5483	0.6953
EIF2AK1	EIF2AK1-3	x	277	477	1.5	4.271e-06	0.0001113
EIF2AK1	EIF2AK1-4	x	807	817	1.011	0.8588	0.918
EIF2AK1	EIF2AK1-5	x	434	423	0.981	0.8085	0.8845
EIF2AK1	EIF2AK1-6	x	534	601	1.108	0.1284	0.2588
EIF2AK1	EIF2AK1-7	x	399	461	1.13	0.09424	0.2075
EIF2AK1	EIF2AK1-8	x	1008	1041	1.031	0.5919	0.7303
EIF2AK2	EIF2AK2-1	x	1175	949	0.829	0.005573	0.02716
EIF2AK2	EIF2AK2-2	x	438	573	1.252	0.003525	0.01957
EIF2AK2	EIF2AK2-3	x	1012	866	0.865	0.009015	0.03884
EIF2AK2	EIF2AK2-4	x	998	861	0.875	0.02649	0.08437
EIF2AK2	EIF2AK2-5	x	500	457	0.928	0.3513	0.5163
EIF2AK2	EIF2AK2-6	x	710	1063	1.396	2.042e-05	0.000385
EIF2AK2	EIF2AK2-7	x	287	456	1.42	7.644e-05	0.001083
EIF2AK2	EIF2AK2-8	x	951	957	1.006	0.9258	0.959
EIF2AK3	EIF2AK3-1	x	667	963	1.387	6.45e-07	2.442e-05
EIF2AK3	EIF2AK3-2	x	592	669	1.107	0.1797	0.3261
EIF2AK3	EIF2AK3-3	x	734	778	1.053	0.4147	0.5792
EIF2AK3	EIF2AK3-4	x	634	608	0.965	0.6073	0.7421
EIF2AK3	EIF2AK3-5	x	856	794	0.937	0.3569	0.5217
EIF2AK3	EIF2AK3-6	x	1220	1381	1.12	0.04673	0.1262
EIF2AK3	EIF2AK3-7	x	564	468	0.851	0.02348	0.07777
EIF2AK3	EIF2AK3-8	x	669	717	1.059	0.4245	0.5887
EIF2AK4	EIF2AK4-1	x	517	353	0.728	4.536e-05	0.0007179
EIF2AK4	EIF2AK4-2	x	1441	918	0.674	8.426e-09	7.562e-07
EIF2AK4	EIF2AK4-3	x	715	678	0.954	0.4998	0.6554
EIF2AK4	EIF2AK4-4	x	497	292	0.665	2.21e-06	6.529e-05
EIF2AK4	EIF2AK4-5	x	397	549	1.278	0.004729	0.02405
EIF2AK4	EIF2AK4-6	x	640	521	0.84	0.01998	0.06924
EIF2AK4	EIF2AK4-7	x	580	545	0.947	0.4685	0.6266
EIF2AK4	EIF2AK4-8	x	527	353	0.718	2.4e-05	0.0004375
EPHA1	EPHA1-1	x	1548	1549	1.001	0.9855	0.9914
EPHA1	EPHA1-2	x	770	553	0.76	0.0003251	0.003367
EPHA1	EPHA1-3	x	543	744	1.316	6.545e-05	0.0009532
EPHA1	EPHA1-4	x	800	930	1.148	0.01426	0.05431
EPHA1	EPHA1-5	x	1281	1209	0.95	0.4123	0.5764
EPHA1	EPHA1-6	x	489	550	1.106	0.181	0.3274
EPHA1	EPHA1-7	x	753	792	1.047	0.4605	0.6205
EPHA1	EPHA1-8	x	1155	1031	0.901	0.08214	0.1886
EPHA10	EPHA10-1	x	533	571	1.061	0.3776	0.5423
EPHA10	EPHA10-2	x	711	651	0.925	0.225	0.38
EPHA10	EPHA10-3	x	1059	1074	1.014	0.8123	0.8861
EPHA10	EPHA10-4	x	506	527	1.036	0.6035	0.7392
EPHA10	EPHA10-5	x	729	807	1.093	0.1453	0.2809
EPHA10	EPHA10-6	x	119	187	1.282	0.01598	0.05898
EPHA10	EPHA10-7	x	1100	824	0.851	0.1162	0.2411
EPHA10	EPHA10-8	x	754	651	0.879	0.07665	0.1784
EPHA2	EPHA2-1	x	1220	1249	1.02	0.7137	0.8192
EPHA2	EPHA2-2	x	634	735	1.137	0.07492	0.1759
EPHA2	EPHA2-3	x	900	1145	1.249	5.064e-05	0.0007869
EPHA2	EPHA2-4	x	533	615	1.133	0.06223	0.154
EPHA2	EPHA2-5	x	1290	1049	0.831	0.004057	0.02162
EPHA2	EPHA2-6	x	830	741	0.904	0.1006	0.218
EPHA2	EPHA2-7	x	402	421	1.039	0.6331	0.7608
EPHA2	EPHA2-8	x	695	622	0.907	0.1361	0.2695
EPHA3	EPHA3-1	x	821	909	1.094	0.1745	0.3198
EPHA3	EPHA3-2	x	1012	933	0.929	0.1821	0.3289
EPHA3	EPHA3-3	x	1002	1091	1.082	0.1413	0.2754
EPHA3	EPHA3-4	x	1345	1247	0.932	0.2248	0.3798
EPHA3	EPHA3-5	x	818	681	0.851	0.01623	0.05976
EPHA3	EPHA3-6	x	696	666	0.96	0.5111	0.6658
EPHA3	EPHA3-7	x	696	755	1.074	0.2742	0.4367
EPHA3	EPHA3-8	x	603	557	0.934	0.3126	0.4758
EPHA4	EPHA4-1	x	1029	1118	1.079	0.1808	0.3272
EPHA4	EPHA4-2	x	1716	1466	0.862	0.002159	0.01372
EPHA4	EPHA4-3	x	905	835	0.929	0.2423	0.4006
EPHA4	EPHA4-4	x	869	719	0.849	0.0138	0.053
EPHA4	EPHA4-5	x	535	514	0.967	0.6542	0.7775
EPHA4	EPHA4-6	x	442	530	1.165	0.04711	0.1268
EPHA4	EPHA4-7	x	738	884	1.174	0.01212	0.04847
EPHA4	EPHA4-8	x	805	864	1.067	0.2923	0.4559
EPHA5	EPHA5-1	x	1122	1100	0.982	0.7524	0.8457
EPHA5	EPHA5-2	x	1174	994	0.86	0.02363	0.0781
EPHA5	EPHA5-3	x	1284	1093	0.861	0.005429	0.02675
EPHA5	EPHA5-4	x	1037	1067	1.027	0.67	0.7877
EPHA5	EPHA5-5	x	451	443	0.984	0.8388	0.9063
EPHA5	EPHA5-6	x	545	541	0.993	0.9197	0.9554
EPHA5	EPHA5-7	x	891	678	0.787	0.000891	0.007078
EPHA5	EPHA5-8	x	761	727	0.965	0.6155	0.7487
EPHA6	EPHA6-1	x	995	1053	1.054	0.323	0.487
EPHA6	EPHA6-2	x	671	653	0.977	0.7281	0.8286
EPHA6	EPHA6-3	x	528	751	1.338	0.0001509	0.001926
EPHA6	EPHA6-4	x	1102	1079	0.982	0.7387	0.8369
EPHA6	EPHA6-5	x	793	951	1.175	0.01412	0.05402
EPHA6	EPHA6-6	x	953	946	0.993	0.9152	0.9529
EPHA6	EPHA6-7	x	592	541	0.927	0.3081	0.4719
EPHA6	EPHA6-8	x	14	11	0.962	0.5792	0.722
EPHA7	EPHA7-1	x	1414	1269	0.906	0.09812	0.2136
EPHA7	EPHA7-2	x	968	932	0.967	0.5496	0.6962
EPHA7	EPHA7-3	x	634	552	0.884	0.06095	0.1518
EPHA7	EPHA7-4	x	1452	1110	0.825	0.04051	0.1137
EPHA7	EPHA7-5	x	1093	986	0.908	0.07365	0.1736
EPHA7	EPHA7-6	x	548	571	1.033	0.6608	0.7813
EPHA7	EPHA7-7	x	512	468	0.925	0.304	0.4673
EPHA7	EPHA7-8	x	824	758	0.928	0.2565	0.4163
EPHA8	EPHA8-1	x	458	646	1.328	0.0002249	0.002609
EPHA8	EPHA8-2	x	1258	1195	0.955	0.4277	0.5909
EPHA8	EPHA8-3	x	826	806	0.978	0.7193	0.8228
EPHA8	EPHA8-4	x	639	674	1.047	0.4819	0.6389
EPHA8	EPHA8-5	x	621	559	0.912	0.1944	0.3449
EPHA8	EPHA8-6	x	784	717	0.923	0.1883	0.3369
EPHA8	EPHA8-7	x	940	955	1.014	0.8012	0.878
EPHA8	EPHA8-8	x	671	701	1.039	0.5338	0.6848
EPHB1	EPHB1-1	x	1172	1289	1.09	0.104	0.2233
EPHB1	EPHB1-2	x	928	894	0.966	0.6074	0.7421
EPHB1	EPHB1-3	x	504	750	1.404	2.406e-06	6.989e-05
EPHB1	EPHB1-4	x	1316	1172	0.896	0.06023	0.1504
EPHB1	EPHB1-5	x	638	581	0.926	0.2943	0.458
EPHB1	EPHB1-6	x	708	691	0.977	0.7321	0.8312
EPHB1	EPHB1-7	x	402	378	0.951	0.5175	0.6722
EPHB1	EPHB1-8	x	1317	913	0.734	9.497e-06	0.0002075
EPHB2	EPHB2-1	x	1278	1219	0.96	0.5237	0.6774
EPHB2	EPHB2-2	x	467	830	1.645	1.124e-12	2.907e-10
EPHB2	EPHB2-3	x	1492	1411	0.951	0.3941	0.56
EPHB2	EPHB2-4	x	992	911	0.926	0.1842	0.3317
EPHB2	EPHB2-5	x	444	665	1.383	7.555e-05	0.001078
EPHB2	EPHB2-6	x	760	814	1.063	0.3367	0.5009
EPHB2	EPHB2-7	x	461	580	1.225	0.002329	0.01438
EPHB2	EPHB2-8	x	535	777	1.38	3.249e-06	8.801e-05
EPHB3	EPHB3-1	x	1810	1759	0.974	0.6143	0.7477
EPHB3	EPHB3-2	x	556	577	1.034	0.613	0.7468
EPHB3	EPHB3-3	x	829	876	1.051	0.4344	0.597
EPHB3	EPHB3-4	x	497	759	1.437	5.045e-07	1.981e-05
EPHB3	EPHB3-5	x	589	730	1.208	0.004099	0.02175
EPHB3	EPHB3-6	x	990	823	0.852	0.0197	0.06867
EPHB3	EPHB3-7	x	433	496	1.112	0.2005	0.3521
EPHB3	EPHB3-8	x	778	828	1.059	0.3351	0.4995
EPHB4	EPHB4-1	x	1239	945	0.784	0.0001112	0.001477
EPHB4	EPHB4-2	x	967	956	0.99	0.8572	0.9173
EPHB4	EPHB4-3	x	418	520	1.202	0.01583	0.05857
EPHB4	EPHB4-4	x	1117	1045	0.941	0.298	0.4605
EPHB4	EPHB4-5	x	787	711	0.912	0.1629	0.3055
EPHB4	EPHB4-6	x	163	416	1.912	8.986e-12	2.065e-09
EPHB4	EPHB4-7	x	454	622	1.303	0.0004762	0.004403
EPHB4	EPHB4-8	x	281	436	1.391	0.0002472	0.002814
EPHB6	EPHB6-1	x	645	800	1.198	0.01296	0.0507
EPHB6	EPHB6-2	x	944	992	1.048	0.4051	0.5699
EPHB6	EPHB6-3	x	815	823	1.01	0.8702	0.9247
EPHB6	EPHB6-4	x	603	709	1.151	0.05925	0.1492
EPHB6	EPHB6-5	x	647	637	0.99	0.8998	0.9425
EPHB6	EPHB6-6	x	673	608	0.915	0.1892	0.3379
EPHB6	EPHB6-7	x	458	632	1.293	0.001904	0.01244
EPHB6	EPHB6-8	x	969	952	0.983	0.7515	0.8456
ERBB2	ERBB2-1	x	830	809	0.975	0.6779	0.7937
ERBB2	ERBB2-2	x	605	666	1.087	0.2298	0.3854
ERBB2	ERBB2-3	x	835	796	0.96	0.5893	0.7291
ERBB2	ERBB2-4	x	711	727	1.02	0.7487	0.8437
ERBB2	ERBB2-5	x	615	662	1.064	0.3485	0.5136
ERBB2	ERBB2-6	x	728	744	1.022	0.7279	0.8286
ERBB2	ERBB2-7	x	638	460	0.754	6.53e-05	0.0009532
ERBB2	ERBB2-8	x	372	347	0.95	0.5774	0.7206
ERBB3	ERBB3-1	x	583	641	1.086	0.1987	0.3502
ERBB3	ERBB3-2	x	913	807	0.892	0.04716	0.1268
ERBB3	ERBB3-3	x	943	863	0.922	0.1888	0.3373
ERBB3	ERBB3-4	x	584	781	1.289	0.0001609	0.002005
ERBB3	ERBB3-5	x	910	747	0.839	0.006206	0.02957
ERBB3	ERBB3-6	x	786	754	0.961	0.5398	0.6894
ERBB3	ERBB3-7	x	479	479	1.004	0.9568	0.9757
ERBB3	ERBB3-8	x	661	841	1.246	0.0002948	0.0032
ERBB4	ERBB4-1	x	854	694	0.831	0.006549	0.03085
ERBB4	ERBB4-2	x	851	937	1.09	0.1661	0.3093
ERBB4	ERBB4-3	x	1203	1009	0.852	0.00433	0.02262
ERBB4	ERBB4-4	x	644	628	0.968	0.6753	0.7921
ERBB4	ERBB4-5	x	1033	1057	1.022	0.6998	0.8097
ERBB4	ERBB4-6	x	751	613	0.835	0.006455	0.03047
ERBB4	ERBB4-7	x	774	837	1.071	0.2646	0.4258
ERBB4	ERBB4-8	x	433	506	1.142	0.0756	0.1771
ERN1	ERN1-1	x	1058	947	0.903	0.1104	0.2323
ERN1	ERN1-2	x	966	871	0.91	0.1052	0.2249
ERN1	ERN1-3	x	715	732	1.02	0.7512	0.8455
ERN1	ERN1-4	x	6	7	1.006	0.9148	0.9527
ERN1	ERN1-5	x	658	745	1.119	0.08077	0.1861
ERN1	ERN1-6	x	644	558	0.88	0.04801	0.1284
ERN1	ERN1-7	x	588	677	1.134	0.05234	0.1375
ERN1	ERN1-8	x	993	870	0.888	0.07811	0.181
ERN2	ERN2-1	x	1179	1075	0.924	0.2047	0.3572
ERN2	ERN2-2	x	832	808	0.974	0.695	0.8058
ERN2	ERN2-3	x	886	1077	1.186	0.01541	0.05758
ERN2	ERN2-4	x	965	1008	1.04	0.5296	0.6819
ERN2	ERN2-5	x	563	578	1.02	0.7956	0.873
ERN2	ERN2-6	x	748	615	0.842	0.008797	0.03809
ERN2	ERN2-7	x	367	486	1.239	0.01456	0.05498
ERN2	ERN2-8	x	720	821	1.125	0.05842	0.1482
ETNK1	ETNK1-1	x	985	824	0.856	0.01981	0.06883
ETNK1	ETNK1-2	x	596	278	0.544	2.551e-13	8.533e-11
ETNK1	ETNK1-3	x	598	462	0.8	0.001879	0.01233
ETNK1	ETNK1-4	x	835	840	1.005	0.9346	0.9644
ETNK1	ETNK1-5	x	831	514	0.66	8.51e-09	7.562e-07
ETNK1	ETNK1-6	x	509	543	1.056	0.4485	0.6099
ETNK1	ETNK1-7	x	537	312	0.642	4.208e-08	2.967e-06
ETNK1	ETNK1-8	x	724	344	0.537	1.937e-15	1.093e-12
ETNK2	ETNK2-1	x	434	470	1.065	0.4108	0.5753
ETNK2	ETNK2-2	x	609	568	0.939	0.4	0.5643
ETNK2	ETNK2-3	x	652	740	1.115	0.116	0.241
ETNK2	ETNK2-4	x	1186	1021	0.877	0.06016	0.1504
ETNK2	ETNK2-5	x	326	374	1.112	0.2259	0.3812
ETNK2	ETNK2-6	x	913	934	1.022	0.7121	0.8181
ETNK2	ETNK2-7	x	772	674	0.888	0.08394	0.1913
ETNK2	ETNK2-8	x	910	797	0.887	0.03961	0.1121
EXOSC10	EXOSC10-1	x	322	301	0.953	0.6097	0.7437
EXOSC10	EXOSC10-2	x	749	679	0.92	0.2279	0.3836
EXOSC10	EXOSC10-3	x	796	754	0.954	0.4613	0.6205
EXOSC10	EXOSC10-4	x	433	546	1.189	0.05112	0.1353
EXOSC10	EXOSC10-5	x	685	699	1.019	0.7692	0.8566
EXOSC10	EXOSC10-6	x	630	685	1.07	0.3262	0.4907
EXOSC10	EXOSC10-7	x	263	236	0.917	0.3242	0.4884
EXOSC10	EXOSC10-8	x	706	635	0.91	0.1533	0.293
FASTK	FASTK-1	x	755	841	1.101	0.1158	0.241
FASTK	FASTK-2	x	565	556	0.987	0.8469	0.9115
FASTK	FASTK-3	x	766	773	1.006	0.9244	0.9582
FASTK	FASTK-4	x	913	804	0.898	0.1427	0.2771
FASTK	FASTK-5	x	979	1015	1.035	0.5752	0.7183
FASTK	FASTK-6	x	765	1050	1.321	3.454e-05	0.0005838
FASTK	FASTK-7	x	964	950	0.986	0.8124	0.8861
FASTK	FASTK-8	x	829	714	0.874	0.02703	0.08548
FASTKD1	FASTKD1-1	x	784	679	0.877	0.03265	0.09739
FASTKD1	FASTKD1-2	x	671	616	0.927	0.2722	0.4348
FASTKD1	FASTKD1-3	x	852	813	0.957	0.4583	0.618
FASTKD1	FASTKD1-4	x	657	790	1.162	0.03935	0.1117
FASTKD1	FASTKD1-5	x	592	642	1.071	0.3407	0.5052
FASTKD1	FASTKD1-6	x	1308	1310	1.002	0.9696	0.9826
FASTKD1	FASTKD1-7	x	603	748	1.209	0.003694	0.02021
FASTKD1	FASTKD1-8	x	396	350	0.911	0.2792	0.4413
FASTKD2	FASTKD2-1	x	1159	1113	0.964	0.5265	0.6801
FASTKD2	FASTKD2-2	x	572	735	1.246	0.001357	0.009799
FASTKD2	FASTKD2-3	x	966	1151	1.175	0.004298	0.02252
FASTKD2	FASTKD2-4	x	1145	1007	0.891	0.04689	0.1264
FASTKD2	FASTKD2-5	x	1134	1049	0.932	0.2285	0.3841
FASTKD2	FASTKD2-6	x	745	885	1.17	0.007153	0.03273
FASTKD2	FASTKD2-7	x	513	634	1.194	0.02116	0.07215
FASTKD2	FASTKD2-8	x	934	768	0.836	0.002439	0.01486
FASTKD3	FASTKD3-1	x	1025	1163	1.12	0.07648	0.1783
FASTKD3	FASTKD3-2	x	1010	1020	1.009	0.8822	0.9315
FASTKD3	FASTKD3-3	x	921	844	0.923	0.245	0.4038
FASTKD3	FASTKD3-4	x	735	626	0.869	0.04379	0.12
FASTKD3	FASTKD3-5	x	499	589	1.153	0.03943	0.1118
FASTKD3	FASTKD3-6	x	784	833	1.056	0.3715	0.5364
FASTKD3	FASTKD3-7	x	818	709	0.881	0.05427	0.141
FASTKD3	FASTKD3-8	x	980	975	0.997	0.9645	0.9801
FASTKD5	FASTKD5-1	x	862	954	1.093	0.1665	0.3099
FASTKD5	FASTKD5-2	x	573	488	0.871	0.07232	0.1714
FASTKD5	FASTKD5-3	x	1235	1309	1.054	0.3419	0.5064
FASTKD5	FASTKD5-4	x	780	772	0.991	0.8902	0.9367
FASTKD5	FASTKD5-5	x	370	447	1.172	0.0397	0.1122
FASTKD5	FASTKD5-6	x	773	877	1.111	0.1632	0.3058
FASTKD5	FASTKD5-7	x	928	895	0.97	0.6508	0.7752
FASTKD5	FASTKD5-8	x	860	788	0.926	0.2371	0.3944
FER	FER-1	x	851	788	0.933	0.283	0.4459
FER	FER-2	x	987	986	1.002	0.9778	0.9865
FER	FER-3	x	1081	963	0.908	0.1595	0.3016
FER	FER-4	x	744	645	0.881	0.06143	0.1528
FER	FER-5	x	614	692	1.106	0.1506	0.2888
FER	FER-6	x	631	692	1.088	0.1828	0.3298
FER	FER-7	x	594	715	1.163	0.04374	0.1199
FER	FER-8	x	617	608	0.985	0.8228	0.894
FES	FES-1	x	1012	742	0.767	0.000295	0.0032
FES	FES-2	x	986	902	0.922	0.1661	0.3093
FES	FES-3	x	1262	1241	0.985	0.7897	0.8699
FES	FES-4	x	1019	910	0.902	0.09082	0.2021
FES	FES-5	x	835	700	0.852	0.01575	0.05842
FES	FES-6	x	692	811	1.155	0.01564	0.05813
FES	FES-7	x	641	942	1.397	1.069e-06	3.664e-05
FES	FES-8	x	529	509	0.968	0.6447	0.7704
FGFR1	FGFR1-1	x	1006	855	0.874	0.05874	0.1486
FGFR1	FGFR1-2	x	1059	1035	0.978	0.691	0.8027
FGFR1	FGFR1-3	x	681	627	0.93	0.2912	0.4549
FGFR1	FGFR1-4	x	2029	2285	1.118	0.01476	0.05551
FGFR1	FGFR1-5	x	585	651	1.095	0.2212	0.3761
FGFR1	FGFR1-6	x	544	454	0.855	0.02443	0.08007
FGFR1	FGFR1-7	x	351	535	1.386	0.00014	0.001798
FGFR1	FGFR1-8	x	646	352	0.632	1.217e-07	6.506e-06
FGFR2	FGFR2-1	x	628	612	0.974	0.7088	0.8161
FGFR2	FGFR2-2	x	808	884	1.083	0.1778	0.3237
FGFR2	FGFR2-3	x	468	568	1.179	0.02277	0.07608
FGFR2	FGFR2-4	x	425	363	0.879	0.09733	0.2124
FGFR2	FGFR2-5	x	777	706	0.919	0.2179	0.3728
FGFR2	FGFR2-6	x	481	591	1.187	0.02077	0.07129
FGFR2	FGFR2-7	x	706	900	1.241	0.0005243	0.004728
FGFR2	FGFR2-8	x	39	53	1.121	0.2441	0.4027
FGFR3	FGFR3-1	x	836	773	0.932	0.2651	0.4262
FGFR3	FGFR3-2	x	415	361	0.892	0.1394	0.2734
FGFR3	FGFR3-3	x	710	870	1.204	0.001774	0.01186
FGFR3	FGFR3-4	x	781	754	0.972	0.6878	0.8005
FGFR3	FGFR3-5	x	258	340	1.241	0.01088	0.04476
FGFR3	FGFR3-6	x	559	373	0.712	6.798e-06	0.0001622
[truncated: 4,206 more rows]

## Sheet: Fig1b upper right
Gene statistics - αIgM
GeneSymbol	Type	TotalGuides	HitsDown	HitsUp	MinFoldChange	MedianFoldChange	MaxFoldChange	rhoDepleted	pvalueDepleted	fdrDepleted	rhoEnriched	pvalueEnriched	fdrEnriched
PAK2	x	8	7	0	0.519	0.646	1.126	5.666e-11	5.236e-06	0.0008	0.8596	0.9254	1
ACTR2	p	8	6	0	0.446	0.6065	0.919	1.341e-09	5.236e-06	0.0008	1	1	1
PKM	x	8	6	0	0.432	0.6665	0.884	5.509e-08	5.236e-06	0.0008	1	1	1
PLK1	p	8	6	1	0.576	0.727	1.239	4.074e-07	5.236e-06	0.0008	0.5262	0.7394	1
ETNK1	x	8	6	0	0.537	0.73	1.056	4.202e-07	5.236e-06	0.0008	0.9678	0.9691	1
AURKB	p	8	6	0	0.593	0.7545	0.896	1.364e-06	1.571e-05	0.002	1	1	1
CRKL	x	8	7	0	0.592	0.753	1.104	1.924e-06	2.618e-05	0.002182	0.8995	0.9376	1
PRKCE	x	8	6	0	0.701	0.796	0.989	2.564e-06	2.618e-05	0.002182	1	1	1
CHEK1	p	8	6	0	0.572	0.768	1.01	3.609e-06	2.618e-05	0.002182	1	1	1
PKMYT1	p	8	6	1	0.563	0.779	1.316	4.571e-06	3.141e-05	0.002182	0.3246	0.5811	1
CDK9	p	8	5	0	0.498	0.755	1.188	5.164e-06	3.141e-05	0.002182	0.684	0.8375	1
IPPK	x	8	7	0	0.627	0.842	0.894	7.323e-06	4.188e-05	0.002462	1	1	1
AURKA	x	8	4	0	0.64	0.844	1.1	8.055e-06	4.188e-05	0.002462	0.9094	0.9406	1
PRKCB	x	8	6	0	0.755	0.802	0.931	8.459e-06	4.712e-05	0.002571	1	1	1
PGK1	p	8	5	0	0.543	0.791	1.133	1.258e-05	5.759e-05	0.002933	0.8433	0.9168	1
EIF2AK4	x	8	5	1	0.665	0.784	1.278	1.506e-05	7.33e-05	0.0035	0.4108	0.6532	1
MASTL	p	8	6	0	0.706	0.8535	1.078	1.916e-05	0.0001257	0.005647	0.9433	0.954	1
TRRAP	p	8	5	0	0.664	0.7975	1.048	2.516e-05	0.0001414	0.006	1	1	1
BTK	x	8	6	0	0.682	0.811	0.989	2.729e-05	0.0001571	0.006316	1	1	1
CSK	x	8	5	0	0.69	0.794	0.922	6.501e-05	0.0003455	0.01276	1	1	1
CDK12	x	8	5	0	0.477	0.8185	0.977	6.773e-05	0.0003508	0.01276	1	1	1
PRPF4B	x	8	3	0	0.659	0.841	0.927	0.0001038	0.0005969	0.02073	1	1	1
GUK1	p	8	4	0	0.69	0.8285	1.064	0.0002027	0.001168	0.03878	0.9608	0.9641	1
PIK3R1	x	8	4	0	0.742	0.848	0.943	0.0002565	0.001408	0.04483	1	1	1
BUB1	x	8	4	0	0.63	0.8635	0.968	0.000336	0.001859	0.05646	1	1	1
PTK2B	x	8	6	1	0.786	0.837	1.274	0.0003487	0.001921	0.05646	0.4277	0.666	1
ARSG	x	8	2	0	0.808	0.8955	0.952	0.0004399	0.002377	0.06714	1	1	1
SYK	x	8	5	1	0.664	0.8335	1.184	0.0004534	0.002461	0.06714	0.6008	0.7949	1
CDK1	p	8	3	1	0.693	0.8335	1.415	0.0004963	0.002644	0.06966	0.1265	0.3244	0.9768
NEK1	x	8	4	0	0.769	0.846	1.153	0.0006093	0.003298	0.084	0.5193	0.7343	1
BAZ1B	x	8	5	1	0.68	0.8585	1.384	0.0006546	0.003497	0.08619	0.1822	0.4046	1
TPR	x	8	4	0	0.644	0.8545	1.062	0.0007139	0.003738	0.08925	0.963	0.9655	1
CKMT1B	x	8	5	1	0.785	0.8505	1.608	0.0008042	0.004173	0.09435	0.02045	0.08154	0.8945
PIK3CD	x	8	4	2	0.701	0.852	1.23	0.0008097	0.004199	0.09435	0.2766	0.5253	1
PIKFYVE	x	8	4	1	0.716	0.846	1.229	0.0008727	0.004492	0.09806	0.5517	0.759	1
SMG1	x	8	4	0	0.642	0.843	1.071	0.00104	0.005241	0.1112	0.9523	0.9588	1
PSKH1	x	8	4	1	0.749	0.8445	1.213	0.001161	0.00566	0.1169	0.4456	0.6794	1
PRKD2	x	8	3	0	0.706	0.8995	1.144	0.001299	0.007398	0.1487	0.8136	0.9005	1
PKN2	x	8	3	1	0.773	0.85	1.173	0.001489	0.00823	0.159	0.733	0.8597	1
BRD2	x	8	4	0	0.729	0.8765	1.001	0.001511	0.008325	0.159	1	1	1
FGFR4	x	8	4	1	0.75	0.849	1.149	0.001801	0.009445	0.176	0.7986	0.8924	1
SRC	x	8	4	1	0.744	0.843	1.205	0.002362	0.01164	0.2118	0.6305	0.8134	1
TAF1	x	8	3	1	0.698	0.8935	1.231	0.002479	0.0121	0.215	0.454	0.6859	1
WEE1	p	8	4	0	0.765	0.8625	1.146	0.003471	0.01691	0.289	0.7636	0.8744	1
BRD4	x	8	3	0	0.758	0.8795	0.963	0.003556	0.01731	0.289	1	1	1
CERK	x	8	1	0	0.821	0.928	1.164	0.003599	0.0174	0.289	0.7594	0.8724	1
TTK	x	8	2	0	0.632	0.9625	1.07	0.003899	0.01991	0.3236	0.7961	0.8911	1
DDR1	x	8	2	1	0.817	0.8875	1.252	0.004182	0.02087	0.3291	0.488	0.7111	1
DTYMK	p	8	4	1	0.69	0.862	1.194	0.004232	0.02111	0.3291	0.3948	0.6414	1
FN3K	x	8	4	1	0.712	0.894	1.416	0.0045	0.02205	0.3369	0.1231	0.3176	0.9706
AKT1	x	8	4	1	0.755	0.8685	1.18	0.004856	0.02336	0.35	0.709	0.8485	1
PAPSS1	x	8	2	1	0.826	0.913	1.396	0.005028	0.02396	0.352	0.1558	0.3693	0.9938
IKBKE	x	8	2	1	0.775	0.914	1.256	0.005247	0.0259	0.3688	0.4771	0.703	1
TKFC	x	8	1	0	0.815	0.913	1.07	0.005291	0.02607	0.3688	0.9542	0.9599	1
NOL9	p	8	2	0	0.695	0.9585	1.155	0.006049	0.02899	0.4027	0.7797	0.8825	1
PLK3	x	8	4	1	0.789	0.8875	1.165	0.00633	0.03006	0.4101	0.7274	0.8571	1
RFK	p	8	1	0	0.502	1.051	1.157	0.006429	0.03145	0.4215	0.1346	0.3382	0.9794
GTF2H1	p	8	3	1	0.728	0.9185	1.224	0.007119	0.03382	0.4427	0.5043	0.7233	1
MPP2	x	8	2	0	0.792	0.9155	1.047	0.007358	0.03461	0.4427	1	1	1
SBK1	x	8	3	1	0.733	1.015	1.268	0.007421	0.03476	0.4427	0.4448	0.6788	1
FLT4	x	8	2	1	0.774	0.8715	1.331	0.007663	0.03545	0.4439	0.2948	0.5468	1
PLAU	x	8	5	1	0.795	0.86	1.192	0.008084	0.03806	0.4604	0.671	0.832	1
SPEG	x	8	4	0	0.753	0.9235	1.094	0.008111	0.03812	0.4604	0.6814	0.8365	1
WEE2	x	8	3	1	0.803	0.8775	1.168	0.008363	0.03891	0.4604	0.4835	0.7077	1
MAST2	x	8	3	0	0.707	0.8915	1.05	0.008455	0.03917	0.4604	0.9732	0.973	1
PHKG1	x	8	3	0	0.791	0.9455	1.162	0.01149	0.05005	0.5793	0.5833	0.7823	1
MAPKAPK2	x	8	4	0	0.775	0.878	1.115	0.0123	0.05325	0.6072	0.8515	0.9213	1
CDK3	x	8	3	0	0.619	0.941	1.033	0.01411	0.06015	0.6758	1	1	1
IDNK	x	8	3	1	0.651	0.8995	1.151	0.0155	0.06476	0.7075	0.7921	0.8887	1
EPHA7	x	8	0	0	0.825	0.9165	1.033	0.01558	0.06495	0.7075	1	1	1
PDGFRA	x	8	1	1	0.859	0.916	1.227	0.01587	0.06575	0.7075	0.5574	0.7632	1
PRKDC	x	8	4	0	0.652	0.875	1.002	0.01669	0.06885	0.7118	1	1	1
MAST1	x	8	4	1	0.772	0.9145	1.179	0.01675	0.06892	0.7118	0.7142	0.8508	1
DAPK2	x	8	4	1	0.782	0.876	1.475	0.01677	0.06895	0.7118	0.07118	0.2106	0.8945
CLK3	x	8	3	0	0.808	0.891	1.031	0.01751	0.07098	0.723	1	1	1
FLT1	x	8	4	1	0.797	0.916	1.725	0.01908	0.07601	0.7466	0.003862	0.02001	0.7834
MAP2K1	x	8	0	0	0.887	0.9125	1.048	0.01912	0.07603	0.7466	0.9749	0.9743	1
CDK14	x	8	1	1	0.563	1.058	1.343	0.01918	0.0771	0.7466	0.2023	0.4309	1
CHKA	x	8	2	2	0.802	0.9275	1.347	0.01932	0.07751	0.7466	0.2687	0.5156	1
FGGY	x	8	3	0	0.786	0.891	1.084	0.01966	0.07818	0.7466	0.853	0.9223	1
PASK	x	8	3	1	0.796	0.902	1.246	0.02109	0.08294	0.7823	0.5064	0.7247	1
STK4	x	8	2	1	0.809	0.9025	1.233	0.02242	0.08704	0.8043	0.5446	0.7536	1
CIT	x	8	2	1	0.706	0.9545	1.188	0.02254	0.08738	0.8043	0.6859	0.8384	1
CAMK2B	x	8	3	0	0.784	0.94	1.05	0.02342	0.09074	0.8253	1	1	1
GNE	x	8	2	1	0.757	0.9225	1.241	0.02435	0.09392	0.8323	0.5214	0.736	1
DAPK1	x	8	2	0	0.739	0.922	0.998	0.02464	0.09468	0.8323	1	1	1
ACVR1	x	8	2	0	0.585	1.011	1.149	0.0255	0.09758	0.8323	0.4498	0.6826	1
BMPR1A	x	8	2	1	0.734	1.003	1.138	0.02557	0.09788	0.8323	0.8296	0.9096	1
PRKCI	x	8	3	1	0.801	0.925	1.456	0.0256	0.0979	0.8323	0.07961	0.2295	0.9095
TTBK1	x	8	2	0	0.824	0.911	1.004	0.02566	0.09805	0.8323	1	1	1
KIT	x	8	1	2	0.86	0.898	1.393	0.02752	0.1039	0.8638	0.1603	0.3755	1
PDGFRB	x	8	3	1	0.833	0.9035	1.251	0.02759	0.104	0.8638	0.4937	0.7154	1
STK32A	x	8	2	2	0.839	0.9015	1.284	0.02828	0.1067	0.8766	0.268	0.5148	1
STK16	x	8	3	0	0.819	0.907	1.033	0.03006	0.1122	0.905	1	1	1
RIPK2	x	8	4	1	0.829	0.8925	1.354	0.03026	0.1125	0.905	0.2438	0.4843	1
PI4KB	x	8	2	0	0.6	0.984	1.076	0.03053	0.1141	0.9079	0.945	0.9549	1
CKMT1A	x	8	3	0	0.8	0.916	1.012	0.03108	0.1153	0.9085	1	1	1
CDK7	p	8	2	2	0.604	1.036	1.377	0.03304	0.1218	0.9221	0.2014	0.4303	1
CSNK1E	x	8	1	1	0.851	0.904	1.298	0.03312	0.1219	0.9221	0.3638	0.6179	1
TYK2	x	8	1	0	0.695	0.902	1.044	0.03321	0.1222	0.9221	1	1	1
CAMKK2	x	8	3	2	0.77	0.9135	1.204	0.0334	0.1227	0.9221	0.2685	0.5152	1
MAPK4	x	8	3	1	0.784	0.9285	1.255	0.03355	0.1231	0.9221	0.4786	0.7042	1
PKD1	x	8	2	1	0.804	0.9315	1.179	0.03497	0.1272	0.9434	0.7124	0.8501	1
RAB11FIP5	x	8	3	0	0.782	0.897	1.033	0.03647	0.1314	0.9552	1	1	1
GAK	x	8	1	1	0.801	0.9045	1.259	0.03684	0.1331	0.9552	0.4675	0.6956	1
ADRBK2	x	8	3	1	0.777	0.9655	1.169	0.03692	0.1332	0.9552	0.3489	0.6053	1
PI4KA	x	8	2	1	0.765	0.9025	1.214	0.03741	0.1345	0.9552	0.5998	0.7944	1
MAPK15	x	8	2	0	0.81	0.948	1.171	0.03836	0.1373	0.9552	0.5202	0.7352	1
CKS2	x	8	2	0	0.732	0.944	1.15	0.03895	0.1387	0.9552	0.796	0.891	1
PHKB	x	8	2	0	0.707	0.909	1.112	0.03928	0.1393	0.9552	0.7217	0.8544	1
MEX3B	x	8	1	2	0.626	1.048	1.71	0.03928	0.14	0.9552	0.005322	0.02666	0.8222
STK25	x	8	3	0	0.778	0.95	1.148	0.03932	0.1402	0.9552	0.7076	0.8478	1
JAK1	x	8	3	0	0.703	0.907	1.091	0.04015	0.1421	0.9552	0.8252	0.9072	1
CSNK2B	x	8	3	1	0.733	0.9195	1.175	0.04039	0.1425	0.9552	0.3779	0.6289	1
MST1	x	8	2	2	0.749	0.9295	1.406	0.04085	0.1444	0.9593	0.1379	0.3432	0.9794
PMVK	x	8	3	1	0.704	0.9085	1.366	0.04173	0.1464	0.9643	0.2151	0.4481	1
STRADA	x	8	2	0	0.765	0.905	1.127	0.04234	0.1486	0.9701	0.7651	0.8751	1
CKS1B	x	8	2	1	0.718	0.955	1.29	0.04419	0.1532	0.9919	0.3767	0.6281	1
PTK7	x	8	3	1	0.721	0.9865	1.2	0.04472	0.1551	0.9961	0.3239	0.5803	1
FGFR1	x	8	2	2	0.632	0.954	1.386	0.04549	0.1575	1	0.1778	0.3987	1
PIP5K1C	x	8	2	2	0.768	0.899	1.217	0.04641	0.1592	1	0.3394	0.5967	1
PHKG2	x	8	3	0	0.787	0.967	1.099	0.04684	0.1608	1	0.9107	0.941	1
MVK	p	8	2	1	0.775	0.9095	1.211	0.0473	0.1619	1	0.6123	0.8031	1
TNK2	x	8	1	1	0.853	0.928	1.134	0.05017	0.1686	1	0.499	0.7194	1
RIPK3	x	8	3	1	0.775	0.9845	1.302	0.05038	0.169	1	0.3577	0.6129	1
PRKACA	x	8	3	1	0.681	0.9305	1.282	0.05058	0.1701	1	0.3936	0.6405	1
RIOK3	x	8	1	1	0.802	0.9175	1.366	0.0519	0.1732	1	0.2161	0.4493	1
INSR	x	8	3	1	0.723	0.9715	1.19	0.05238	0.1742	1	0.5422	0.7517	1
TRIM24	x	8	2	1	0.774	0.9045	1.296	0.05319	0.1765	1	0.3664	0.6198	1
INSRR	n	8	1	0	0.856	0.923	1.074	0.05326	0.1767	1	0.9476	0.9563	1
MAPK1	x	8	2	0	0.749	0.927	1.175	0.05358	0.1773	1	0.7264	0.8567	1
MYLK3	x	8	3	1	0.767	0.911	1.176	0.0539	0.1779	1	0.668	0.8305	1
ACVR1B	x	8	2	2	0.755	1.022	1.415	0.05455	0.1797	1	0.1242	0.3201	0.9742
GALK2	x	8	2	0	0.829	0.9175	1.101	0.0547	0.18	1	0.735	0.8606	1
ATR	p	8	2	1	0.738	0.925	1.236	0.05606	0.1829	1	0.451	0.6838	1
ABCC1	x	8	3	0	0.757	0.9275	1.099	0.05685	0.1852	1	0.9104	0.9409	1
CMPK1	p	8	2	4	0.647	1.11	1.417	0.0578	0.1871	1	0.007792	0.03638	0.8422
MAP2K7	x	8	2	1	0.772	0.9475	1.232	0.05851	0.1885	1	0.254	0.4974	1
CDC7	x	8	0	1	0.832	0.9055	1.309	0.05962	0.191	1	0.3373	0.5946	1
LRRK1	x	8	2	3	0.753	1.019	1.455	0.06053	0.1932	1	0.01377	0.05781	0.8711
MTOR	x	8	2	0	0.803	0.908	1.058	0.06205	0.1964	1	0.8305	0.9102	1
FGFRL1	x	8	2	1	0.779	0.9195	1.179	0.06244	0.1969	1	0.6938	0.8417	1
RPS6KA5	x	8	2	1	0.855	0.917	1.449	0.06297	0.1985	1	0.08678	0.245	0.9177
AK3	x	8	3	2	0.756	0.9915	1.194	0.06509	0.2026	1	0.1677	0.3851	1
LTK	x	8	3	2	0.767	0.9705	1.382	0.06552	0.204	1	0.1886	0.4132	1
NEK8	x	8	1	0	0.856	0.916	1.054	0.06566	0.2041	1	0.9695	0.9704	1
CSNK1A1	x	8	2	0	0.785	0.9785	1.117	0.06639	0.2061	1	0.7615	0.8733	1
BRD3	x	8	2	1	0.81	0.924	1.188	0.06717	0.2073	1	0.6849	0.838	1
CAMK2A	x	8	2	2	0.838	0.952	1.506	0.06725	0.2074	1	0.05043	0.1639	0.8945
NEK3	x	8	3	2	0.832	0.9615	1.506	0.06792	0.2091	1	0.05166	0.1669	0.8945
CSNK1A1L	x	8	3	1	0.757	0.9445	1.19	0.06886	0.2112	1	0.4363	0.6724	1
NUP62	x	8	1	1	0.662	0.971	1.271	0.06997	0.2135	1	0.4355	0.672	1
AATK	x	8	3	1	0.787	0.987	1.254	0.07142	0.2168	1	0.4815	0.7064	1
PGM2L1	x	8	3	3	0.768	1.064	1.22	0.07354	0.2208	1	0.0464	0.1538	0.8945
MAPK11	x	8	3	0	0.829	0.976	1.19	0.07436	0.2228	1	0.6802	0.836	1
TESK1	x	8	2	1	0.669	0.939	1.229	0.0748	0.2241	1	0.5504	0.7582	1
SPHK1	x	8	1	0	0.766	0.924	1.187	0.07582	0.2257	1	0.6882	0.8394	1
CDK11A	x	8	3	0	0.781	0.981	1.147	0.07597	0.2257	1	0.557	0.7629	1
DCLK2	x	8	2	0	0.669	1.057	1.114	0.076	0.2264	1	0.1317	0.333	0.9794
SRMS	x	8	1	1	0.671	0.99	1.2	0.07721	0.2288	1	0.65	0.8227	1
ERBB4	x	8	3	0	0.831	0.995	1.142	0.07853	0.2314	1	0.4869	0.7103	1
SRM	x	8	0	1	0.879	0.928	1.443	0.07886	0.2319	1	0.09153	0.255	0.9403
ALDH18A1	x	8	2	1	0.843	0.9425	1.168	0.08103	0.2366	1	0.2053	0.4348	1
PDK1	x	8	3	1	0.826	0.9285	1.245	0.08185	0.2379	1	0.5084	0.7261	1
CDC42BPB	x	8	1	1	0.677	0.992	1.175	0.082	0.2386	1	0.7045	0.8465	1
CALM3	x	8	3	2	0.79	0.9945	1.206	0.0845	0.2437	1	0.3542	0.6102	1
CLP1	p	8	3	0	0.822	0.949	1.071	0.08474	0.2441	1	0.8469	0.9188	1
JAK3	x	8	2	1	0.824	0.9275	1.192	0.08609	0.2468	1	0.672	0.8324	1
MAPK14	x	8	1	1	0.819	0.93	1.198	0.08647	0.2473	1	0.6536	0.8241	1
MAPK12	x	8	0	0	0.855	0.9175	1.096	0.08666	0.2475	1	0.8553	0.9236	1
PKN3	x	8	3	1	0.722	0.997	1.163	0.08819	0.2512	1	0.1761	0.3964	1
CAMKK1	x	8	2	1	0.846	0.923	1.308	0.08897	0.2524	1	0.34	0.5973	1
PRKD3	x	8	2	1	0.683	0.9825	1.341	0.08916	0.2534	1	0.2804	0.5297	1
TGFBR2	x	8	1	1	0.687	1.054	1.185	0.09035	0.2557	1	0.1256	0.3226	0.9768
STK40	x	8	2	0	0.741	0.984	1.077	0.09094	0.2564	1	0.856	0.9239	1
IP6K1	x	8	2	0	0.847	0.989	1.043	0.09196	0.2586	1	1	1	1
TTN	x	8	1	2	0.758	0.9355	1.403	0.09384	0.2621	1	0.1413	0.3484	0.9794
PRKCH	x	8	2	1	0.769	0.965	1.149	0.09633	0.2677	1	0.5085	0.7262	1
CDK5	x	8	2	0	0.779	0.9215	1.131	0.09662	0.2682	1	0.4432	0.6776	1
PGK2	n	8	1	2	0.838	0.9295	1.239	0.09839	0.2714	1	0.2333	0.4708	1
BUB1B	p	8	3	1	0.769	0.9615	1.225	0.09945	0.2736	1	0.5631	0.7673	1
PIP4K2C	x	8	2	1	0.79	1.089	1.237	0.1017	0.2782	1	0.06205	0.19	0.8945
LATS2	x	8	2	3	0.698	1.096	1.38	0.1068	0.2886	1	0.05474	0.1736	0.8945
DYRK1A	x	8	1	1	0.822	0.9535	1.16	0.1079	0.2901	1	0.5953	0.7911	1
EPHA5	x	8	3	0	0.787	0.9735	1.027	0.108	0.291	1	1	1	1
PKN1	x	8	3	0	0.82	0.946	1.064	0.1089	0.2921	1	0.96	0.9636	1
SGK2	x	8	1	1	0.832	0.9405	1.231	0.1092	0.2931	1	0.5485	0.7568	1
SGK1	x	8	3	2	0.834	0.946	1.381	0.1097	0.2938	1	0.1897	0.4145	1
FLT3	x	8	3	1	0.786	1.037	1.383	0.1105	0.2958	1	0.1836	0.4066	1
NME2	x	8	2	0	0.767	0.925	1.126	0.1112	0.2965	1	0.6623	0.8281	1
COL4A3BP	x	8	0	1	0.868	0.932	1.269	0.1123	0.2989	1	0.4402	0.6756	1
STK39	x	8	0	0	0.866	0.954	1.144	0.1127	0.3	1	0.3437	0.601	1
RIPK4	x	8	3	2	0.844	0.983	1.278	0.1136	0.3013	1	0.3114	0.5661	1
CDK11B	x	8	2	1	0.703	0.9475	1.282	0.1138	0.3025	1	0.3961	0.6424	1
SCYL3	x	8	2	0	0.782	0.9315	1.067	0.1142	0.3031	1	0.8135	0.9005	1
NAGK	x	8	2	0	0.778	1.018	1.068	0.1146	0.3036	1	0.5573	0.7631	1
GCK	x	8	3	2	0.78	0.9915	1.42	0.1158	0.3058	1	0.06155	0.1892	0.8945
NME1	x	8	2	3	0.764	0.9975	1.529	0.1158	0.3061	1	0.04301	0.1463	0.8945
DGKB	x	8	1	0	0.703	1.042	1.182	0.1161	0.3068	1	0.2713	0.5186	1
MAPK10	x	8	0	1	0.817	0.9395	1.168	0.1193	0.3124	1	0.4174	0.6581	1
CD2	x	8	2	2	0.746	0.9385	1.238	0.1197	0.3135	1	0.3236	0.5798	1
ULK2	x	8	3	2	0.822	0.954	1.161	0.1198	0.3136	1	0.3983	0.6439	1
PFKM	x	8	1	0	0.705	1.034	1.145	0.1208	0.3153	1	0.3387	0.5957	1
STYK1	x	8	1	1	0.705	1.066	1.221	0.1219	0.3173	1	0.123	0.3169	0.9706
PIP5KL1	x	8	2	4	0.705	1.097	1.438	0.1231	0.3192	1	0.0345	0.1249	0.8945
STK19	x	8	1	2	0.719	0.982	1.237	0.1232	0.3194	1	0.2832	0.5327	1
NMRK1	x	8	2	1	0.746	1	1.731	0.124	0.3205	1	0.002576	0.0136	0.7423
GALK1	x	8	1	3	0.796	0.9305	1.363	0.1242	0.3208	1	0.03002	0.1111	0.8945
ALPK1	x	8	2	1	0.827	0.9425	1.378	0.1244	0.3217	1	0.1972	0.4242	1
PTK6	x	8	2	1	0.733	1.048	1.338	0.1248	0.3224	1	0.1186	0.3092	0.9643
MYLK2	x	8	1	2	0.84	0.9365	1.274	0.1265	0.325	1	0.1227	0.3166	0.9706
CAD	x	8	2	2	0.749	1.032	1.268	0.1274	0.3269	1	0.09971	0.2715	0.9403
DOLK	p	8	2	0	0.809	0.946	1.072	0.1288	0.3294	1	0.9501	0.9575	1
SBK2	x	8	1	0	0.798	0.9305	1.098	0.13	0.332	1	0.7186	0.8529	1
PFKFB2	x	8	2	0	0.82	0.9395	1.115	0.1304	0.3327	1	0.7317	0.859	1
MYLK4	x	8	2	1	0.759	1.004	1.537	0.1315	0.3347	1	0.03804	0.1341	0.8945
ACVR2B	x	8	2	0	0.782	0.9825	1.158	0.1336	0.3389	1	0.5385	0.7488	1
PPIP5K1	x	8	2	2	0.806	0.9675	1.479	0.1349	0.3413	1	0.06876	0.2052	0.8945
STK36	x	8	3	0	0.824	0.96	1.1	0.1351	0.3414	1	0.7469	0.8663	1
PFKFB4	x	8	2	2	0.799	1.026	1.299	0.1353	0.3417	1	0.1005	0.2732	0.9403
MINK1	x	8	1	1	0.854	0.9445	1.258	0.1356	0.342	1	0.4712	0.6987	1
ROS1	x	8	3	2	0.781	0.9595	1.461	0.1362	0.3435	1	0.07721	0.2236	0.8959
FGFR3	x	8	1	2	0.712	0.952	1.241	0.1368	0.3447	1	0.2428	0.4826	1
PAPSS2	x	8	2	1	0.83	0.9365	1.307	0.1369	0.3449	1	0.1456	0.3548	0.9856
OBSCN	x	8	1	0	0.849	0.9475	1.145	0.1375	0.3456	1	0.8097	0.8982	1
TAOK1	x	8	1	1	0.775	0.9335	1.156	0.1378	0.3462	1	0.3011	0.5545	1
TGFBR1	x	8	2	3	0.824	0.9765	1.344	0.1388	0.3479	1	0.05785	0.1812	0.8945
ACVR2A	x	8	3	0	0.717	0.959	1.142	0.1419	0.3536	1	0.5828	0.782	1
DYRK2	x	8	1	1	0.734	0.947	1.226	0.1426	0.3553	1	0.5587	0.7641	1
ERN1	x	8	0	0	0.88	0.958	1.134	0.1428	0.3553	1	0.5672	0.7705	1
CKB	x	8	1	1	0.864	0.9385	1.274	0.1428	0.3555	1	0.4229	0.6625	1
MAST4	x	8	3	4	0.82	1.066	1.299	0.1459	0.3608	1	0.02138	0.08384	0.8945
PI4K2A	x	8	2	0	0.726	0.943	1.109	0.1464	0.3614	1	0.8911	0.9352	1
FYN	x	8	2	0	0.811	0.9375	1.055	0.1484	0.3649	1	0.9684	0.9695	1
DMPK	x	8	2	4	0.747	1.118	1.337	0.1497	0.3673	1	0.03899	0.1362	0.8945
BMPR2	x	8	1	1	0.722	0.9905	1.2	0.1525	0.3722	1	0.6516	0.8232	1
CARD11	x	8	2	0	0.859	0.946	1.072	0.1526	0.3724	1	0.9507	0.9579	1
TIE1	x	8	2	1	0.736	0.967	1.223	0.1529	0.3727	1	0.5705	0.773	1
MAPK7	x	8	1	1	0.833	0.94	1.223	0.1535	0.3733	1	0.5135	0.73	1
PFKL	x	8	2	0	0.836	0.988	1.058	0.1557	0.3771	1	0.8247	0.907	1
PDK3	x	8	0	1	0.856	0.951	1.148	0.1559	0.3776	1	0.8004	0.8933	1
SCYL1	x	8	1	1	0.862	0.9475	1.223	0.1568	0.3787	1	0.4476	0.6809	1
PIK3C2A	x	8	1	1	0.873	0.955	1.15	0.1573	0.3798	1	0.7731	0.8793	1
STK11	x	8	3	3	0.812	0.957	1.407	0.1573	0.3799	1	0.01896	0.07573	0.8902
FXN	x	8	2	2	0.732	0.9845	1.348	0.1584	0.3817	1	0.07537	0.2195	0.8945
RNASEL	x	8	1	1	0.727	0.9625	1.218	0.1592	0.3831	1	0.32	0.5758	1
CLK1	x	8	1	1	0.727	1.022	1.543	0.1603	0.3846	1	0.03304	0.121	0.8945
EIF2AK2	x	8	3	3	0.829	0.967	1.42	0.1616	0.3862	1	0.01147	0.04934	0.8499
UCK2	x	8	1	1	0.823	0.944	1.201	0.1623	0.387	1	0.6459	0.8211	1
KDR	x	8	1	0	0.729	0.984	1.091	0.1647	0.3912	1	0.6084	0.8003	1
AK7	x	8	2	2	0.806	0.956	1.263	0.1653	0.3918	1	0.3134	0.5685	1
MET	x	8	1	1	0.878	0.9385	1.193	0.1666	0.3938	1	0.6686	0.8309	1
TAOK3	x	8	1	0	0.731	1.03	1.16	0.168	0.396	1	0.3169	0.5724	1
CDK19	x	8	2	3	0.732	1.04	1.492	0.1691	0.3974	1	0.03824	0.1346	0.8945
PRKG2	x	8	2	4	0.763	1.101	1.181	0.1701	0.3986	1	0.05528	0.1745	0.8945
MAP3K13	x	8	1	1	0.871	0.951	1.253	0.1703	0.3995	1	0.4866	0.7101	1
SNRK	x	8	2	2	0.812	1.033	1.337	0.172	0.4016	1	0.07101	0.2097	0.8945
MLKL	x	8	2	2	0.862	1.024	1.281	0.1744	0.4049	1	0.06481	0.196	0.8945
MAP3K19	x	8	1	2	0.732	1.038	1.25	0.1746	0.4053	1	0.1795	0.4008	1
ILK	x	8	2	0	0.874	0.9535	1.064	0.1751	0.406	1	0.9602	0.9638	1
AXL	x	8	0	0	0.87	0.9505	1.144	0.1755	0.4063	1	0.7869	0.8863	1
STKLD1	x	8	2	1	0.753	1.01	1.467	0.1757	0.407	1	0.07239	0.2132	0.8945
MAPK3	x	8	2	1	0.783	0.946	1.34	0.1757	0.4071	1	0.2842	0.5342	1
ACVRL1	x	8	1	0	0.854	0.9525	1.006	0.1763	0.4076	1	1	1	1
TRIB1	x	8	1	0	0.821	0.9445	1.09	0.1763	0.4077	1	0.8155	0.9016	1
EPHB1	x	8	1	1	0.734	0.9585	1.404	0.1811	0.4143	1	0.1401	0.3467	0.9794
MAPK9	x	8	2	2	0.76	1.011	1.482	0.1829	0.4163	1	0.0639	0.1945	0.8945
PIM2	x	8	1	1	0.805	0.939	1.172	0.1831	0.4165	1	0.7378	0.862	1
TRPM7	x	8	1	2	0.736	1.007	1.346	0.1865	0.4212	1	0.2697	0.5168	1
NRK	x	8	2	1	0.852	0.9875	1.254	0.1867	0.4215	1	0.4567	0.6878	1
PNKP	p	8	1	1	0.737	1	1.477	0.1876	0.4225	1	0.06997	0.208	0.8945
ROR2	x	8	1	1	0.809	0.964	1.214	0.1908	0.4269	1	0.403	0.6476	1
NPR2	x	8	2	1	0.74	0.9655	1.118	0.1918	0.428	1	0.806	0.8962	1
FES	x	8	2	2	0.767	0.945	1.397	0.1923	0.4285	1	0.1525	0.3644	0.9933
RPS6KB2	x	8	2	3	0.799	1.054	1.328	0.193	0.4296	1	0.05825	0.1818	0.8945
TK1	x	8	2	1	0.827	1.022	1.299	0.1944	0.4313	1	0.3621	0.6167	1
PRKAG3	x	8	2	0	0.742	0.9715	1.099	0.1961	0.4336	1	0.625	0.8105	1
PIK3R5	x	8	2	1	0.82	0.9715	1.222	0.1964	0.4339	1	0.4139	0.6554	1
EGFR	x	8	1	2	0.809	0.9855	1.153	0.1973	0.4349	1	0.3158	0.5714	1
MAPK13	x	8	1	1	0.742	0.9475	1.351	0.1982	0.4361	1	0.2529	0.4961	1
MELK	x	8	2	2	0.801	1.053	1.582	0.1993	0.4372	1	0.006301	0.02972	0.8422
NIM1K	x	8	1	2	0.743	1.016	1.186	0.1993	0.4377	1	0.3067	0.5609	1
MARK4	x	8	1	1	0.744	0.95	1.195	0.2014	0.4404	1	0.5747	0.7763	1
PIP5K1A	x	8	2	2	0.817	0.999	1.44	0.2022	0.4409	1	0.06121	0.1879	0.8945
TAB1	x	8	2	1	0.836	1.078	1.409	0.2028	0.4418	1	0.07055	0.2089	0.8945
UHMK1	x	8	2	1	0.807	0.9925	1.186	0.209	0.4499	1	0.6919	0.8409	1
NEK9	x	8	1	3	0.748	1.057	1.289	0.2099	0.4509	1	0.03567	0.1281	0.8945
DYRK3	x	8	1	1	0.749	1.06	1.171	0.213	0.4549	1	0.09291	0.258	0.9403
HUS1	x	8	2	1	0.81	1.016	1.207	0.2135	0.4553	1	0.1732	0.3925	1
SLK	x	8	2	2	0.849	1.024	1.243	0.2143	0.4562	1	0.2007	0.4291	1
MKNK2	x	8	2	3	0.832	1.067	1.378	0.2154	0.4577	1	0.01173	0.05117	0.8499
SPHK2	x	8	1	1	0.801	0.971	1.155	0.2164	0.4591	1	0.779	0.8822	1
SRPK3	x	8	1	4	0.752	1.083	1.283	0.2182	0.4612	1	0.01615	0.06615	0.8711
NME1-NME2	x	8	2	0	0.753	1.06	1.147	0.2224	0.4662	1	0.1541	0.3666	0.9933
ERBB2	x	8	1	0	0.754	0.9975	1.087	0.2244	0.4684	1	0.8017	0.8941	1
CIB1	x	8	2	0	0.818	0.9465	1.064	0.2252	0.4692	1	0.9608	0.9641	1
ULK4	x	8	1	0	0.754	1.016	1.104	0.2255	0.4697	1	0.4506	0.6833	1
GRK6	x	8	1	0	0.861	0.956	1.124	0.2258	0.4702	1	0.8637	0.9272	1
STK17B	x	8	1	2	0.791	0.955	1.316	0.2262	0.4703	1	0.212	0.444	1
PDGFRL	x	8	1	2	0.754	0.9785	1.235	0.2265	0.4712	1	0.2529	0.4957	1
ETNK2	x	8	0	0	0.877	0.9805	1.115	0.2281	0.473	1	0.523	0.7371	1
MUSK	x	8	2	0	0.781	1.031	1.201	0.2288	0.4739	1	0.5847	0.7834	1
RPS6KA2	x	8	2	0	0.841	0.9685	1.118	0.2292	0.4742	1	0.5835	0.7825	1
MAPK8	x	8	1	2	0.755	0.9895	1.391	0.2296	0.4747	1	0.02825	0.1061	0.8945
PRKRA	x	8	2	1	0.822	0.9845	1.262	0.2307	0.4763	1	0.2036	0.4331	1
PDK2	x	8	2	2	0.845	0.947	1.204	0.2315	0.4769	1	0.344	0.6013	1
PLK2	x	8	1	2	0.761	1.054	1.244	0.2333	0.4791	1	0.2458	0.4866	1
GUCY2D	x	8	0	0	0.884	0.945	1.092	0.2344	0.4802	1	0.922	0.9449	1
PRPS2	x	8	1	1	0.756	1.046	1.28	0.2347	0.4808	1	0.2262	0.4618	1
PLXNA3	x	8	2	1	0.838	0.9585	1.25	0.2355	0.4815	1	0.4951	0.7165	1
MPP3	x	8	0	0	0.884	0.9595	1.134	0.2363	0.4823	1	0.6963	0.8427	1
MERTK	x	8	2	1	0.856	0.9965	1.243	0.2374	0.4837	1	0.5153	0.7314	1
WNK3	x	8	2	0	0.819	0.9665	1.026	0.2393	0.4858	1	1	1	1
PAN3	x	8	2	2	0.796	1.013	1.31	0.2418	0.4885	1	0.1783	0.3993	1
MYO3A	x	8	1	1	0.842	0.9685	1.309	0.2419	0.489	1	0.3382	0.5953	1
RPS6KA1	x	8	2	1	0.857	0.9595	1.344	0.2446	0.4919	1	0.2726	0.5204	1
LAMTOR3	x	8	1	1	0.759	0.983	1.316	0.2448	0.4924	1	0.3219	0.5778	1
EPHA1	x	8	1	2	0.76	1.024	1.316	0.2469	0.4947	1	0.3102	0.5646	1
PAK7	x	8	1	3	0.761	1.057	1.488	0.2489	0.4972	1	0.02509	0.09603	0.8945
PIP4K2B	x	8	0	1	0.879	0.9545	1.376	0.2491	0.4974	1	0.2046	0.4342	1
ROR1	x	8	1	1	0.786	1.028	1.273	0.2498	0.4981	1	0.3158	0.5713	1
CPNE3	x	8	2	3	0.761	1.09	1.315	0.2499	0.4985	1	0.08048	0.231	0.9095
NEK6	x	8	2	0	0.819	1.009	1.08	0.2518	0.5003	1	0.8208	0.9046	1
DGKE	x	8	2	0	0.868	0.9735	1.135	0.2529	0.5014	1	0.8379	0.9142	1
DCLK3	x	8	2	1	0.763	0.9855	1.2	0.2529	0.5018	1	0.4449	0.6789	1
EEF2K	x	8	1	1	0.816	0.9945	1.145	0.2555	0.5049	1	0.5728	0.7747	1
TWF1	x	8	1	2	0.822	0.976	1.349	0.2564	0.5062	1	0.2256	0.4614	1
EPHA3	x	8	1	0	0.851	0.947	1.094	0.2567	0.5063	1	0.4714	0.6988	1
MKNK1	x	8	2	1	0.846	1	1.348	0.2569	0.5068	1	0.2677	0.5145	1
PDPK1	x	8	1	0	0.829	0.9425	1.031	0.2586	0.5087	1	1	1	1
SHPK	x	8	1	2	0.765	1.12	1.277	0.2598	0.5103	1	0.02349	0.09104	0.8945
ZAK	x	8	1	0	0.766	0.993	1.149	0.2628	0.5137	1	0.6592	0.8266	1
TBRG4	x	8	1	1	0.766	1.036	1.168	0.2648	0.5159	1	0.428	0.6663	1
STK33	x	8	1	1	0.878	0.955	1.382	0.2653	0.5163	1	0.1865	0.4104	1
SH3BP5	x	8	1	1	0.772	0.9625	1.17	0.2663	0.5175	1	0.3817	0.6316	1
IGF1R	x	8	2	3	0.766	1.105	1.289	0.2667	0.5182	1	0.03638	0.1294	0.8945
PLK4	x	8	1	0	0.767	0.9675	1.074	0.2687	0.5205	1	0.8334	0.9119	1
ADCK3	x	8	1	2	0.767	1.094	1.28	0.2697	0.5216	1	0.06627	0.199	0.8945
PACSIN1	x	8	2	0	0.86	0.9805	1.078	0.2713	0.5233	1	0.7977	0.8919	1
SRPK1	x	8	2	1	0.767	1.004	1.43	0.2716	0.5238	1	0.1057	0.2838	0.9552
BCR	x	8	1	3	0.846	1.06	1.408	0.2741	0.5265	1	0.0569	0.1788	0.8945
ATM	x	8	0	1	0.905	1.017	1.199	0.275	0.5274	1	0.1341	0.3369	0.9794
SGK3	x	8	1	1	0.812	1.028	1.167	0.2767	0.5296	1	0.1474	0.3572	0.9865
FUK	x	8	1	3	0.835	1.025	1.361	0.2795	0.5328	1	0.04231	0.1442	0.8945
AKT2	x	8	1	1	0.851	0.9835	1.541	0.2814	0.5348	1	0.03554	0.1278	0.8945
TSSK2	n	8	0	1	0.904	0.968	1.246	0.2818	0.5353	1	0.4268	0.6651	1
TRIM28	x	8	2	2	0.844	1.044	1.248	0.2822	0.5356	1	0.1853	0.4085	1
PRKCD	x	8	2	0	0.797	0.998	1.116	0.2827	0.5362	1	0.6002	0.7945	1
RET	x	8	1	0	0.783	0.952	1.119	0.2832	0.5366	1	0.7749	0.8801	1
ROCK1	x	8	1	1	0.77	1.038	1.245	0.2842	0.5381	1	0.229	0.4654	1
HIPK3	x	8	1	0	0.825	0.971	1.119	0.2859	0.5398	1	0.5222	0.7365	1
MAP3K2	x	8	1	1	0.855	1.01	1.337	0.2866	0.5407	1	0.1903	0.415	1
BCKDK	x	8	2	2	0.801	1.048	1.275	0.2894	0.5441	1	0.06775	0.2028	0.8945
ABL1	x	8	2	1	0.772	0.983	1.237	0.291	0.5459	1	0.5368	0.7475	1
PIP5K1B	x	8	1	1	0.773	1.009	1.2	0.2929	0.5481	1	0.3035	0.5573	1
TNIK	x	8	1	1	0.83	0.9785	1.213	0.2976	0.5536	1	0.6049	0.798	1
NRBP2	x	8	2	2	0.817	0.9845	1.271	0.2986	0.5542	1	0.1125	0.2972	0.9582
CDK2	x	8	1	2	0.774	1.08	1.601	0.2986	0.5545	1	0.02171	0.08562	0.8945
TSSK1B	n	8	2	2	0.835	0.9685	1.318	0.2996	0.5557	1	0.3108	0.5654	1
TK2	x	8	2	0	0.83	1.004	1.077	0.3042	0.5606	1	0.8073	0.8969	1
NEK2	x	8	2	1	0.796	1.004	1.268	0.3043	0.561	1	0.266	0.5124	1
POMK	x	8	1	2	0.791	0.983	1.284	0.3047	0.5612	1	0.3894	0.6374	1
CDK6	x	8	1	2	0.841	0.986	1.134	0.3051	0.5615	1	0.5566	0.7625	1
PIM3	x	8	1	2	0.852	1.06	1.685	0.3052	0.5619	1	0.008991	0.04113	0.8499
UCK1	x	8	1	1	0.777	1.068	1.385	0.307	0.5638	1	0.07334	0.2148	0.8945
TSSK6	x	8	1	0	0.796	0.989	1.191	0.3077	0.5646	1	0.4083	0.6512	1
MARK1	x	8	1	1	0.843	0.9605	1.447	0.3088	0.5658	1	0.08916	0.25	0.9317
CHKB	x	8	1	2	0.777	1.003	1.351	0.3089	0.5661	1	0.04422	0.1486	0.8945
DGKZ	x	8	1	2	0.868	1.036	1.231	0.3102	0.5673	1	0.2897	0.5406	1
MORN1	x	8	1	2	0.778	1.11	1.274	0.3108	0.568	1	0.05319	0.1701	0.8945
DGKD	x	8	1	1	0.872	1.008	1.324	0.3137	0.5714	1	0.2302	0.4669	1
MATK	x	8	1	1	0.791	0.975	1.42	0.3162	0.5739	1	0.1208	0.3134	0.9706
CDK20	x	8	1	1	0.781	1.038	1.229	0.3191	0.5775	1	0.269	0.5157	1
DCAKD	x	8	1	1	0.842	0.986	1.21	0.3199	0.5781	1	0.6146	0.8045	1
RBKS	x	8	1	1	0.781	0.9745	1.259	0.32	0.5785	1	0.4668	0.6951	1
PDK4	x	8	1	2	0.842	0.9695	1.392	0.3201	0.5787	1	0.1625	0.3787	1
ITPK1	x	8	1	3	0.782	0.9995	1.348	0.3228	0.5815	1	0.02696	0.1023	0.8945
MAST3	x	8	1	2	0.82	0.9785	1.554	0.3229	0.5816	1	0.02424	0.09398	0.8945
CERKL	x	8	1	1	0.782	1.071	1.242	0.3237	0.5824	1	0.08229	0.2353	0.9124
CASK	x	8	0	2	0.88	0.9955	1.308	0.3259	0.5847	1	0.1781	0.3991	1
HK1	x	8	0	0	0.9	0.967	1.009	0.3297	0.5887	1	1	1	1
ITPKA	x	8	1	2	0.783	1.015	1.285	0.3301	0.5894	1	0.1133	0.2988	0.9582
CDK16	x	8	1	1	0.808	0.99	1.277	0.3319	0.5908	1	0.4141	0.6556	1
MAP3K4	x	8	1	1	0.783	0.9895	1.139	0.3319	0.5911	1	0.599	0.7938	1
VRK1	x	8	1	0	0.852	0.9745	1.087	0.3329	0.5922	1	0.6114	0.8025	1
MOS	x	8	2	0	0.827	0.97	1.142	0.3333	0.5925	1	0.7478	0.8667	1
IPMK	x	8	1	5	0.783	1.193	1.446	0.3337	0.593	1	0.003076	0.01576	0.7525
MYLK	x	8	1	1	0.856	1.004	1.524	0.3348	0.5943	1	0.04425	0.1493	0.8945
PFKP	x	8	2	2	0.83	1.029	1.364	0.3369	0.5964	1	0.1686	0.3863	1
EPHB4	x	8	1	4	0.784	1.096	1.912	0.3373	0.5969	1	0.001289	0.007068	0.45
CDKL2	x	8	0	1	0.878	0.99	1.412	0.3383	0.5979	1	0.1311	0.3323	0.9794
TSSK3	x	8	1	1	0.822	1.057	1.227	0.3384	0.5981	1	0.1399	0.346	0.9794
PRKAR1B	x	8	0	2	0.889	1.026	1.465	0.3388	0.5983	1	0.0736	0.2161	0.8945
MYT1	x	8	1	2	0.795	0.9735	1.225	0.3394	0.5991	1	0.3072	0.5614	1
STK35	x	8	0	4	0.878	1.124	1.35	0.34	0.5999	1	0.03585	0.1284	0.8945
PRKG1	x	8	1	1	0.882	0.9705	1.366	0.3405	0.6004	1	0.2172	0.4508	1
PXK	x	8	2	2	0.87	0.986	1.352	0.3416	0.6014	1	0.2479	0.4896	1
DSTYK	x	8	1	0	0.807	0.97	1.042	0.342	0.6021	1	1	1	1
NEK11	x	8	0	2	0.868	0.966	1.324	0.3423	0.6022	1	0.04912	0.1601	0.8945
NME8	x	8	0	1	0.885	1.002	1.235	0.343	0.603	1	0.2616	0.5069	1
IRAK3	x	8	1	2	0.802	1.068	1.498	0.3437	0.6039	1	0.01801	0.0731	0.8815
WNK4	x	8	1	2	0.785	1.002	1.547	0.3445	0.6046	1	0.02676	0.1017	0.8945
ALK	x	8	1	3	0.785	1.006	1.346	0.3462	0.6067	1	0.05069	0.1645	0.8945
EPHA2	x	8	1	1	0.831	1.03	1.249	0.3465	0.607	1	0.2175	0.4512	1
DLG1	x	8	1	2	0.799	1.023	1.402	0.3473	0.6078	1	0.03782	0.1331	0.8945
CROT	x	8	1	2	0.786	0.9875	1.424	0.3489	0.6095	1	0.115	0.302	0.9582
HIPK2	x	8	1	0	0.821	1.01	1.124	0.3502	0.6106	1	0.5797	0.7799	1
SLAMF6	x	8	1	1	0.834	0.972	1.191	0.3506	0.6112	1	0.6764	0.8343	1
PSKH2	n	8	1	2	0.786	1.074	1.363	0.3507	0.6114	1	0.04014	0.1389	0.8945
MAP2K2	x	8	0	1	0.898	1.014	1.227	0.3514	0.612	1	0.1982	0.4252	1
ADPGK	x	8	2	1	0.82	0.9905	1.203	0.3532	0.6139	1	0.4892	0.7119	1
CLK2	x	8	0	2	0.86	1.054	1.315	0.3537	0.6145	1	0.1973	0.4245	1
PIK3CB	x	8	0	2	0.889	1.076	1.387	0.3546	0.6152	1	0.06512	0.1965	0.8945
EPHA4	x	8	2	1	0.849	1.017	1.174	0.3548	0.6154	1	0.2449	0.4858	1
DYRK4	x	8	1	4	0.787	1.078	1.316	0.3551	0.6158	1	0.01066	0.04686	0.8499
PFKFB1	x	8	2	2	0.799	0.988	1.204	0.3558	0.6164	1	0.1406	0.3473	0.9794
IP6K3	x	8	1	1	0.788	1.021	1.251	0.3586	0.6193	1	0.493	0.7151	1
TJP2	x	8	1	2	0.788	1.01	1.322	0.3595	0.6203	1	0.2179	0.4514	1
NTRK2	x	8	2	0	0.823	0.96	1.047	0.3601	0.6208	1	0.9755	0.9746	1
YES1	x	8	1	3	0.807	1.048	1.415	0.3614	0.6224	1	0.0547	0.1736	0.8945
PIK3CG	x	8	1	4	0.789	1.129	1.399	0.3629	0.6239	1	0.01659	0.06739	0.8711
PIK3C2B	x	8	2	1	0.84	0.9715	1.187	0.3634	0.6243	1	0.6868	0.8388	1
RAF1	x	8	1	0	0.789	0.978	1.103	0.3638	0.6249	1	0.9018	0.9382	1
N4BP2	x	8	1	4	0.797	1.096	1.351	0.3639	0.625	1	0.06417	0.1949	0.8945
PRPS1L1	x	8	0	0	0.878	0.973	1.059	0.3645	0.6255	1	0.8223	0.9053	1
ABL2	x	8	1	1	0.868	1.023	1.18	0.3648	0.6259	1	0.3243	0.5808	1
PKD2	x	8	1	1	0.848	0.9675	1.364	0.3675	0.6285	1	0.2224	0.4575	1
ARAF	x	8	1	4	0.847	1.079	1.414	0.368	0.6288	1	0.02996	0.111	0.8945
NTRK3	x	8	0	1	0.862	0.9845	1.247	0.3702	0.6312	1	0.5029	0.7223	1
ULK3	x	8	1	2	0.824	1.004	1.432	0.371	0.6321	1	0.1021	0.277	0.9434
PRKCA	x	8	0	2	0.866	1.056	1.362	0.3714	0.6323	1	0.03895	0.1361	0.8945
CAMKV	x	8	0	2	0.862	0.9875	1.541	0.373	0.6339	1	0.003899	0.02016	0.7834
DGKA	x	8	0	1	0.868	0.9635	1.181	0.3752	0.6362	1	0.6029	0.7965	1
EXOSC10	x	8	0	0	0.91	0.9535	1.189	0.3756	0.6364	1	0.6826	0.837	1
TRIM33	x	8	1	1	0.792	0.985	1.203	0.3767	0.6376	1	0.5074	0.7255	1
MAP3K10	x	8	2	1	0.837	0.995	1.259	0.3792	0.6396	1	0.4638	0.6929	1
MPP5	x	8	1	1	0.826	1.012	1.172	0.3796	0.64	1	0.2333	0.4709	1
PRKAB2	x	8	1	1	0.794	0.999	1.317	0.381	0.6417	1	0.3191	0.5749	1
BMP2K	x	8	2	3	0.856	1.042	1.494	0.3812	0.6418	1	0.02345	0.09093	0.8945
PRKX	x	8	1	2	0.795	1.068	1.342	0.3818	0.6425	1	0.0984	0.2688	0.9403
AK2	x	8	1	4	0.802	1.158	1.481	0.3833	0.6437	1	0.0006226	0.003084	0.368
STRADB	x	8	1	0	0.878	0.999	1.189	0.3849	0.6452	1	0.6811	0.8364	1
CAMK2D	x	8	1	2	0.798	1.078	1.38	0.3888	0.6483	1	0.04543	0.1514	0.8945
FASTKD1	x	8	1	1	0.877	0.9795	1.209	0.3889	0.6484	1	0.3898	0.6376	1
JAK2	x	8	1	1	0.856	1.011	1.378	0.3976	0.6554	1	0.2004	0.4287	1
DYRK1B	x	8	1	2	0.798	1.042	1.251	0.3977	0.6557	1	0.09657	0.2654	0.9403
DCLK1	x	8	1	0	0.824	0.993	1.115	0.4009	0.6582	1	0.387	0.6355	1
GK	x	8	2	1	0.853	1.042	1.373	0.4024	0.6596	1	0.2088	0.4397	1
ITK	x	8	1	2	0.799	0.9945	1.237	0.4027	0.6599	1	0.2355	0.4734	1
PRKAG2	x	8	2	0	0.837	0.981	1.133	0.4064	0.6625	1	0.4206	0.6607	1
DDR2	x	8	1	0	0.8	1.032	1.148	0.4068	0.6629	1	0.7725	0.879	1
HUNK	x	8	1	1	0.8	1.014	1.199	0.4092	0.6646	1	0.2822	0.5316	1
C8orf44-SGK3	x	8	1	4	0.821	1.085	1.521	0.4102	0.6655	1	0.00779	0.03637	0.8422
PHKA2	x	8	2	0	0.815	0.99	1.102	0.4104	0.6657	1	0.5314	0.7435	1
ADCK4	x	8	1	1	0.8	1.052	1.212	0.4116	0.6667	1	0.264	0.5099	1
CKM	x	8	1	1	0.814	0.9635	1.181	0.4124	0.6671	1	0.7041	0.8463	1
CSNK2A2	x	8	1	0	0.878	1.018	1.129	0.4128	0.6675	1	0.3056	0.5597	1
TGFBR3	x	8	0	0	0.883	0.9585	1.032	0.4139	0.6683	1	1	1	1
CDK18	x	8	1	0	0.801	0.9745	1.098	0.4149	0.669	1	0.5377	0.7483	1
GK2	n	8	1	2	0.857	1.049	1.195	0.4149	0.6692	1	0.1415	0.3487	0.9794
AK4	x	8	2	2	0.86	1.036	1.402	0.4164	0.6699	1	0.08132	0.2331	0.9124
HSPB8	x	8	0	2	0.889	1.005	1.387	0.4207	0.6734	1	0.133	0.3353	0.9794
LMTK3	x	8	1	1	0.803	1.058	1.325	0.4237	0.6754	1	0.1381	0.3434	0.9794
LRPPRC	x	8	0	3	0.897	1.05	1.243	0.4243	0.6757	1	0.07145	0.2111	0.8945
LYN	x	8	2	1	0.859	0.9945	1.454	0.4244	0.6758	1	0.082	0.2348	0.9124
ALPK2	x	8	1	1	0.803	0.994	1.211	0.4245	0.676	1	0.6089	0.8006	1
AK8	x	8	1	1	0.803	1.022	1.288	0.4253	0.6765	1	0.2255	0.4613	1
CDC42BPG	x	8	1	0	0.845	0.962	1.181	0.426	0.6768	1	0.5979	0.7929	1
FPGT-TNNI3K	x	8	1	0	0.855	1.024	1.068	0.426	0.6769	1	0.6653	0.8294	1
PANK1	x	8	1	3	0.803	1.06	1.4	0.4261	0.6772	1	0.06318	0.1924	0.8945
MAP3K6	x	8	2	1	0.839	1.042	1.307	0.4264	0.6772	1	0.2706	0.5177	1
FN3KRP	x	8	1	0	0.864	1.012	1.188	0.4278	0.6784	1	0.2936	0.5453	1
ACVR1C	x	8	2	1	0.849	1.032	1.141	0.4328	0.6821	1	0.2337	0.4716	1
PRKAG1	x	8	1	2	0.808	1.126	1.279	0.4348	0.6836	1	0.02598	0.09889	0.8945
AK1	x	8	2	2	0.81	0.9935	1.275	0.4387	0.6863	1	0.1393	0.3455	0.9794
BRDT	n	8	1	2	0.806	0.984	1.629	0.4402	0.6873	1	0.01664	0.06841	0.8711
COASY	x	8	1	2	0.807	1.058	1.371	0.441	0.6878	1	0.09351	0.2589	0.9403
NUAK1	x	8	1	2	0.845	1.074	1.428	0.444	0.6901	1	0.08565	0.2427	0.9139
PRKAR1A	x	8	1	0	0.863	0.9775	1.15	0.4446	0.6906	1	0.7957	0.8908	1
ERBB3	x	8	1	2	0.839	0.9825	1.289	0.4473	0.6926	1	0.1425	0.3503	0.9804
CSNK1G2	x	8	1	0	0.809	0.9835	1.067	0.4487	0.6936	1	0.8577	0.9246	1
KHK	x	8	1	4	0.809	1.089	1.4	0.4494	0.6941	1	0.01531	0.0629	0.8711
NMRK2	x	8	0	0	0.905	0.9865	1.101	0.4502	0.6944	1	0.5926	0.789	1
HK3	x	8	1	0	0.853	0.9735	1.137	0.4515	0.6954	1	0.8317	0.911	1
PRPS1	x	8	1	2	0.809	1.02	1.43	0.4525	0.6962	1	0.1045	0.2813	0.951
ICK	x	8	1	2	0.857	0.993	1.29	0.4559	0.6984	1	0.0761	0.2213	0.8945
FGR	x	8	0	1	0.882	0.9845	1.304	0.4563	0.6988	1	0.3524	0.6083	1
FASTKD3	x	8	0	0	0.869	1.003	1.153	0.4584	0.7001	1	0.565	0.7689	1
PAK1	x	8	1	5	0.81	1.184	1.309	0.4601	0.7013	1	0.00204	0.01022	0.6006
PNCK	x	8	1	3	0.858	1.032	1.375	0.4613	0.7021	1	0.02187	0.0861	0.8945
EPHA10	x	8	0	1	0.851	1.025	1.282	0.4651	0.7046	1	0.3944	0.6412	1
PIK3R3	x	8	0	1	0.895	1.086	1.215	0.4669	0.7059	1	0.09172	0.2553	0.9403
TBCK	x	8	1	3	0.878	1.07	1.174	0.4695	0.7077	1	0.1267	0.3248	0.9768
MAPK6	x	8	1	2	0.813	0.974	1.385	0.4735	0.7104	1	0.1789	0.4004	1
PDXK	x	8	1	4	0.813	1.104	1.356	0.4742	0.7109	1	0.05616	0.1766	0.8945
TEK	x	8	1	2	0.873	1.017	1.312	0.4758	0.712	1	0.3319	0.5897	1
NUAK2	x	8	1	0	0.829	0.976	1.106	0.4763	0.7122	1	0.7645	0.8748	1
VRK2	x	8	1	2	0.83	0.992	1.223	0.4782	0.7136	1	0.2051	0.4347	1
SH3BP4	x	8	1	1	0.836	1.018	1.264	0.4796	0.7147	1	0.4517	0.6842	1
PANK4	x	8	1	3	0.815	0.9985	1.319	0.48	0.7149	1	0.06235	0.1905	0.8945
TSSK4	x	8	1	2	0.834	0.9625	1.32	0.4839	0.7176	1	0.3126	0.5676	1
GRK5	x	8	1	2	0.816	0.987	1.342	0.4844	0.7179	1	0.2785	0.5276	1
ROCK2	x	8	2	1	0.831	1.093	1.172	0.4863	0.7191	1	0.07733	0.224	0.8959
HIPK4	x	8	0	0	0.906	1.029	1.136	0.499	0.7278	1	0.3046	0.5584	1
CKMT2	x	8	1	1	0.858	1.068	1.484	0.501	0.7291	1	0.06268	0.1916	0.8945
RPS6KC1	x	8	2	2	0.83	1.03	1.316	0.503	0.7304	1	0.1287	0.3279	0.9785
RP2	x	8	1	3	0.82	1.056	1.175	0.5077	0.7337	1	0.1979	0.4251	1
TRIB2	x	8	1	0	0.82	0.9715	1.103	0.5112	0.7361	1	0.4165	0.6575	1
FASTKD2	x	8	1	4	0.836	1.067	1.246	0.5167	0.7397	1	0.0242	0.0929	0.8945
CDK10	x	8	0	1	0.877	0.988	1.16	0.5183	0.7409	1	0.5175	0.733	1
CDK15	x	8	1	1	0.87	1.04	1.209	0.5195	0.7417	1	0.1845	0.4078	1
MARK3	x	8	0	2	0.885	0.994	1.544	0.5197	0.7418	1	0.03179	0.1171	0.8945
STK32B	x	8	1	0	0.832	1.001	1.098	0.5202	0.7421	1	0.5892	0.7864	1
CALM1	x	8	1	2	0.822	1.046	1.331	0.5221	0.7436	1	0.1137	0.2993	0.9582
NRBP1	x	8	1	2	0.871	0.9935	1.287	0.5222	0.7437	1	0.2017	0.4304	1
TPD52L3	n	8	0	1	0.898	1.025	1.268	0.5226	0.7439	1	0.1882	0.4125	1
DGKK	n	8	1	1	0.865	0.995	1.191	0.523	0.7443	1	0.597	0.7924	1
SGK223	x	8	0	4	0.871	1.099	1.207	0.5234	0.7444	1	0.02285	0.08846	0.8945
FER	x	8	0	0	0.881	0.9935	1.163	0.527	0.747	1	0.4009	0.6459	1
DLG3	x	8	1	2	0.823	0.987	1.267	0.5275	0.7474	1	0.2248	0.4603	1
STK38L	x	8	1	1	0.881	1.005	1.16	0.5345	0.7524	1	0.7284	0.8576	1
PINK1	x	8	1	2	0.849	0.965	1.692	0.5376	0.7547	1	0.007711	0.0361	0.8422
IP6K2	x	8	1	0	0.825	1.038	1.153	0.5394	0.7558	1	0.2098	0.4407	1
MAP2K6	x	8	1	1	0.826	1.018	1.164	0.542	0.7577	1	0.3372	0.5944	1
ZAP70	x	8	1	1	0.852	0.979	1.156	0.5468	0.7609	1	0.6654	0.8294	1
RPS6KA6	x	8	1	1	0.874	1.037	1.188	0.5472	0.761	1	0.3437	0.6011	1
LIMK2	x	8	0	2	0.902	0.971	1.259	0.5475	0.7613	1	0.2274	0.4632	1
MAP3K1	x	8	1	3	0.852	1.09	1.303	0.5507	0.7634	1	0.05462	0.1735	0.8945
NTRK1	x	8	0	1	0.829	1.018	1.202	0.5523	0.7646	1	0.3134	0.5684	1
TYRO3	x	8	0	0	0.873	1.002	1.131	0.553	0.765	1	0.8473	0.919	1
BMX	x	8	1	5	0.83	1.21	1.394	0.5599	0.7696	1	0.001241	0.005607	0.4044
STK32C	x	8	0	1	0.888	1.042	1.221	0.5655	0.7735	1	0.289	0.5398	1
CSF1R	x	8	1	1	0.831	0.968	1.427	0.5674	0.7749	1	0.1115	0.2955	0.9582
NTPCR	x	8	1	1	0.832	1.008	1.45	0.5699	0.7766	1	0.08559	0.2426	0.9139
CIB4	x	8	1	1	0.832	0.9845	1.194	0.5705	0.7771	1	0.4502	0.6828	1
STK31	x	8	1	2	0.887	1.031	1.235	0.572	0.7781	1	0.3185	0.5743	1
RYK	x	8	0	3	0.87	1.088	1.667	0.5789	0.7825	1	0.01027	0.04579	0.8499
PANK2	x	8	0	2	0.927	0.991	1.307	0.5797	0.7831	1	0.06815	0.2037	0.8945
PRKAR2A	x	8	1	1	0.834	1.051	1.202	0.5821	0.7849	1	0.2347	0.4724	1
MPP6	x	8	1	3	0.834	1.088	1.19	0.5833	0.7856	1	0.04555	0.1524	0.8945
MAP4K2	x	8	1	3	0.845	1.019	1.263	0.5843	0.7863	1	0.1502	0.3607	0.9913
GUCY2C	x	8	0	0	0.878	1.036	1.142	0.5866	0.7878	1	0.09633	0.265	0.9403
PCK2	x	8	0	0	0.835	0.97	1.127	0.5919	0.7915	1	0.8554	0.9236	1
VRK3	x	8	2	1	0.893	0.994	1.148	0.5919	0.7916	1	0.7073	0.8477	1
PIK3CA	x	8	0	2	0.891	1.021	1.275	0.5945	0.7932	1	0.1654	0.3823	1
IGFN1	x	8	1	5	0.835	1.212	1.519	0.5957	0.7939	1	0.00121	0.005529	0.4044
NEK7	x	8	1	2	0.861	1.024	1.397	0.5957	0.794	1	0.1536	0.3662	0.9933
PIM1	x	8	0	0	0.863	0.989	1.098	0.5966	0.7945	1	0.9112	0.9411	1
PRKCQ	x	8	0	1	0.874	1.02	1.211	0.5975	0.7953	1	0.29	0.5413	1
KIAA1804	x	8	0	1	0.875	0.991	1.154	0.5979	0.7955	1	0.7657	0.8754	1
TAOK2	x	8	1	3	0.836	1.074	1.351	0.5986	0.7959	1	0.01034	0.04602	0.8499
CSNK1G1	x	8	0	2	0.905	0.996	1.177	0.5987	0.796	1	0.4323	0.6693	1
FASTK	x	8	1	1	0.874	0.9965	1.321	0.6004	0.7971	1	0.3117	0.5666	1
RPS6KA4	x	8	0	1	0.884	1.031	1.391	0.6008	0.7973	1	0.1636	0.3802	1
PLXNA4	x	8	0	1	0.931	1.042	1.163	0.602	0.7982	1	0.3053	0.5595	1
MAP3K12	x	8	0	0	0.916	0.967	1.049	0.6028	0.7988	1	1	1	1
NME6	x	8	1	0	0.839	0.963	1.085	0.6123	0.8048	1	0.9325	0.9491	1
MAGI3	x	8	1	2	0.848	0.992	1.378	0.6166	0.8076	1	0.1982	0.4256	1
NEK5	x	8	1	3	0.841	1.016	1.25	0.6185	0.8088	1	0.03583	0.1283	0.8945
ERN2	x	8	1	2	0.842	1.03	1.239	0.6201	0.8098	1	0.2464	0.4875	1
LMTK2	x	8	1	2	0.842	0.982	1.22	0.6223	0.8113	1	0.3636	0.6176	1
RPS6KA3	x	8	1	2	0.842	1.008	1.27	0.6229	0.8118	1	0.4034	0.6477	1
PIK3C2G	x	8	1	4	0.842	1.112	1.391	0.6234	0.812	1	0.02123	0.08351	0.8945
GSG2	x	8	1	2	0.859	0.9925	1.204	0.6243	0.8125	1	0.2594	0.5042	1
LATS1	x	8	1	1	0.842	1.065	1.253	0.6251	0.8131	1	0.1225	0.3164	0.9706
SEPHS2	x	8	1	0	0.842	1.014	1.225	0.6273	0.8146	1	0.2944	0.5462	1
MAP3K7	x	8	1	0	0.861	0.959	1.177	0.6279	0.8152	1	0.7201	0.8537	1
NME9	x	8	0	1	0.842	1.067	1.18	0.6289	0.8157	1	0.08517	0.2414	0.9139
MPP4	x	8	1	2	0.868	1.066	1.365	0.629	0.8158	1	0.04332	0.1471	0.8945
AK5	x	8	1	0	0.844	1.058	1.157	0.6353	0.82	1	0.1735	0.3933	1
TPK1	x	8	1	2	0.851	1.063	1.348	0.6357	0.8201	1	0.1167	0.3054	0.9582
TBK1	x	8	1	3	0.844	1.08	1.252	0.6359	0.8202	1	0.07567	0.2199	0.8945
HKDC1	x	8	0	1	0.924	0.9825	1.174	0.6359	0.8203	1	0.6166	0.8056	1
TEC	x	8	0	1	0.922	1.021	1.144	0.638	0.8216	1	0.8142	0.9008	1
C17orf75	x	8	1	1	0.844	1.057	1.205	0.6385	0.822	1	0.1169	0.3056	0.9582
CSNK1D	x	8	1	1	0.846	1.035	1.171	0.6389	0.8222	1	0.3084	0.5629	1
GRK4	x	8	0	1	0.844	1.092	1.356	0.6391	0.8223	1	0.06814	0.2035	0.8945
IKBKB	x	8	1	4	0.873	1.114	1.307	0.6397	0.8227	1	0.01419	0.05981	0.8711
PBK	x	8	0	1	0.875	0.9805	1.286	0.6413	0.8237	1	0.386	0.6348	1
AMHR2	x	8	0	1	0.898	0.9635	1.194	0.6466	0.8273	1	0.6647	0.8291	1
CDKL1	x	8	1	0	0.846	1.032	1.11	0.6469	0.8275	1	0.2411	0.4806	1
TRPM6	x	8	1	2	0.847	1.046	1.325	0.65	0.8295	1	0.2485	0.4901	1
RIOK1	x	8	0	2	0.886	1.082	1.208	0.6502	0.8296	1	0.06998	0.208	0.8945
AAK1	x	8	0	2	0.891	0.9965	1.181	0.6512	0.8304	1	0.3578	0.6129	1
PRKCG	x	8	1	2	0.847	1.042	1.198	0.6536	0.8319	1	0.3471	0.6037	1
XYLB	x	8	0	1	0.882	0.982	1.137	0.6589	0.8351	1	0.7402	0.8632	1
STK3	x	8	0	2	0.913	1.033	1.273	0.6604	0.8361	1	0.1104	0.2935	0.9582
EPHA8	x	8	0	1	0.912	0.996	1.328	0.6611	0.8365	1	0.3004	0.554	1
AK9	x	8	1	1	0.851	1.032	1.381	0.6657	0.8394	1	0.1672	0.3847	1
BLK	x	8	1	2	0.849	1.053	1.22	0.6686	0.8405	1	0.1127	0.298	0.9582
HK2	x	8	0	1	0.89	1.044	1.17	0.6706	0.8418	1	0.1408	0.3475	0.9794
KSR2	x	8	0	1	0.906	0.9605	1.302	0.6708	0.8419	1	0.3568	0.6122	1
EIF2AK3	x	8	1	1	0.851	1.056	1.387	0.6715	0.8423	1	0.1138	0.2994	0.9582
MYO3B	x	8	1	0	0.882	1.012	1.091	0.6733	0.843	1	0.8104	0.8986	1
AKT3	x	8	0	4	0.923	1.118	1.546	0.6735	0.8432	1	0.005419	0.02691	0.8222
ADCK5	x	8	1	1	0.86	1.026	1.656	0.6755	0.8442	1	0.01155	0.0506	0.8499
SGK494	x	8	0	1	0.908	1.074	1.309	0.6825	0.8478	1	0.09899	0.2703	0.9403
EPHB3	x	8	1	2	0.852	1.055	1.437	0.6826	0.8479	1	0.09862	0.2697	0.9403
RIPK1	x	8	1	5	0.853	1.19	1.332	0.6849	0.8489	1	0.0001459	0.0007906	0.302
ADRBK1	x	8	1	2	0.865	0.9915	1.191	0.6873	0.8499	1	0.3015	0.5552	1
SBK3	x	8	0	2	0.91	1.116	1.259	0.6949	0.8531	1	0.01406	0.0585	0.8711
SIK3	x	8	0	2	0.886	1.02	1.203	0.6952	0.8533	1	0.1926	0.4181	1
GSAP	x	8	0	0	0.899	0.9985	1.062	0.6956	0.8535	1	0.8428	0.9166	1
PKDCC	x	8	0	3	0.855	1.034	1.351	0.6974	0.8542	1	0.09425	0.2605	0.9403
NLK	x	8	0	1	0.902	1.042	1.39	0.7002	0.8559	1	0.1154	0.3028	0.9582
STK26	x	8	1	2	0.856	1.11	1.33	0.7023	0.8567	1	0.024	0.09239	0.8945
TTBK2	x	8	0	2	0.866	1.09	1.284	0.7031	0.857	1	0.06431	0.1952	0.8945
TNNI3K	x	8	1	1	0.879	0.9885	1.284	0.7046	0.8578	1	0.3902	0.6379	1
OSR1	x	8	1	1	0.857	1.03	1.221	0.7094	0.8596	1	0.2573	0.5016	1
TAF1L	x	8	1	2	0.858	1.042	1.31	0.7172	0.8628	1	0.2757	0.5243	1
CLK4	x	8	0	1	0.889	1.008	1.139	0.7203	0.864	1	0.5404	0.7502	1
CDK17	x	8	1	2	0.859	1.095	1.639	0.7214	0.8644	1	0.0141	0.05948	0.8711
PFKFB3	x	8	1	4	0.88	1.168	1.334	0.7217	0.8645	1	0.009195	0.0417	0.8499
NonTargetingControl	x	100	9	39	0.705	1.074	1.619	0.724	0.9835	1	1.392e-05	0.0002094	0.16
CDC42BPA	x	8	1	2	0.86	1.046	1.254	0.7256	0.866	1	0.1602	0.3749	1
DGKI	x	8	0	3	0.86	1.056	1.543	0.7273	0.8667	1	0.03429	0.1245	0.8945
NEK10	x	8	1	2	0.86	1.052	1.306	0.7285	0.8672	1	0.1171	0.306	0.9582
UCKL1	x	8	1	1	0.875	1.093	1.203	0.7313	0.8683	1	0.04492	0.1505	0.8945
FGFR2	x	8	0	3	0.879	1.102	1.241	0.7317	0.8684	1	0.0504	0.1631	0.8945
NEK4	x	8	1	2	0.864	1.05	1.288	0.7333	0.8691	1	0.2784	0.5272	1
MAP3K8	x	8	0	0	0.866	1.016	1.123	0.7372	0.8706	1	0.8639	0.9272	1
KALRN	x	8	0	2	0.917	0.987	1.28	0.7392	0.8715	1	0.2965	0.5488	1
LRGUK	x	8	1	3	0.862	1.112	1.39	0.7406	0.8721	1	0.03423	0.1236	0.8945
ADCK2	x	8	0	1	0.919	1.018	1.222	0.743	0.8731	1	0.2709	0.5181	1
STK10	x	8	1	3	0.863	1.136	1.387	0.7434	0.8732	1	0.01828	0.07384	0.8815
PKLR	x	8	0	0	0.907	1.015	1.16	0.7472	0.8747	1	0.5143	0.7306	1
MAP3K11	x	8	0	2	0.88	1.04	1.397	0.7475	0.8749	1	0.1514	0.3629	0.9933
CAMK1D	x	8	1	2	0.864	1.09	1.245	0.7488	0.8755	1	0.05367	0.1711	0.8945
SRPK2	x	8	1	3	0.864	1.095	1.311	0.7511	0.8764	1	0.04387	0.1479	0.8945
PAK3	x	8	0	1	0.909	1.019	1.191	0.7562	0.8785	1	0.5662	0.7699	1
AURKC	x	8	0	3	0.899	1.09	1.712	0.7566	0.8787	1	0.005146	0.026	0.8222
TLK2	x	8	0	3	0.865	1.148	1.35	0.7575	0.8792	1	0.01524	0.06275	0.8711
STK24	x	8	0	1	0.916	1.057	1.215	0.7596	0.8801	1	0.1479	0.3577	0.9865
PLK5	x	8	0	3	0.919	1.094	1.429	0.7602	0.8803	1	0.04472	0.1501	0.8945
CDK5R1	x	8	1	2	0.866	1.064	1.391	0.7609	0.8807	1	0.02485	0.09549	0.8945
TESK2	x	8	1	1	0.866	1.037	1.263	0.7612	0.8808	1	0.2811	0.5303	1
KSR1	x	8	0	1	0.914	1.084	1.287	0.7627	0.8814	1	0.06087	0.1874	0.8945
ITPKB	x	8	1	1	0.875	1.078	1.481	0.7651	0.8824	1	0.06512	0.1972	0.8945
XRCC6BP1	x	8	0	2	0.873	1.006	1.314	0.7716	0.8851	1	0.2027	0.4318	1
FASTKD5	x	8	0	0	0.871	1.022	1.172	0.7725	0.8855	1	0.2976	0.5507	1
AGK	x	8	0	0	0.908	1.056	1.129	0.7737	0.886	1	0.1938	0.4194	1
RIOK2	p	8	0	2	0.87	1.061	1.195	0.7749	0.8866	1	0.08307	0.2365	0.9125
NME4	x	8	0	1	0.87	0.9715	1.547	0.7773	0.8877	1	0.02802	0.1056	0.8945
ULK1	x	8	1	2	0.87	1.066	1.242	0.7797	0.8888	1	0.1165	0.3049	0.9582
PEAK1	x	8	0	1	0.911	1.058	1.247	0.7798	0.8888	1	0.1029	0.2778	0.9434
PTK2	x	8	1	0	0.871	0.9785	1.093	0.7815	0.8897	1	0.9209	0.9445	1
FRK	x	8	1	0	0.871	1.024	1.128	0.7818	0.8898	1	0.5543	0.761	1
CAMK4	x	8	0	3	0.871	1.114	1.328	0.7835	0.8906	1	0.04305	0.1466	0.8945
MAP3K14	x	8	0	2	0.92	1.006	1.178	0.7847	0.8912	1	0.3043	0.5583	1
MAP4K3	x	8	0	2	0.89	1.044	1.53	0.7875	0.8925	1	0.04053	0.1403	0.8945
PRKACB	x	8	0	1	0.917	1.006	1.261	0.79	0.8935	1	0.3453	0.6023	1
NME5	x	8	0	4	0.902	1.108	1.319	0.7914	0.8942	1	0.009105	0.04142	0.8499
MAP2K5	x	8	0	2	0.925	1.02	1.465	0.7925	0.8947	1	0.0748	0.2186	0.8945
DGKH	x	8	1	1	0.874	1.076	1.274	0.7941	0.8954	1	0.04654	0.154	0.8945
PRKAR2B	x	8	0	4	0.889	1.12	1.515	0.7955	0.8961	1	0.01729	0.06997	0.8764
MPP7	x	8	0	2	0.876	1.048	1.48	0.8001	0.8983	1	0.06755	0.2024	0.8945
PRKAA1	x	8	0	2	0.876	1.067	1.427	0.8017	0.899	1	0.1127	0.2979	0.9582
SNX16	x	8	0	4	0.893	1.107	1.282	0.8028	0.8995	1	0.01641	0.06693	0.8711
MAGI1	x	8	1	0	0.877	0.988	1.162	0.8048	0.9005	1	0.5432	0.7525	1
IRAK1	x	8	0	1	0.934	1.023	1.373	0.8057	0.9009	1	0.2078	0.4384	1
PCK1	x	8	0	1	0.899	1.036	1.165	0.807	0.9016	1	0.2366	0.4747	1
MAP3K15	x	8	0	1	0.906	1.024	1.267	0.8073	0.9018	1	0.2963	0.5486	1
ADCK1	x	8	0	2	0.882	1.07	1.622	0.8078	0.902	1	0.01791	0.0727	0.8815
MST1R	x	8	0	1	0.878	1.007	1.212	0.8094	0.9029	1	0.6061	0.7987	1
PAK6	x	8	0	1	0.88	1.03	1.171	0.8183	0.9071	1	0.5373	0.7479	1
CMPK2	x	8	0	3	0.927	1.04	1.551	0.8193	0.9075	1	0.0006853	0.003372	0.368
SCYL2	x	8	0	2	0.937	1.079	1.367	0.823	0.9093	1	0.06284	0.1918	0.8945
DAPK3	x	8	1	1	0.883	0.986	1.299	0.8312	0.9133	1	0.294	0.5459	1
CCL2	x	8	0	1	0.883	0.991	1.197	0.8315	0.9134	1	0.6592	0.8265	1
BRSK1	x	8	0	1	0.883	1.01	1.343	0.8317	0.9137	1	0.2746	0.5228	1
TEX14	x	8	0	0	0.887	1.018	1.127	0.8331	0.9144	1	0.5957	0.7914	1
TAF9	x	8	0	1	0.892	1.034	1.241	0.8348	0.9151	1	0.3127	0.5678	1
OXSR1	x	8	0	4	0.884	1.064	1.377	0.835	0.9152	1	0.006884	0.0326	0.8422
NME3	x	8	0	3	0.915	1.11	1.431	0.836	0.9157	1	0.0293	0.1097	0.8945
DGUOK	x	8	0	1	0.884	1.063	1.148	0.8371	0.9163	1	0.1888	0.4134	1
PRKAB1	x	8	0	6	0.885	1.218	1.39	0.841	0.9181	1	0.0004412	0.002304	0.352
SIK1	x	8	0	2	0.94	0.98	1.638	0.8419	0.9186	1	0.01537	0.06387	0.8711
PAK4	x	8	0	2	0.887	1.049	1.428	0.8424	0.9189	1	0.1103	0.2932	0.9582
PRKCZ	x	8	0	3	0.885	1.018	1.378	0.8431	0.9192	1	0.05181	0.1671	0.8945
MAP3K3	x	8	0	1	0.913	1.072	1.214	0.8449	0.92	1	0.07463	0.2176	0.8945
GUCY2F	n	8	1	1	0.887	1.021	1.352	0.8466	0.921	1	0.2499	0.4921	1
CDK4	x	8	0	1	0.916	1.05	1.306	0.8475	0.9215	1	0.2997	0.5531	1
PRKAA2	x	8	0	2	0.887	1.074	1.305	0.8483	0.922	1	0.1018	0.2758	0.9434
PRKD1	x	8	0	1	0.888	1.03	1.181	0.8515	0.9235	1	0.3583	0.6131	1
GRK7	x	8	0	2	0.938	1.1	1.426	0.8536	0.9246	1	0.06297	0.1921	0.8945
DGKG	x	8	0	1	0.918	1.02	1.355	0.8564	0.9259	1	0.2428	0.4829	1
MAP2K3	x	8	0	1	0.934	1.106	1.335	0.8577	0.9266	1	0.03136	0.1153	0.8945
TRIM27	x	8	0	1	0.891	1.064	1.155	0.8628	0.9295	1	0.1319	0.3335	0.9794
PRKACG	x	8	1	2	0.891	1.032	1.264	0.8646	0.9305	1	0.2861	0.5361	1
HIPK1	x	8	0	1	0.948	1.019	1.354	0.8657	0.9311	1	0.2458	0.487	1
CAMK1G	x	8	0	0	0.929	0.976	1.076	0.8673	0.932	1	0.9453	0.9551	1
BMPR1B	x	8	0	2	0.892	0.995	1.423	0.8677	0.9322	1	0.1161	0.3043	0.9582
DGKQ	x	8	0	3	0.898	1.094	1.449	0.8687	0.9326	1	0.02118	0.0833	0.8945
STK17A	x	8	0	3	0.892	1.068	1.383	0.8692	0.9328	1	0.02627	0.09953	0.8945
EPHB2	x	8	0	4	0.926	1.144	1.645	0.8706	0.9336	1	0.0009197	0.004351	0.4044
MOK	x	8	0	2	0.895	1.026	1.228	0.8769	0.9368	1	0.2299	0.4666	1
PIK3C3	x	8	0	2	0.95	1.037	1.202	0.8777	0.9372	1	0.2071	0.4374	1
CDKL5	x	8	0	3	0.895	1.107	1.352	0.8785	0.9376	1	0.004533	0.02268	0.7876
TLK1	x	8	0	2	0.897	1.034	1.362	0.8845	0.9402	1	0.2306	0.4676	1
MAP3K5	x	8	0	1	0.898	0.9965	1.179	0.8862	0.9408	1	0.7133	0.8505	1
IRAK2	x	8	0	3	0.921	1.114	1.212	0.8906	0.9425	1	0.03965	0.138	0.8945
LIMK1	x	8	0	1	0.951	1.056	1.176	0.894	0.9436	1	0.2427	0.4825	1
TRIB3	x	8	0	2	0.904	1.052	1.211	0.9019	0.9462	1	0.1448	0.354	0.9856
CSNK2A1	x	8	0	2	0.905	1.08	1.256	0.9036	0.9468	1	0.06758	0.2025	0.8945
RPS6KL1	x	8	0	3	0.905	1.102	1.546	0.9051	0.9472	1	0.02928	0.1096	0.8945
PPIP5K2	x	8	0	3	0.906	1.114	1.459	0.9079	0.9479	1	0.007521	0.03443	0.8422
RPS6KB1	x	8	0	2	0.907	1.032	1.363	0.9105	0.9487	1	0.2077	0.438	1
CHUK	x	8	0	2	0.907	1.07	1.268	0.911	0.9489	1	0.09251	0.2568	0.9403
ADK	x	8	0	1	0.908	1.056	1.202	0.915	0.9498	1	0.1406	0.3471	0.9794
MAP4K4	x	8	0	3	0.909	1.086	1.322	0.916	0.9502	1	0.05499	0.174	0.8945
PANK3	x	8	0	3	0.912	1.068	1.211	0.9221	0.952	1	0.06403	0.1948	0.8945
HCK	x	8	0	2	0.913	1.036	1.463	0.9246	0.9527	1	0.076	0.2211	0.8945
CAMK2G	x	8	0	1	0.913	1.056	1.254	0.9255	0.953	1	0.1746	0.3947	1
TP53RK	x	8	0	1	0.915	1.109	1.36	0.929	0.954	1	0.02579	0.09835	0.8945
EPHB6	x	8	0	2	0.915	1.029	1.293	0.9299	0.9543	1	0.1561	0.3694	0.9938
ATMIN	x	8	0	2	0.915	1.072	1.274	0.9304	0.9544	1	0.1276	0.3261	0.9771
MAP4K5	x	8	0	3	0.917	1.097	1.37	0.9343	0.9557	1	0.05757	0.1798	0.8945
ITPKC	x	8	0	1	0.918	1.011	1.49	0.9361	0.9561	1	0.06025	0.1864	0.8945
GLYCTK	x	8	0	2	0.928	1.068	1.341	0.941	0.9579	1	0.11	0.2921	0.9582
MAP3K9	x	8	0	4	0.922	1.144	1.245	0.9437	0.959	1	0.01014	0.04444	0.8499
PHKA1	x	8	0	1	0.923	1.016	1.341	0.9454	0.9598	1	0.2613	0.5066	1
MAPKAPK5	x	8	0	2	0.924	1.11	1.191	0.946	0.9601	1	0.007312	0.03375	0.8422
IRAK4	x	8	0	1	0.924	1.091	1.172	0.9466	0.9603	1	0.05511	0.1741	0.8945
EPHA6	x	8	0	2	0.927	0.9875	1.338	0.9518	0.9625	1	0.2852	0.5353	1
CSNK1G3	x	8	0	0	0.927	1.066	1.147	0.9522	0.9627	1	0.09821	0.2686	0.9403
MPP1	x	8	0	2	0.928	1.046	1.361	0.9539	0.9636	1	0.1001	0.2727	0.9403
NADK	x	8	0	2	0.932	1.102	1.258	0.9587	0.9659	1	0.01135	0.04898	0.8499
ANKK1	x	8	0	3	0.936	1.072	1.257	0.9632	0.9684	1	0.05469	0.1736	0.8945
BRAF	x	8	0	0	0.94	1.056	1.139	0.9664	0.9702	1	0.03782	0.133	0.8945
MAP2K4	x	8	0	4	0.94	1.14	1.389	0.9669	0.9706	1	0.003517	0.01772	0.7834
LCK	x	8	0	4	0.941	1.158	1.407	0.968	0.9713	1	0.002912	0.01501	0.7525
MAK	x	8	0	5	0.944	1.18	1.405	0.9708	0.973	1	0.004257	0.02164	0.7872
CDKL4	x	8	0	2	0.946	1.074	1.492	0.9726	0.974	1	0.05455	0.1733	0.8945
TRIO	x	8	0	2	0.947	1.038	1.399	0.9732	0.9745	1	0.08572	0.2428	0.9139
NME7	x	8	0	2	0.948	1.014	1.437	0.9753	0.9758	1	0.09744	0.2674	0.9403
CAMK1	x	8	0	0	0.949	1.02	1.075	0.9754	0.9759	1	0.3322	0.5899	1
NPR1	x	8	0	1	0.949	1.012	1.282	0.9757	0.9761	1	0.3969	0.643	1
PIK3R4	x	8	0	0	0.95	1.008	1.133	0.9766	0.9769	1	0.7166	0.852	1
WNK2	x	8	0	1	0.952	1.035	1.208	0.9781	0.9779	1	0.4678	0.6959	1
SH3BP5L	x	8	0	3	0.952	1.108	1.521	0.9786	0.9783	1	0.007221	0.03358	0.8422
CDKL3	x	8	0	4	0.956	1.108	1.45	0.9809	0.9799	1	0.03282	0.1198	0.8945
DCK	x	8	0	3	0.956	1.116	1.5	0.9814	0.98	1	0.02329	0.09041	0.8945
TNK1	x	8	0	1	0.958	1.03	1.3	0.9829	0.9808	1	0.3595	0.6144	1
ALPK3	x	8	0	3	0.963	1.06	1.243	1	1	1	0.08402	0.2388	0.9139
BRSK2	x	8	0	1	1.02	1.057	1.179	1	1	1	0.2465	0.4877	1
CDK13	x	8	0	2	0.974	1.127	1.317	1	1	1	0.0003983	0.00211	0.352
CHEK2	x	8	0	1	0.974	1.09	1.53	1	1	1	0.04177	0.1432	0.8945
EIF2AK1	x	8	0	1	0.964	1.038	1.5	1	1	1	0.05289	0.1696	0.8945
GK5	x	8	0	3	0.979	1.088	1.28	1	1	1	0.06927	0.2062	0.8945
GSK3A	x	8	0	1	0.985	1.075	1.285	1	1	1	0.01574	0.06503	0.8711
GSK3B	x	8	0	1	0.973	1.025	1.246	1	1	1	0.4844	0.7086	1
LRRK2	x	8	0	2	0.994	1.096	1.276	1	1	1	0.0283	0.1063	0.8945
MAP4K1	x	8	0	4	0.983	1.114	1.413	1	1	1	0.001286	0.005822	0.4044
MAPKAPK3	x	8	0	2	0.97	1.032	1.25	1	1	1	0.3614	0.6161	1
MARK2	x	8	0	4	0.968	1.144	1.433	1	1	1	0.01564	0.06485	0.8711
MORN2	x	8	0	4	0.968	1.128	1.348	1	1	1	0.01383	0.05789	0.8711
NADK2	x	8	0	3	1.011	1.12	1.307	1	1	1	0.008636	0.03906	0.8499
PDIK1L	x	8	0	2	0.977	1.085	1.36	1	1	1	0.0804	0.2308	0.9095
PI4K2B	x	8	0	1	0.972	1.051	1.228	1	1	1	0.2495	0.4914	1
PIP4K2A	x	8	0	6	0.984	1.216	1.375	1	1	1	0.0003481	0.001817	0.352
SIK2	x	8	0	1	0.975	1.041	1.436	1	1	1	0.0998	0.2721	0.9403
TWF2	x	8	0	4	0.976	1.152	1.215	1	1	1	0.01143	0.04916	0.8499
TXK	x	8	0	1	0.986	1.029	1.182	1	1	1	0.3276	0.5848	1
WNK1	x	8	0	4	0.983	1.132	1.442	1	1	1	0.003994	0.02051	0.7834

## Sheet: Fig1b center left
Guide statistics - PMA
GeneSymbol	Guide	Type	BaseMeanA	BaseMeanB	FoldChange	pvalue	padj
BRDT	BRDT-1	n	669	711	1.052	0.4575	0.6743
BRDT	BRDT-2	n	1113	964	0.877	0.02702	0.1368
BRDT	BRDT-3	n	992	912	0.924	0.1814	0.4063
BRDT	BRDT-4	n	602	572	0.955	0.4885	0.699
BRDT	BRDT-5	n	165	364	1.343	0.004143	0.04674
BRDT	BRDT-6	n	562	522	0.937	0.3828	0.6138
BRDT	BRDT-7	n	764	722	0.952	0.4474	0.6673
BRDT	BRDT-8	n	765	937	1.189	0.01368	0.09172
DGKK	DGKK-1	n	822	681	0.845	0.006102	0.05915
DGKK	DGKK-2	n	494	464	0.951	0.5093	0.7151
DGKK	DGKK-3	n	1060	1143	1.071	0.2045	0.4364
DGKK	DGKK-4	n	692	827	1.17	0.01385	0.09197
DGKK	DGKK-5	n	443	429	0.972	0.7175	0.8621
DGKK	DGKK-6	n	988	1001	1.012	0.8367	0.9258
DGKK	DGKK-7	n	803	814	1.012	0.8406	0.9258
DGKK	DGKK-8	n	509	530	1.034	0.6515	0.8182
GK2	GK2-1	n	522	624	1.171	0.01576	0.1007
GK2	GK2-2	n	626	617	0.986	0.8366	0.9258
GK2	GK2-3	n	1344	1182	0.891	0.06714	0.2315
GK2	GK2-4	n	770	713	0.932	0.2746	0.5135
GK2	GK2-5	n	1003	1091	1.08	0.1794	0.4037
GK2	GK2-6	n	648	624	0.966	0.6232	0.7983
GK2	GK2-7	n	726	845	1.14	0.044	0.1833
GK2	GK2-8	n	892	943	1.053	0.3517	0.5877
GUCY2F	GUCY2F-1	n	1175	1165	0.991	0.8686	0.9376
GUCY2F	GUCY2F-2	n	780	847	1.079	0.2101	0.4447
GUCY2F	GUCY2F-3	n	793	806	1.015	0.8058	0.9109
GUCY2F	GUCY2F-4	n	543	552	1.012	0.8673	0.9366
GUCY2F	GUCY2F-5	n	1144	1024	0.902	0.06421	0.2261
GUCY2F	GUCY2F-6	n	488	539	1.09	0.2203	0.4584
GUCY2F	GUCY2F-7	n	709	892	1.232	0.0004696	0.01284
GUCY2F	GUCY2F-8	n	590	601	1.016	0.8251	0.9208
INSRR	INSRR-1	n	783	825	1.049	0.4243	0.6492
INSRR	INSRR-2	n	984	877	0.9	0.0762	0.2484
INSRR	INSRR-3	n	739	646	0.89	0.08702	0.2677
INSRR	INSRR-4	n	576	620	1.067	0.3396	0.5772
INSRR	INSRR-5	n	340	367	1.064	0.4847	0.6953
INSRR	INSRR-6	n	720	702	0.978	0.7512	0.8835
INSRR	INSRR-7	n	664	580	0.886	0.0839	0.2624
INSRR	INSRR-8	n	728	741	1.016	0.7972	0.9072
PGK2	PGK2-1	n	731	734	1.004	0.9494	0.9765
PGK2	PGK2-2	n	473	516	1.072	0.3923	0.6228
PGK2	PGK2-3	n	572	584	1.021	0.7854	0.9025
PGK2	PGK2-4	n	1109	1058	0.958	0.4607	0.6762
PGK2	PGK2-5	n	688	599	0.884	0.06883	0.2347
PGK2	PGK2-6	n	486	594	1.193	0.009885	0.07681
PGK2	PGK2-7	n	928	923	0.994	0.9139	0.9618
PGK2	PGK2-8	n	498	627	1.229	0.001349	0.02411
PSKH2	PSKH2-1	n	501	758	1.209	0.06867	0.2347
PSKH2	PSKH2-2	n	457	622	1.179	0.1127	0.3084
PSKH2	PSKH2-3	n	688	643	0.947	0.4439	0.666
PSKH2	PSKH2-4	n	1437	1372	0.956	0.4162	0.6434
PSKH2	PSKH2-5	n	375	388	1.029	0.7147	0.8612
PSKH2	PSKH2-6	n	727	914	1.228	0.001579	0.02657
PSKH2	PSKH2-7	n	942	895	0.964	0.6325	0.8042
PSKH2	PSKH2-8	n	372	423	1.099	0.2749	0.5135
TPD52L3	TPD52L3-1	n	969	732	0.889	0.2548	0.4918
TPD52L3	TPD52L3-2	n	1089	996	0.92	0.1448	0.3584
TPD52L3	TPD52L3-3	n	421	538	1.229	0.006446	0.06117
TPD52L3	TPD52L3-4	n	1242	1217	0.982	0.7687	0.8931
TPD52L3	TPD52L3-5	n	723	705	0.975	0.7008	0.8536
TPD52L3	TPD52L3-6	n	493	456	0.935	0.3626	0.5976
TPD52L3	TPD52L3-7	n	870	913	1.047	0.4157	0.6434
TPD52L3	TPD52L3-8	n	863	948	1.09	0.1378	0.3467
TSSK1B	TSSK1B-1	n	780	665	0.864	0.01612	0.1023
TSSK1B	TSSK1B-2	n	568	718	1.227	0.002212	0.03222
TSSK1B	TSSK1B-3	n	1032	1085	1.045	0.5423	0.7418
TSSK1B	TSSK1B-4	n	1114	1046	0.941	0.2896	0.5297
TSSK1B	TSSK1B-5	n	704	739	1.045	0.4661	0.6804
TSSK1B	TSSK1B-6	n	848	741	0.892	0.1223	0.3217
TSSK1B	TSSK1B-7	n	983	825	0.856	0.01918	0.1129
TSSK1B	TSSK1B-8	n	843	803	0.95	0.4337	0.6572
TSSK2	TSSK2-1	n	1350	1372	1.015	0.785	0.9025
TSSK2	TSSK2-2	n	490	611	1.199	0.02136	0.119
TSSK2	TSSK2-3	n	829	817	0.988	0.8406	0.9258
TSSK2	TSSK2-4	n	1185	1168	0.986	0.7891	0.904
TSSK2	TSSK2-5	n	267	352	1.23	0.0188	0.1115
TSSK2	TSSK2-6	n	821	843	1.023	0.7137	0.8607
TSSK2	TSSK2-7	n	952	932	0.979	0.7172	0.8619
TSSK2	TSSK2-8	n	927	1060	1.124	0.08047	0.2558
ACTR2	ACTR2-1	p	585	347	0.646	3.523e-08	1.214e-05
ACTR2	ACTR2-2	p	1060	880	0.844	0.004975	0.05189
ACTR2	ACTR2-3	p	946	505	0.575	9.025e-16	1.866e-12
ACTR2	ACTR2-4	p	899	484	0.575	2.033e-17	6.308e-14
ACTR2	ACTR2-5	p	570	449	0.817	0.009545	0.07582
ACTR2	ACTR2-6	p	344	315	0.935	0.4464	0.6668
ACTR2	ACTR2-7	p	881	931	1.051	0.4062	0.6351
ACTR2	ACTR2-8	p	561	334	0.661	1.065e-06	0.0001911
ATR	ATR-1	p	1456	1160	0.809	7.17e-05	0.003176
ATR	ATR-2	p	622	771	1.2	0.01223	0.08633
ATR	ATR-3	p	1359	1353	0.995	0.9223	0.9657
ATR	ATR-4	p	1094	889	0.834	0.005037	0.05224
ATR	ATR-5	p	951	913	0.962	0.5623	0.7552
ATR	ATR-6	p	589	548	0.937	0.3584	0.5931
ATR	ATR-7	p	750	835	1.101	0.1771	0.4009
ATR	ATR-8	p	248	190	0.836	0.06656	0.2309
AURKB	AURKB-1	p	537	489	0.925	0.3598	0.5946
AURKB	AURKB-2	p	319	233	0.787	0.007068	0.06434
AURKB	AURKB-3	p	408	375	0.934	0.3915	0.6218
AURKB	AURKB-4	p	767	440	0.623	6.165e-11	5.713e-08
AURKB	AURKB-5	p	648	511	0.81	0.001555	0.02636
AURKB	AURKB-6	p	735	478	0.683	1.112e-08	5.309e-06
AURKB	AURKB-7	p	182	128	0.818	0.05209	0.2014
AURKB	AURKB-8	p	350	279	0.839	0.04727	0.1907
BUB1B	BUB1B-1	p	754	695	0.928	0.2565	0.4933
BUB1B	BUB1B-2	p	308	396	1.213	0.02631	0.135
BUB1B	BUB1B-3	p	508	479	0.951	0.4782	0.6897
BUB1B	BUB1B-4	p	660	555	0.857	0.02014	0.1158
BUB1B	BUB1B-5	p	370	338	0.936	0.4734	0.6858
BUB1B	BUB1B-6	p	398	358	0.915	0.2939	0.5339
BUB1B	BUB1B-7	p	356	344	0.969	0.6924	0.8472
BUB1B	BUB1B-8	p	452	489	1.07	0.3804	0.612
CDK1	CDK1-1	p	276	235	0.885	0.177	0.4008
CDK1	CDK1-2	p	263	232	0.91	0.3029	0.5405
CDK1	CDK1-3	p	185	118	0.748	0.003834	0.04492
CDK1	CDK1-4	p	309	291	0.953	0.5697	0.761
CDK1	CDK1-5	p	414	429	1.025	0.7607	0.888
CDK1	CDK1-6	p	673	697	1.034	0.5987	0.7803
CDK1	CDK1-7	p	727	635	0.885	0.0586	0.2149
CDK1	CDK1-8	p	669	968	1.4	1.459e-08	6.361e-06
CDK7	CDK7-1	p	309	350	1.092	0.3505	0.5866
CDK7	CDK7-2	p	540	323	0.652	4.726e-08	1.543e-05
CDK7	CDK7-3	p	625	552	0.899	0.1328	0.3391
CDK7	CDK7-4	p	492	528	1.062	0.3927	0.6233
CDK7	CDK7-5	p	904	932	1.026	0.6705	0.8318
CDK7	CDK7-6	p	1120	1055	0.946	0.3133	0.5508
CDK7	CDK7-7	p	437	445	1.013	0.8724	0.9401
CDK7	CDK7-8	p	318	471	1.378	5.977e-05	0.002943
CDK9	CDK9-1	p	594	361	0.654	1.538e-08	6.361e-06
CDK9	CDK9-2	p	405	411	1.009	0.9191	0.9643
CDK9	CDK9-3	p	702	565	0.827	0.004527	0.0492
CDK9	CDK9-4	p	20	23	1.04	0.65	0.8178
CDK9	CDK9-5	p	822	318	0.797	0.007896	0.06795
CDK9	CDK9-6	p	653	517	0.814	0.003272	0.04112
CDK9	CDK9-7	p	297	381	1.21	0.02762	0.1385
CDK9	CDK9-8	p	952	772	0.834	0.01111	0.08151
CHEK1	CHEK1-1	p	729	423	0.651	3.705e-07	7.925e-05
CHEK1	CHEK1-2	p	387	206	0.62	8.803e-08	2.731e-05
CHEK1	CHEK1-3	p	314	171	0.646	3.382e-06	0.0003814
CHEK1	CHEK1-4	p	396	338	0.889	0.2066	0.4395
CHEK1	CHEK1-5	p	620	533	0.877	0.06203	0.2217
CHEK1	CHEK1-6	p	431	366	0.874	0.1019	0.2912
CHEK1	CHEK1-7	p	811	723	0.902	0.1302	0.3351
CHEK1	CHEK1-8	p	199	90	0.621	3.347e-06	0.0003814
CLP1	CLP1-1	p	626	629	1.007	0.9151	0.9624
CLP1	CLP1-2	p	715	725	1.014	0.8129	0.9132
CLP1	CLP1-3	p	390	532	1.295	0.0007359	0.01678
CLP1	CLP1-4	p	440	513	1.139	0.06662	0.2309
CLP1	CLP1-5	p	864	942	1.082	0.178	0.402
CLP1	CLP1-6	p	304	283	0.941	0.4917	0.7011
CLP1	CLP1-7	p	979	883	0.912	0.1222	0.3217
CLP1	CLP1-8	p	633	676	1.057	0.4376	0.6604
CMPK1	CMPK1-1	p	517	709	1.307	0.0001878	0.006403
CMPK1	CMPK1-2	p	481	485	1.005	0.9405	0.9731
CMPK1	CMPK1-3	p	715	475	0.706	2.654e-06	0.0003293
CMPK1	CMPK1-4	p	898	721	0.82	0.001117	0.02106
CMPK1	CMPK1-5	p	397	501	1.211	0.01507	0.0977
CMPK1	CMPK1-6	p	303	375	1.169	0.07815	0.2518
CMPK1	CMPK1-7	p	611	650	1.055	0.4286	0.6529
CMPK1	CMPK1-8	p	611	706	1.122	0.1542	0.3719
DOLK	DOLK-1	p	1011	928	0.926	0.1805	0.4054
DOLK	DOLK-2	p	1605	1721	1.068	0.1796	0.4038
DOLK	DOLK-3	p	787	606	0.795	0.0007008	0.01659
DOLK	DOLK-4	p	776	719	0.933	0.2351	0.4733
DOLK	DOLK-5	p	645	723	1.106	0.1132	0.309
DOLK	DOLK-6	p	1062	905	0.863	0.007167	0.06434
DOLK	DOLK-7	p	442	461	1.035	0.6515	0.8182
DOLK	DOLK-8	p	869	798	0.927	0.2706	0.5095
DTYMK	DTYMK-1	p	892	712	0.828	0.01613	0.1023
DTYMK	DTYMK-2	p	676	661	0.978	0.7355	0.872
DTYMK	DTYMK-3	p	353	440	1.19	0.04224	0.1782
DTYMK	DTYMK-4	p	678	669	0.991	0.9111	0.96
DTYMK	DTYMK-5	p	325	294	0.934	0.4655	0.6799
DTYMK	DTYMK-6	p	670	580	0.887	0.1135	0.309
DTYMK	DTYMK-7	p	644	831	1.256	0.0003348	0.01007
DTYMK	DTYMK-8	p	423	327	0.823	0.02989	0.1453
GTF2H1	GTF2H1-1	p	780	681	0.885	0.0582	0.2142
GTF2H1	GTF2H1-2	p	1106	1107	1.002	0.9756	0.9882
GTF2H1	GTF2H1-3	p	699	573	0.838	0.011	0.08149
GTF2H1	GTF2H1-4	p	888	623	0.736	1.897e-05	0.001266
GTF2H1	GTF2H1-5	p	983	909	0.93	0.2387	0.4766
GTF2H1	GTF2H1-6	p	421	388	0.936	0.3972	0.6269
GTF2H1	GTF2H1-7	p	717	577	0.824	0.002783	0.03795
GTF2H1	GTF2H1-8	p	342	392	1.117	0.1617	0.3814
GUK1	GUK1-1	p	1122	905	0.821	0.0008644	0.01812
GUK1	GUK1-2	p	789	764	0.972	0.6284	0.8021
GUK1	GUK1-3	p	413	283	0.753	0.001808	0.02879
GUK1	GUK1-4	p	47	30	0.855	0.1112	0.3065
GUK1	GUK1-5	p	704	506	0.76	0.0005534	0.01443
GUK1	GUK1-6	p	238	193	0.867	0.141	0.3526
GUK1	GUK1-7	p	593	391	0.724	0.00014	0.005172
GUK1	GUK1-8	p	170	158	0.956	0.66	0.8238
MASTL	MASTL-1	p	1160	648	0.718	0.001325	0.02389
MASTL	MASTL-2	p	961	890	0.933	0.221	0.4588
MASTL	MASTL-3	p	929	753	0.83	0.004628	0.04977
MASTL	MASTL-4	p	1199	1157	0.969	0.587	0.7722
MASTL	MASTL-5	p	832	659	0.815	0.004385	0.04841
MASTL	MASTL-6	p	490	346	0.763	0.002192	0.03211
MASTL	MASTL-7	p	284	330	1.119	0.2015	0.4314
MASTL	MASTL-8	p	567	458	0.831	0.01511	0.09783
MVK	MVK-1	p	606	458	0.789	0.001686	0.02746
MVK	MVK-2	p	661	745	1.11	0.158	0.3772
MVK	MVK-3	p	1115	1025	0.925	0.1823	0.4073
MVK	MVK-4	p	711	609	0.87	0.04391	0.1833
MVK	MVK-5	p	983	938	0.957	0.4216	0.6477
MVK	MVK-6	p	830	726	0.889	0.09981	0.2882
MVK	MVK-7	p	640	767	1.171	0.01921	0.1129
MVK	MVK-8	p	1273	1076	0.865	0.02959	0.1444
NOL9	NOL9-1	p	696	699	1.005	0.938	0.9727
NOL9	NOL9-2	p	693	491	0.738	8.358e-06	0.0007103
NOL9	NOL9-3	p	583	500	0.875	0.05649	0.2099
NOL9	NOL9-4	p	566	535	0.95	0.5379	0.7383
NOL9	NOL9-5	p	576	605	1.041	0.5779	0.7658
NOL9	NOL9-6	p	999	685	0.72	6.678e-06	0.0006267
NOL9	NOL9-7	p	677	607	0.904	0.1638	0.3839
NOL9	NOL9-8	p	435	453	1.027	0.75	0.8832
PGK1	PGK1-1	p	535	683	1.224	0.007209	0.06434
PGK1	PGK1-2	p	971	691	0.749	9.062e-05	0.003799
PGK1	PGK1-3	p	836	833	0.995	0.9333	0.9709
PGK1	PGK1-4	p	450	478	1.052	0.4978	0.7059
PGK1	PGK1-5	p	462	481	1.035	0.6343	0.8056
PGK1	PGK1-6	p	493	423	0.88	0.09717	0.2836
PGK1	PGK1-7	p	507	496	0.982	0.8286	0.9217
PGK1	PGK1-8	p	839	750	0.913	0.1863	0.4132
PKMYT1	PKMYT1-1	p	708	312	0.531	6.21e-13	8.732e-10
PKMYT1	PKMYT1-2	p	438	394	0.919	0.3213	0.5595
PKMYT1	PKMYT1-3	p	639	526	0.861	0.07457	0.2454
PKMYT1	PKMYT1-4	p	324	278	0.902	0.2948	0.534
PKMYT1	PKMYT1-5	p	608	470	0.8	0.002092	0.03121
PKMYT1	PKMYT1-6	p	717	510	0.74	1.595e-05	0.001125
PKMYT1	PKMYT1-7	p	412	470	1.123	0.1088	0.3025
PKMYT1	PKMYT1-8	p	981	654	0.707	2.082e-06	0.0002935
PLK1	PLK1-1	p	274	163	0.692	0.0001016	0.004175
PLK1	PLK1-2	p	209	104	0.654	3.295e-05	0.001965
PLK1	PLK1-3	p	196	112	0.697	0.0003361	0.01007
PLK1	PLK1-4	p	506	347	0.726	1.987e-05	0.001311
PLK1	PLK1-5	p	356	203	0.651	1.147e-06	0.0001923
PLK1	PLK1-6	p	106	136	1.166	0.1246	0.3257
PLK1	PLK1-7	p	268	257	0.973	0.7788	0.8989
PLK1	PLK1-8	p	357	283	0.841	0.05567	0.2082
PNKP	PNKP-1	p	1484	1363	0.923	0.1216	0.3213
PNKP	PNKP-2	p	563	670	1.16	0.03746	0.1645
PNKP	PNKP-3	p	417	347	0.86	0.06338	0.2242
PNKP	PNKP-4	p	720	631	0.89	0.07956	0.2536
PNKP	PNKP-5	p	383	334	0.892	0.1485	0.3632
PNKP	PNKP-6	p	399	426	1.046	0.6002	0.7814
PNKP	PNKP-7	p	861	839	0.977	0.6972	0.8506
PNKP	PNKP-8	p	434	689	1.437	1.202e-05	0.0009094
RFK	RFK-1	p	1474	599	0.464	8.365e-27	5.189e-23
RFK	RFK-2	p	511	576	1.113	0.1035	0.2936
RFK	RFK-3	p	657	654	0.995	0.9455	0.9749
RFK	RFK-4	p	1283	1219	0.953	0.3881	0.619
RFK	RFK-5	p	658	632	0.963	0.5674	0.759
RFK	RFK-6	p	766	837	1.076	0.3197	0.5579
RFK	RFK-7	p	681	734	1.065	0.3595	0.5943
RFK	RFK-8	p	387	424	1.082	0.2819	0.5207
RIOK2	RIOK2-1	p	1222	1171	0.964	0.5845	0.7707
RIOK2	RIOK2-2	p	625	492	0.811	0.001903	0.02959
RIOK2	RIOK2-3	p	755	858	1.121	0.0813	0.2573
RIOK2	RIOK2-4	p	990	827	0.848	0.003915	0.04531
RIOK2	RIOK2-5	p	677	760	1.103	0.1549	0.3725
RIOK2	RIOK2-6	p	679	767	1.115	0.1031	0.2932
RIOK2	RIOK2-7	p	852	949	1.107	0.09363	0.2792
RIOK2	RIOK2-8	p	994	959	0.966	0.5368	0.7376
TRRAP	TRRAP-1	p	784	749	0.961	0.5078	0.7144
TRRAP	TRRAP-2	p	455	424	0.944	0.4538	0.6715
TRRAP	TRRAP-3	p	399	333	0.871	0.1192	0.3182
TRRAP	TRRAP-4	p	580	401	0.739	0.0002182	0.007126
TRRAP	TRRAP-5	p	326	278	0.878	0.1132	0.309
TRRAP	TRRAP-6	p	610	484	0.82	0.007453	0.0655
TRRAP	TRRAP-7	p	478	372	0.81	0.005477	0.05481
TRRAP	TRRAP-8	p	1242	905	0.75	1.369e-06	0.0002235
WEE1	WEE1-1	p	362	270	0.79	0.005382	0.05443
WEE1	WEE1-2	p	322	281	0.899	0.2355	0.4735
WEE1	WEE1-3	p	118	73	0.778	0.01576	0.1007
WEE1	WEE1-4	p	149	117	0.866	0.1618	0.3814
WEE1	WEE1-5	p	572	631	1.092	0.1847	0.4108
WEE1	WEE1-6	p	853	962	1.113	0.09715	0.2836
WEE1	WEE1-7	p	673	569	0.867	0.05859	0.2149
WEE1	WEE1-8	p	280	231	0.871	0.1485	0.3632
AAK1	AAK1-1	x	585	591	1.008	0.9049	0.9574
AAK1	AAK1-2	x	977	982	1.003	0.9506	0.9772
AAK1	AAK1-3	x	545	629	1.122	0.1379	0.3468
AAK1	AAK1-4	x	621	622	1	0.9973	0.9992
AAK1	AAK1-5	x	864	863	0.999	0.9847	0.9926
AAK1	AAK1-6	x	507	593	1.146	0.04485	0.1849
AAK1	AAK1-7	x	640	633	0.987	0.8506	0.931
AAK1	AAK1-8	x	822	887	1.071	0.2421	0.48
AATK	AATK-1	x	398	452	1.112	0.1641	0.3839
AATK	AATK-2	x	760	595	0.808	0.002082	0.0312
AATK	AATK-3	x	587	601	1.021	0.7663	0.8911
AATK	AATK-4	x	850	780	0.929	0.2596	0.4982
AATK	AATK-5	x	561	609	1.071	0.3254	0.5638
AATK	AATK-6	x	394	421	1.058	0.4682	0.6823
AATK	AATK-7	x	535	528	0.989	0.861	0.9355
AATK	AATK-8	x	1253	1140	0.919	0.1458	0.3595
ABCC1	ABCC1-1	x	932	1054	1.117	0.06662	0.2309
ABCC1	ABCC1-2	x	719	699	0.976	0.7276	0.8685
ABCC1	ABCC1-3	x	797	795	0.996	0.9523	0.9778
ABCC1	ABCC1-4	x	820	632	0.799	0.001352	0.02411
ABCC1	ABCC1-5	x	1230	1075	0.89	0.08912	0.2709
ABCC1	ABCC1-6	x	876	906	1.027	0.6801	0.8381
ABCC1	ABCC1-7	x	567	617	1.08	0.2458	0.4822
ABCC1	ABCC1-8	x	478	398	0.858	0.0495	0.1969
ABL1	ABL1-1	x	741	749	1.01	0.8817	0.9449
ABL1	ABL1-2	x	920	888	0.969	0.5903	0.7741
ABL1	ABL1-3	x	928	596	0.777	0.01418	0.09351
ABL1	ABL1-4	x	809	690	0.871	0.04117	0.175
ABL1	ABL1-5	x	458	567	1.192	0.02086	0.1179
ABL1	ABL1-6	x	651	680	1.041	0.5206	0.724
ABL1	ABL1-7	x	470	404	0.877	0.08247	0.2593
ABL1	ABL1-8	x	921	950	1.029	0.6475	0.8159
ABL2	ABL2-1	x	736	753	1.02	0.7496	0.8831
ABL2	ABL2-2	x	1173	1185	1.009	0.8749	0.9408
ABL2	ABL2-3	x	724	662	0.925	0.2688	0.5071
ABL2	ABL2-4	x	1015	905	0.9	0.1084	0.3019
ABL2	ABL2-5	x	451	451	0.999	0.9933	0.9973
ABL2	ABL2-6	x	699	820	1.148	0.06191	0.2216
ABL2	ABL2-7	x	598	699	1.144	0.05384	0.2049
ABL2	ABL2-8	x	836	743	0.898	0.07892	0.2526
ACVR1	ACVR1-1	x	1576	1282	0.832	0.003877	0.04496
ACVR1	ACVR1-2	x	935	994	1.058	0.3058	0.5437
ACVR1	ACVR1-3	x	736	716	0.978	0.7523	0.8837
ACVR1	ACVR1-4	x	1628	911	0.677	7.125e-05	0.003176
ACVR1	ACVR1-5	x	1412	1377	0.978	0.6954	0.8496
ACVR1	ACVR1-6	x	586	637	1.075	0.3009	0.539
ACVR1	ACVR1-7	x	513	590	1.127	0.09828	0.2855
ACVR1	ACVR1-8	x	872	930	1.06	0.3195	0.5578
ACVR1B	ACVR1B-1	x	887	1229	1.323	4.066e-05	0.002232
ACVR1B	ACVR1B-2	x	1159	851	0.823	0.05212	0.2014
ACVR1B	ACVR1B-3	x	503	561	1.099	0.1811	0.4058
ACVR1B	ACVR1B-4	x	599	440	0.775	0.001175	0.02176
ACVR1B	ACVR1B-5	x	672	719	1.058	0.423	0.6488
ACVR1B	ACVR1B-6	x	737	611	0.85	0.01981	0.1147
ACVR1B	ACVR1B-7	x	536	649	1.173	0.03239	0.1522
ACVR1B	ACVR1B-8	x	328	362	1.078	0.3855	0.616
ACVR1C	ACVR1C-1	x	990	904	0.918	0.1319	0.3381
ACVR1C	ACVR1C-2	x	571	581	1.012	0.8557	0.9333
ACVR1C	ACVR1C-3	x	881	963	1.083	0.1745	0.398
ACVR1C	ACVR1C-4	x	1892	1654	0.882	0.03032	0.1463
ACVR1C	ACVR1C-5	x	700	770	1.086	0.2108	0.4455
ACVR1C	ACVR1C-6	x	730	756	1.031	0.6428	0.8116
ACVR1C	ACVR1C-7	x	677	621	0.927	0.2355	0.4735
ACVR1C	ACVR1C-8	x	820	922	1.112	0.07558	0.2476
ACVR2A	ACVR2A-1	x	887	924	1.033	0.6371	0.8081
ACVR2A	ACVR2A-2	x	859	911	1.054	0.365	0.5997
ACVR2A	ACVR2A-3	x	519	431	0.856	0.04281	0.1799
ACVR2A	ACVR2A-4	x	841	819	0.977	0.7024	0.8543
ACVR2A	ACVR2A-5	x	484	443	0.926	0.2749	0.5135
ACVR2A	ACVR2A-6	x	821	730	0.9	0.09322	0.2787
ACVR2A	ACVR2A-7	x	609	632	1.027	0.7132	0.8604
ACVR2A	ACVR2A-8	x	511	428	0.864	0.05944	0.2159
ACVR2B	ACVR2B-1	x	878	797	0.916	0.1861	0.4129
ACVR2B	ACVR2B-2	x	1048	939	0.913	0.2006	0.4304
ACVR2B	ACVR2B-3	x	837	842	1.003	0.963	0.9843
ACVR2B	ACVR2B-4	x	716	862	1.174	0.02181	0.1205
ACVR2B	ACVR2B-5	x	690	775	1.109	0.1494	0.3648
ACVR2B	ACVR2B-6	x	476	544	1.115	0.1526	0.3692
ACVR2B	ACVR2B-7	x	184	166	0.935	0.4887	0.699
ACVR2B	ACVR2B-8	x	1078	844	0.804	0.0007887	0.01722
ACVRL1	ACVRL1-1	x	783	776	0.992	0.8934	0.9512
ACVRL1	ACVRL1-2	x	672	655	0.978	0.7352	0.872
ACVRL1	ACVRL1-3	x	744	726	0.978	0.7344	0.872
ACVRL1	ACVRL1-4	x	1210	1069	0.895	0.08289	0.2601
ACVRL1	ACVRL1-5	x	699	667	0.959	0.5152	0.7198
ACVRL1	ACVRL1-6	x	634	572	0.918	0.2647	0.5019
ACVRL1	ACVRL1-7	x	990	923	0.939	0.2881	0.5286
ACVRL1	ACVRL1-8	x	201	163	0.884	0.2344	0.4728
ADCK1	ADCK1-1	x	1593	1471	0.928	0.1302	0.3351
ADCK1	ADCK1-2	x	662	559	0.864	0.03721	0.1638
ADCK1	ADCK1-3	x	442	607	1.316	5.261e-05	0.002653
ADCK1	ADCK1-4	x	916	856	0.941	0.3757	0.6087
ADCK1	ADCK1-5	x	540	630	1.137	0.07538	0.2473
ADCK1	ADCK1-6	x	534	722	1.302	8.955e-05	0.003787
ADCK1	ADCK1-7	x	351	387	1.085	0.3129	0.5507
ADCK1	ADCK1-8	x	751	801	1.06	0.3515	0.5876
ADCK2	ADCK2-1	x	458	509	1.096	0.254	0.4911
ADCK2	ADCK2-2	x	1256	1329	1.052	0.344	0.58
ADCK2	ADCK2-3	x	787	762	0.973	0.6579	0.8227
ADCK2	ADCK2-4	x	767	696	0.918	0.1783	0.402
ADCK2	ADCK2-5	x	670	703	1.045	0.5055	0.7123
ADCK2	ADCK2-6	x	626	609	0.977	0.7404	0.8758
ADCK2	ADCK2-7	x	668	810	1.184	0.009679	0.07611
ADCK2	ADCK2-8	x	391	349	0.916	0.3128	0.5507
ADCK3	ADCK3-1	x	624	569	0.923	0.2352	0.4734
ADCK3	ADCK3-2	x	518	522	1.005	0.9453	0.9748
ADCK3	ADCK3-3	x	365	358	0.985	0.8515	0.931
ADCK3	ADCK3-4	x	703	702	0.998	0.9808	0.9915
ADCK3	ADCK3-5	x	706	804	1.121	0.07587	0.2478
ADCK3	ADCK3-6	x	152	182	1.106	0.3264	0.565
ADCK3	ADCK3-7	x	629	707	1.109	0.1316	0.3376
ADCK3	ADCK3-8	x	953	698	0.764	0.0001494	0.005421
ADCK4	ADCK4-1	x	304	311	1.02	0.8103	0.9126
ADCK4	ADCK4-2	x	747	782	1.04	0.5819	0.7687
ADCK4	ADCK4-3	x	909	764	0.854	0.009315	0.07466
ADCK4	ADCK4-4	x	635	620	0.977	0.7082	0.8574
ADCK4	ADCK4-5	x	442	460	1.036	0.6775	0.8369
ADCK4	ADCK4-6	x	550	569	1.032	0.6569	0.8224
ADCK4	ADCK4-7	x	578	551	0.959	0.5377	0.7381
ADCK4	ADCK4-8	x	604	747	1.205	0.005865	0.05748
ADCK5	ADCK5-1	x	702	663	0.951	0.448	0.6673
ADCK5	ADCK5-2	x	624	674	1.07	0.3321	0.5706
ADCK5	ADCK5-3	x	923	766	0.849	0.009619	0.07601
ADCK5	ADCK5-4	x	32	51	1.174	0.1077	0.3012
ADCK5	ADCK5-5	x	677	722	1.06	0.3741	0.6081
ADCK5	ADCK5-6	x	205	333	1.39	0.0006172	0.01538
ADCK5	ADCK5-7	x	182	187	1.023	0.8253	0.9208
ADCK5	ADCK5-8	x	766	732	0.962	0.5681	0.7597
ADK	ADK-1	x	711	654	0.929	0.2958	0.5341
ADK	ADK-2	x	1195	1214	1.014	0.8015	0.9089
ADK	ADK-3	x	1047	953	0.918	0.1531	0.3699
ADK	ADK-4	x	805	886	1.091	0.1675	0.3888
ADK	ADK-5	x	1234	1257	1.017	0.7793	0.8989
ADK	ADK-6	x	703	669	0.961	0.5771	0.7657
ADK	ADK-7	x	513	551	1.064	0.3667	0.6011
ADK	ADK-8	x	798	939	1.152	0.0306	0.1467
ADPGK	ADPGK-1	x	1146	1084	0.953	0.3987	0.6285
ADPGK	ADPGK-2	x	950	877	0.929	0.2298	0.4681
ADPGK	ADPGK-3	x	911	840	0.93	0.2389	0.4766
ADPGK	ADPGK-4	x	561	468	0.856	0.03997	0.1716
ADPGK	ADPGK-5	x	757	720	0.958	0.5143	0.7195
ADPGK	ADPGK-6	x	1268	1194	0.947	0.363	0.5979
ADPGK	ADPGK-7	x	294	362	1.178	0.04597	0.1876
ADPGK	ADPGK-8	x	1021	1184	1.141	0.03994	0.1716
ADRBK1	ADRBK1-1	x	346	326	0.95	0.5262	0.7278
ADRBK1	ADRBK1-2	x	950	822	0.878	0.0382	0.1666
ADRBK1	ADRBK1-3	x	647	689	1.057	0.4289	0.653
ADRBK1	ADRBK1-4	x	871	829	0.958	0.4656	0.6799
ADRBK1	ADRBK1-5	x	722	674	0.941	0.4257	0.6503
ADRBK1	ADRBK1-6	x	533	658	1.187	0.02446	0.1289
ADRBK1	ADRBK1-7	x	809	853	1.049	0.4036	0.6333
ADRBK1	ADRBK1-8	x	677	607	0.91	0.1777	0.4016
ADRBK2	ADRBK2-1	x	581	497	0.878	0.1054	0.2971
ADRBK2	ADRBK2-2	x	1791	1918	1.065	0.3128	0.5507
ADRBK2	ADRBK2-3	x	1420	1213	0.868	0.01042	0.07882
ADRBK2	ADRBK2-4	x	947	897	0.952	0.433	0.6571
ADRBK2	ADRBK2-5	x	415	439	1.045	0.5452	0.743
ADRBK2	ADRBK2-6	x	953	860	0.91	0.1094	0.3035
ADRBK2	ADRBK2-7	x	658	607	0.93	0.2834	0.5221
ADRBK2	ADRBK2-8	x	719	853	1.168	0.01103	0.08149
AGK	AGK-1	x	640	838	1.264	0.0008607	0.01812
AGK	AGK-2	x	505	433	0.884	0.116	0.3129
AGK	AGK-3	x	801	818	1.024	0.7227	0.8645
AGK	AGK-4	x	1152	1037	0.912	0.1375	0.3467
AGK	AGK-5	x	569	517	0.92	0.2185	0.4557
AGK	AGK-6	x	966	1015	1.043	0.4933	0.7025
AGK	AGK-7	x	109	117	1.039	0.7131	0.8603
AGK	AGK-8	x	607	670	1.086	0.2617	0.4998
AK1	AK1-1	x	862	987	1.132	0.0646	0.2271
AK1	AK1-2	x	1494	1099	0.765	6.339e-05	0.003049
AK1	AK1-3	x	445	554	1.2	0.01707	0.1061
AK1	AK1-4	x	996	900	0.911	0.09964	0.2879
AK1	AK1-5	x	1058	1030	0.974	0.63	0.8031
AK1	AK1-6	x	541	559	1.029	0.6785	0.8375
AK1	AK1-7	x	874	816	0.94	0.3249	0.5638
AK1	AK1-8	x	746	884	1.162	0.0218	0.1205
AK2	AK2-1	x	279	392	1.279	0.006769	0.06268
AK2	AK2-2	x	1178	1039	0.896	0.1014	0.2906
AK2	AK2-3	x	357	584	1.279	0.01809	0.1099
AK2	AK2-4	x	1086	945	0.882	0.06301	0.2231
AK2	AK2-5	x	653	816	1.211	0.005301	0.05403
AK2	AK2-6	x	672	840	1.204	0.01678	0.105
AK2	AK2-7	x	845	764	0.909	0.1154	0.3121
AK2	AK2-8	x	649	620	0.962	0.5486	0.7443
AK3	AK3-1	x	744	702	0.952	0.4491	0.6677
AK3	AK3-2	x	848	934	1.094	0.1219	0.3215
AK3	AK3-3	x	374	413	1.085	0.2969	0.5352
AK3	AK3-4	x	1300	988	0.785	0.000517	0.01367
AK3	AK3-5	x	680	579	0.87	0.05128	0.2005
AK3	AK3-6	x	360	419	1.114	0.2513	0.4881
AK3	AK3-7	x	1133	1095	0.969	0.5506	0.7457
AK3	AK3-8	x	879	990	1.118	0.07025	0.2372
AK4	AK4-1	x	1109	945	0.863	0.00719	0.06434
AK4	AK4-2	x	1047	822	0.81	0.002586	0.03581
AK4	AK4-3	x	338	433	1.23	0.005949	0.05815
AK4	AK4-4	x	528	618	1.148	0.04014	0.1721
AK4	AK4-5	x	412	542	1.258	0.002497	0.0352
AK4	AK4-6	x	354	386	1.064	0.4604	0.6762
AK4	AK4-7	x	346	352	1.01	0.9036	0.9572
AK4	AK4-8	x	504	529	1.046	0.5232	0.7253
AK5	AK5-1	x	498	518	1.035	0.6094	0.7884
AK5	AK5-2	x	465	495	1.048	0.5436	0.7428
AK5	AK5-3	x	1738	1758	1.011	0.8327	0.9237
AK5	AK5-4	x	1187	1091	0.926	0.2322	0.4714
AK5	AK5-5	x	746	723	0.975	0.7173	0.8619
AK5	AK5-6	x	999	1129	1.119	0.0528	0.2023
AK5	AK5-7	x	669	810	1.178	0.01289	0.08883
AK5	AK5-8	x	519	608	1.149	0.03717	0.1638
AK7	AK7-1	x	763	909	1.161	0.02764	0.1385
AK7	AK7-2	x	1134	944	0.846	0.006073	0.05897
AK7	AK7-3	x	812	891	1.088	0.1607	0.3803
AK7	AK7-4	x	940	1004	1.063	0.2831	0.522
AK7	AK7-5	x	840	720	0.869	0.01873	0.1113
AK7	AK7-6	x	806	958	1.17	0.008533	0.07144
AK7	AK7-7	x	726	687	0.951	0.4246	0.6494
AK7	AK7-8	x	769	767	0.999	0.9877	0.9939
AK8	AK8-1	x	1367	1346	0.985	0.7663	0.8911
AK8	AK8-2	x	869	759	0.884	0.03215	0.1517
AK8	AK8-3	x	801	814	1.017	0.8131	0.9132
AK8	AK8-4	x	734	777	1.052	0.451	0.6691
AK8	AK8-5	x	694	787	1.112	0.1622	0.3817
AK8	AK8-6	x	734	618	0.859	0.0276	0.1385
AK8	AK8-7	x	597	658	1.087	0.2448	0.4818
AK8	AK8-8	x	684	628	0.926	0.2483	0.4853
AK9	AK9-1	x	858	915	1.061	0.3133	0.5508
AK9	AK9-2	x	643	620	0.967	0.6514	0.8182
AK9	AK9-3	x	1191	1089	0.92	0.1413	0.3532
AK9	AK9-4	x	348	465	1.263	0.003011	0.03949
AK9	AK9-5	x	1145	1043	0.918	0.1587	0.3779
AK9	AK9-6	x	133	158	1.12	0.2558	0.4925
AK9	AK9-7	x	623	679	1.073	0.3423	0.5795
AK9	AK9-8	x	588	605	1.02	0.7795	0.8989
AKT1	AKT1-1	x	598	551	0.931	0.343	0.58
AKT1	AKT1-2	x	1135	839	0.756	4.094e-06	0.0004305
AKT1	AKT1-3	x	1338	1061	0.81	0.001099	0.02085
AKT1	AKT1-4	x	904	732	0.831	0.007882	0.06792
AKT1	AKT1-5	x	491	613	1.211	0.007446	0.0655
AKT1	AKT1-6	x	939	805	0.871	0.02056	0.117
AKT1	AKT1-7	x	694	635	0.922	0.2813	0.5199
AKT1	AKT1-8	x	491	473	0.966	0.6577	0.8227
AKT2	AKT2-1	x	813	763	0.944	0.3739	0.608
AKT2	AKT2-2	x	1137	1177	1.033	0.5538	0.7487
AKT2	AKT2-3	x	1203	1675	1.33	3.938e-05	0.002181
AKT2	AKT2-4	x	10	8	0.984	0.7924	0.9054
AKT2	AKT2-5	x	962	974	1.012	0.851	0.931
AKT2	AKT2-6	x	835	723	0.886	0.1248	0.3261
AKT2	AKT2-7	x	1162	1043	0.908	0.112	0.3071
AKT2	AKT2-8	x	402	392	0.979	0.7689	0.8932
AKT3	AKT3-1	x	752	1013	1.213	0.04913	0.196
AKT3	AKT3-2	x	1765	1738	0.985	0.7524	0.8837
AKT3	AKT3-3	x	740	736	0.996	0.9522	0.9778
AKT3	AKT3-4	x	1236	1439	1.154	0.01014	0.07806
AKT3	AKT3-5	x	910	903	0.992	0.8917	0.95
AKT3	AKT3-6	x	1309	1536	1.152	0.03059	0.1467
AKT3	AKT3-7	x	965	904	0.941	0.3037	0.5414
AKT3	AKT3-8	x	518	713	1.32	2.271e-05	0.001438
ALDH18A1	ALDH18A1-1	x	966	786	0.828	0.001931	0.02987
ALDH18A1	ALDH18A1-2	x	581	557	0.962	0.563	0.7559
ALDH18A1	ALDH18A1-3	x	575	578	1.003	0.9671	0.9859
ALDH18A1	ALDH18A1-4	x	436	415	0.964	0.6407	0.8104
ALDH18A1	ALDH18A1-5	x	895	984	1.09	0.1467	0.3608
ALDH18A1	ALDH18A1-6	x	548	644	1.154	0.02727	0.1377
ALDH18A1	ALDH18A1-7	x	658	655	0.996	0.9583	0.9815
ALDH18A1	ALDH18A1-8	x	521	572	1.087	0.2156	0.4519
ALK	ALK-1	x	619	626	1.011	0.8618	0.9355
ALK	ALK-2	x	765	875	1.13	0.05035	0.1986
ALK	ALK-3	x	663	754	1.124	0.05627	0.2095
ALK	ALK-4	x	602	641	1.056	0.4373	0.6604
ALK	ALK-5	x	917	918	1	0.9941	0.9978
ALK	ALK-6	x	1427	1091	0.779	9.004e-07	0.0001746
ALK	ALK-7	x	755	784	1.035	0.6096	0.7886
ALK	ALK-8	x	450	539	1.158	0.05485	0.2068
ALPK1	ALPK1-1	x	1146	1062	0.932	0.2332	0.4722
ALPK1	ALPK1-2	x	671	570	0.868	0.04916	0.196
ALPK1	ALPK1-3	x	1850	1470	0.817	0.001015	0.01998
ALPK1	ALPK1-4	x	698	774	1.098	0.1311	0.3367
ALPK1	ALPK1-5	x	723	660	0.924	0.2646	0.5019
ALPK1	ALPK1-6	x	295	406	1.162	0.1488	0.3635
ALPK1	ALPK1-7	x	481	533	1.094	0.2048	0.4367
ALPK1	ALPK1-8	x	759	752	0.996	0.9503	0.9771
ALPK2	ALPK2-1	x	58	39	0.878	0.1745	0.398
ALPK2	ALPK2-2	x	774	745	0.966	0.5577	0.7514
ALPK2	ALPK2-3	x	924	797	0.873	0.01758	0.1077
ALPK2	ALPK2-4	x	790	847	1.063	0.3012	0.539
ALPK2	ALPK2-5	x	842	837	0.994	0.9205	0.9644
ALPK2	ALPK2-6	x	980	945	0.966	0.5448	0.7428
ALPK2	ALPK2-7	x	696	796	1.126	0.06562	0.229
ALPK2	ALPK2-8	x	656	760	1.142	0.04347	0.1818
ALPK3	ALPK3-1	x	1070	1155	1.072	0.2529	0.4899
ALPK3	ALPK3-2	x	940	1060	1.114	0.06906	0.2349
ALPK3	ALPK3-3	x	554	623	1.107	0.1343	0.3421
ALPK3	ALPK3-4	x	718	779	1.075	0.248	0.4851
ALPK3	ALPK3-5	x	903	925	1.024	0.7162	0.8618
ALPK3	ALPK3-6	x	566	539	0.957	0.5326	0.7331
ALPK3	ALPK3-7	x	668	573	0.871	0.04889	0.1956
ALPK3	ALPK3-8	x	162	207	1.187	0.06923	0.2352
AMHR2	AMHR2-1	x	723	808	1.105	0.1167	0.3138
AMHR2	AMHR2-2	x	373	371	0.993	0.9405	0.9731
AMHR2	AMHR2-3	x	830	910	1.081	0.2326	0.4718
AMHR2	AMHR2-4	x	731	700	0.962	0.5493	0.7446
AMHR2	AMHR2-5	x	702	665	0.956	0.5388	0.7391
AMHR2	AMHR2-6	x	460	392	0.871	0.05913	0.2157
AMHR2	AMHR2-7	x	702	683	0.979	0.7525	0.8837
AMHR2	AMHR2-8	x	523	491	0.944	0.4495	0.6679
ANKK1	ANKK1-1	x	1120	1134	1.013	0.8278	0.9217
ANKK1	ANKK1-2	x	452	610	1.283	0.001065	0.02058
ANKK1	ANKK1-3	x	627	784	1.205	0.01378	0.09191
ANKK1	ANKK1-4	x	1125	1079	0.96	0.4939	0.7028
ANKK1	ANKK1-5	x	803	768	0.962	0.5535	0.7484
ANKK1	ANKK1-6	x	636	628	0.989	0.8729	0.9402
ANKK1	ANKK1-7	x	641	802	1.217	0.005627	0.05603
ANKK1	ANKK1-8	x	649	609	0.944	0.4171	0.6441
ARAF	ARAF-1	x	771	901	1.151	0.0169	0.1055
ARAF	ARAF-2	x	640	590	0.931	0.2826	0.5213
ARAF	ARAF-3	x	589	747	1.222	0.005684	0.05624
ARAF	ARAF-4	x	689	704	1.019	0.7587	0.8873
ARAF	ARAF-5	x	1116	993	0.9	0.1073	0.3006
ARAF	ARAF-6	x	495	605	1.191	0.01363	0.09171
ARAF	ARAF-7	x	427	526	1.187	0.01904	0.1125
ARAF	ARAF-8	x	900	785	0.894	0.1134	0.309
ARSG	ARSG-1	x	1479	1182	0.822	0.005212	0.05345
ARSG	ARSG-2	x	1754	1601	0.926	0.2599	0.4983
ARSG	ARSG-3	x	657	599	0.92	0.2068	0.4397
ARSG	ARSG-4	x	717	668	0.938	0.3092	0.5473
ARSG	ARSG-5	x	609	568	0.939	0.3484	0.5843
ARSG	ARSG-6	x	575	415	0.768	0.00163	0.02675
ARSG	ARSG-7	x	601	531	0.897	0.1235	0.3239
ARSG	ARSG-8	x	609	533	0.891	0.0995	0.2879
ATM	ATM-1	x	683	668	0.98	0.7699	0.8935
ATM	ATM-2	x	730	658	0.912	0.1357	0.3447
ATM	ATM-3	x	927	720	0.802	0.001821	0.02886
ATM	ATM-4	x	787	695	0.893	0.06771	0.2328
ATM	ATM-5	x	1133	1096	0.971	0.6051	0.7845
ATM	ATM-6	x	544	673	1.194	0.01852	0.1112
ATM	ATM-7	x	573	620	1.071	0.3022	0.5401
ATM	ATM-8	x	932	963	1.029	0.6585	0.8234
ATMIN	ATMIN-1	x	726	813	1.101	0.1467	0.3608
ATMIN	ATMIN-2	x	669	618	0.937	0.3931	0.6235
ATMIN	ATMIN-3	x	1043	1027	0.99	0.8629	0.9356
ATMIN	ATMIN-4	x	522	632	1.178	0.02403	0.1272
ATMIN	ATMIN-5	x	626	669	1.059	0.4159	0.6434
ATMIN	ATMIN-6	x	762	790	1.034	0.5666	0.7583
ATMIN	ATMIN-7	x	633	747	1.16	0.0334	0.1547
ATMIN	ATMIN-8	x	460	606	1.271	0.0005671	0.01454
AURKA	AURKA-1	x	435	408	0.951	0.5478	0.7442
AURKA	AURKA-2	x	102	57	0.757	0.00722	0.06434
AURKA	AURKA-3	x	148	64	0.623	4.796e-06	0.0004878
AURKA	AURKA-4	x	422	408	0.971	0.7232	0.865
AURKA	AURKA-5	x	245	175	0.827	0.06728	0.2318
AURKA	AURKA-6	x	5	1	0.944	0.1548	0.3725
AURKA	AURKA-7	x	621	410	0.705	4.444e-06	0.0004595
AURKA	AURKA-8	x	519	530	1.018	0.7906	0.9048
AURKC	AURKC-1	x	1254	1152	0.927	0.2234	0.4612
AURKC	AURKC-2	x	851	1009	1.162	0.0167	0.1048
AURKC	AURKC-3	x	1167	1088	0.938	0.2727	0.5119
AURKC	AURKC-4	x	500	825	1.531	2.609e-09	1.619e-06
AURKC	AURKC-5	x	961	1030	1.065	0.255	0.4919
AURKC	AURKC-6	x	742	723	0.982	0.8184	0.9161
AURKC	AURKC-7	x	895	934	1.038	0.5267	0.7282
AURKC	AURKC-8	x	422	595	1.313	0.001052	0.02047
AXL	AXL-1	x	799	826	1.032	0.6052	0.7845
AXL	AXL-2	x	991	862	0.889	0.1143	0.3103
AXL	AXL-3	x	666	763	1.125	0.1222	0.3217
AXL	AXL-4	x	1055	943	0.909	0.1662	0.3871
AXL	AXL-5	x	836	724	0.88	0.04435	0.1839
AXL	AXL-6	x	960	845	0.89	0.0541	0.2053
AXL	AXL-7	x	500	498	0.996	0.9564	0.9807
AXL	AXL-8	x	1005	968	0.972	0.687	0.8431
BAZ1B	BAZ1B-1	x	827	809	0.981	0.7498	0.8832
BAZ1B	BAZ1B-2	x	521	381	0.778	0.002367	0.03368
BAZ1B	BAZ1B-3	x	1170	922	0.804	0.0001339	0.005035
BAZ1B	BAZ1B-4	x	1225	1037	0.857	0.006238	0.05994
BAZ1B	BAZ1B-5	x	907	899	0.993	0.9013	0.9555
BAZ1B	BAZ1B-6	x	626	551	0.895	0.09581	0.2824
BAZ1B	BAZ1B-7	x	384	518	1.26	0.007628	0.06643
BAZ1B	BAZ1B-8	x	841	802	0.956	0.4485	0.6677
BCKDK	BCKDK-1	x	739	779	1.046	0.5258	0.7275
BCKDK	BCKDK-2	x	1078	944	0.887	0.04901	0.1958
BCKDK	BCKDK-3	x	968	1161	1.18	0.007475	0.06552
BCKDK	BCKDK-4	x	650	604	0.937	0.3644	0.5995
BCKDK	BCKDK-5	x	346	427	1.191	0.02096	0.1179
BCKDK	BCKDK-6	x	635	680	1.062	0.344	0.58
BCKDK	BCKDK-7	x	370	505	1.266	0.007135	0.06434
BCKDK	BCKDK-8	x	686	654	0.958	0.5065	0.7132
BCR	BCR-1	x	1270	1278	1.005	0.9182	0.9641
BCR	BCR-2	x	861	842	0.981	0.7483	0.8818
BCR	BCR-3	x	536	640	1.161	0.0342	0.1571
BCR	BCR-4	x	474	450	0.958	0.5962	0.7784
BCR	BCR-5	x	663	710	1.062	0.3456	0.5814
BCR	BCR-6	x	1054	1011	0.964	0.5419	0.7418
BCR	BCR-7	x	533	630	1.159	0.03943	0.17
BCR	BCR-8	x	513	664	1.237	0.003659	0.04382
BLK	BLK-1	x	491	594	1.181	0.01943	0.1132
BLK	BLK-2	x	1086	1146	1.051	0.3784	0.6106
BLK	BLK-3	x	708	815	1.132	0.04638	0.1884
BLK	BLK-4	x	470	582	1.198	0.01637	0.1034
BLK	BLK-5	x	953	991	1.037	0.5328	0.7333
BLK	BLK-6	x	711	747	1.046	0.4708	0.6845
BLK	BLK-7	x	801	798	0.995	0.9371	0.9727
BLK	BLK-8	x	419	471	1.096	0.2456	0.4822
BMP2K	BMP2K-1	x	1253	1170	0.936	0.2416	0.4796
BMP2K	BMP2K-2	x	681	853	1.227	0.0006397	0.01556
BMP2K	BMP2K-3	x	1313	1068	0.829	0.0008965	0.01836
BMP2K	BMP2K-4	x	470	666	1.338	0.0001178	0.004551
BMP2K	BMP2K-5	x	651	699	1.067	0.2978	0.5363
BMP2K	BMP2K-6	x	427	397	0.938	0.4322	0.6569
BMP2K	BMP2K-7	x	990	978	0.988	0.8423	0.9266
BMP2K	BMP2K-8	x	374	364	0.979	0.8035	0.9096
BMPR1A	BMPR1A-1	x	1018	1114	1.086	0.1729	0.396
BMPR1A	BMPR1A-2	x	1708	1292	0.777	1.039e-05	0.0008162
BMPR1A	BMPR1A-3	x	530	584	1.085	0.263	0.5009
BMPR1A	BMPR1A-4	x	861	811	0.952	0.4724	0.6849
BMPR1A	BMPR1A-5	x	1121	1162	1.033	0.5848	0.7709
BMPR1A	BMPR1A-6	x	750	787	1.048	0.4528	0.6703
BMPR1A	BMPR1A-7	x	790	802	1.013	0.8291	0.9217
BMPR1A	BMPR1A-8	x	813	635	0.814	0.006804	0.06274
BMPR1B	BMPR1B-1	x	852	992	1.15	0.01348	0.09119
BMPR1B	BMPR1B-2	x	1258	1247	0.993	0.9062	0.958
BMPR1B	BMPR1B-3	x	1015	840	0.85	0.02652	0.1355
BMPR1B	BMPR1B-4	x	1471	1398	0.954	0.3798	0.6116
BMPR1B	BMPR1B-5	x	576	661	1.131	0.05543	0.2078
BMPR1B	BMPR1B-6	x	614	800	1.256	0.0009418	0.01891
BMPR1B	BMPR1B-7	x	887	801	0.909	0.09474	0.2802
BMPR1B	BMPR1B-8	x	323	337	1.032	0.719	0.8626
BMPR2	BMPR2-1	x	1180	1082	0.922	0.1187	0.3175
BMPR2	BMPR2-2	x	680	706	1.033	0.6404	0.8103
BMPR2	BMPR2-3	x	456	543	1.15	0.1001	0.2884
BMPR2	BMPR2-4	x	1645	1083	0.694	3.514e-08	1.214e-05
BMPR2	BMPR2-5	x	585	568	0.974	0.6948	0.8492
BMPR2	BMPR2-6	x	704	656	0.939	0.397	0.6268
BMPR2	BMPR2-7	x	875	854	0.98	0.7287	0.8689
BMPR2	BMPR2-8	x	30	16	0.873	0.1212	0.3211
BMX	BMX-1	x	798	984	1.202	0.007435	0.0655
BMX	BMX-2	x	888	1010	1.13	0.05405	0.2052
BMX	BMX-3	x	518	748	1.35	0.0001062	0.004196
BMX	BMX-4	x	1279	1060	0.842	0.003081	0.03999
BMX	BMX-5	x	762	801	1.048	0.4323	0.6569
BMX	BMX-6	x	578	696	1.179	0.01579	0.1007
BMX	BMX-7	x	848	972	1.13	0.04583	0.1872
BMX	BMX-8	x	941	1019	1.077	0.1749	0.3984
BRAF	BRAF-1	x	908	864	0.955	0.4461	0.6668
BRAF	BRAF-2	x	817	869	1.058	0.3681	0.602
BRAF	BRAF-3	x	1028	1094	1.059	0.3365	0.5749
BRAF	BRAF-4	x	705	690	0.981	0.7548	0.8849
BRAF	BRAF-5	x	498	555	1.09	0.2987	0.5367
BRAF	BRAF-6	x	457	535	1.136	0.1115	0.3067
BRAF	BRAF-7	x	610	592	0.976	0.7052	0.8558
BRAF	BRAF-8	x	667	625	0.944	0.4443	0.6662
BRD2	BRD2-1	x	668	579	0.882	0.0556	0.208
BRD2	BRD2-2	x	669	551	0.842	0.01046	0.07882
BRD2	BRD2-3	x	720	493	0.724	1.691e-05	0.001153
BRD2	BRD2-4	x	701	636	0.914	0.1675	0.3888
BRD2	BRD2-5	x	704	562	0.82	0.004434	0.04876
BRD2	BRD2-6	x	640	566	0.898	0.1048	0.2963
BRD2	BRD2-7	x	860	761	0.896	0.07934	0.2531
BRD2	BRD2-8	x	1015	950	0.94	0.2955	0.5341
BRD3	BRD3-1	x	879	864	0.984	0.7793	0.8989
BRD3	BRD3-2	x	951	817	0.875	0.05168	0.2009
BRD3	BRD3-3	x	811	709	0.887	0.05269	0.202
BRD3	BRD3-4	x	812	804	0.992	0.8957	0.9527
BRD3	BRD3-5	x	1051	981	0.935	0.2945	0.534
BRD3	BRD3-6	x	516	457	0.903	0.1727	0.396
BRD3	BRD3-7	x	140	129	0.949	0.598	0.7797
BRD3	BRD3-8	x	678	830	1.196	0.006117	0.05915
BRD4	BRD4-1	x	899	811	0.911	0.1267	0.3306
BRD4	BRD4-2	x	675	662	0.983	0.7927	0.9054
BRD4	BRD4-3	x	674	609	0.923	0.2668	0.5051
BRD4	BRD4-4	x	578	584	1.01	0.8855	0.9464
BRD4	BRD4-5	x	398	339	0.877	0.1157	0.3125
BRD4	BRD4-6	x	458	416	0.925	0.3588	0.5935
BRD4	BRD4-7	x	593	646	1.084	0.2445	0.4818
BRD4	BRD4-8	x	452	359	0.827	0.0188	0.1115
BRSK1	BRSK1-1	x	1189	1041	0.887	0.0551	0.2069
BRSK1	BRSK1-2	x	1037	1005	0.973	0.6563	0.8223
BRSK1	BRSK1-3	x	956	975	1.018	0.7464	0.8807
BRSK1	BRSK1-4	x	51	62	1.072	0.4942	0.7028
BRSK1	BRSK1-5	x	543	527	0.971	0.6737	0.8344
BRSK1	BRSK1-6	x	569	610	1.064	0.3743	0.6082
BRSK1	BRSK1-7	x	575	536	0.941	0.4006	0.6303
BRSK1	BRSK1-8	x	608	581	0.961	0.6421	0.8114
BRSK2	BRSK2-1	x	935	1121	1.179	0.006729	0.06245
BRSK2	BRSK2-2	x	578	648	1.103	0.1831	0.4086
BRSK2	BRSK2-3	x	715	726	1.018	0.7905	0.9048
BRSK2	BRSK2-4	x	758	819	1.072	0.2493	0.4861
BRSK2	BRSK2-5	x	473	507	1.061	0.4126	0.6409
BRSK2	BRSK2-6	x	563	586	1.032	0.6835	0.8407
BRSK2	BRSK2-7	x	452	434	0.968	0.6981	0.851
BRSK2	BRSK2-8	x	809	807	0.996	0.9476	0.9762
BTK	BTK-1	x	615	546	0.899	0.1233	0.3235
BTK	BTK-2	x	734	721	0.988	0.8607	0.9355
BTK	BTK-3	x	971	1089	1.105	0.1631	0.3828
BTK	BTK-4	x	873	900	1.029	0.618	0.7946
BTK	BTK-5	x	639	704	1.089	0.2122	0.4472
BTK	BTK-6	x	968	1053	1.081	0.1888	0.4163
BTK	BTK-7	x	399	518	1.244	0.003862	0.04496
BTK	BTK-8	x	542	626	1.135	0.07735	0.2503
BUB1	BUB1-1	x	384	252	0.721	0.0001972	0.006651
BUB1	BUB1-2	x	932	778	0.855	0.01718	0.1063
BUB1	BUB1-3	x	223	185	0.877	0.1579	0.377
BUB1	BUB1-4	x	1241	1176	0.951	0.374	0.608
BUB1	BUB1-5	x	657	636	0.969	0.6263	0.8005
BUB1	BUB1-6	x	830	764	0.929	0.2557	0.4925
BUB1	BUB1-7	x	359	333	0.939	0.4341	0.6576
BUB1	BUB1-8	x	596	472	0.822	0.009083	0.07405
C17orf75	C17orf75-1	x	708	821	1.142	0.02933	0.1436
C17orf75	C17orf75-2	x	755	726	0.971	0.7017	0.8543
C17orf75	C17orf75-3	x	703	657	0.944	0.3884	0.6192
C17orf75	C17orf75-4	x	840	802	0.958	0.4922	0.7012
C17orf75	C17orf75-5	x	890	918	1.028	0.6799	0.8381
C17orf75	C17orf75-6	x	443	426	0.967	0.641	0.8104
C17orf75	C17orf75-7	x	479	536	1.106	0.1459	0.3595
C17orf75	C17orf75-8	x	506	519	1.018	0.8063	0.911
C8orf44-SGK3	C8orf44-SGK3-1	x	799	765	0.962	0.548	0.7443
C8orf44-SGK3	C8orf44-SGK3-2	x	1190	1214	1.017	0.7452	0.88
C8orf44-SGK3	C8orf44-SGK3-3	x	656	855	1.246	0.005304	0.05403
C8orf44-SGK3	C8orf44-SGK3-4	x	455	609	1.266	0.003095	0.04009
C8orf44-SGK3	C8orf44-SGK3-5	x	442	587	1.262	0.002515	0.03534
C8orf44-SGK3	C8orf44-SGK3-6	x	557	474	0.873	0.07374	0.2442
C8orf44-SGK3	C8orf44-SGK3-7	x	625	605	0.971	0.6747	0.8351
C8orf44-SGK3	C8orf44-SGK3-8	x	395	452	1.12	0.1425	0.3553
CAD	CAD-1	x	677	512	0.785	0.0007736	0.01714
CAD	CAD-2	x	801	895	1.106	0.1119	0.3068
CAD	CAD-3	x	709	683	0.964	0.5729	0.7633
CAD	CAD-4	x	532	560	1.04	0.6222	0.7978
CAD	CAD-5	x	657	648	0.986	0.8386	0.9258
CAD	CAD-6	x	952	924	0.973	0.6273	0.8011
CAD	CAD-7	x	541	602	1.088	0.2962	0.5342
CAD	CAD-8	x	703	512	0.767	0.0005887	0.01491
CALM1	CALM1-1	x	1017	1001	0.984	0.7882	0.9039
CALM1	CALM1-2	x	728	789	1.074	0.2619	0.4999
CALM1	CALM1-3	x	711	597	0.861	0.05148	0.2009
CALM1	CALM1-4	x	524	646	1.199	0.008071	0.06879
CALM1	CALM1-5	x	566	762	1.289	0.0002677	0.008387
CALM1	CALM1-6	x	1102	1042	0.949	0.3824	0.6138
CALM1	CALM1-7	x	883	958	1.078	0.1988	0.4276
CALM1	CALM1-8	x	747	822	1.09	0.1485	0.3632
CALM3	CALM3-1	x	1196	1039	0.882	0.05168	0.2009
CALM3	CALM3-2	x	676	653	0.968	0.6195	0.7962
CALM3	CALM3-3	x	931	954	1.021	0.7222	0.8645
CALM3	CALM3-4	x	1007	969	0.963	0.554	0.7487
CALM3	CALM3-5	x	900	740	0.842	0.009292	0.07466
CALM3	CALM3-6	x	1096	1101	1.003	0.9567	0.9809
CALM3	CALM3-7	x	756	837	1.091	0.196	0.4241
CALM3	CALM3-8	x	732	700	0.962	0.5795	0.767
CAMK1	CAMK1-1	x	1167	1111	0.955	0.4055	0.6349
CAMK1	CAMK1-2	x	742	818	1.093	0.1268	0.3307
CAMK1	CAMK1-3	x	978	1002	1.021	0.7097	0.8581
CAMK1	CAMK1-4	x	956	891	0.938	0.2949	0.534
CAMK1	CAMK1-5	x	632	644	1.015	0.8395	0.9258
CAMK1	CAMK1-6	x	778	844	1.075	0.2385	0.4765
CAMK1	CAMK1-7	x	573	544	0.952	0.4788	0.69
CAMK1	CAMK1-8	x	865	724	0.851	0.008763	0.07251
CAMK1D	CAMK1D-1	x	740	741	1.001	0.9906	0.9958
CAMK1D	CAMK1D-2	x	1657	1402	0.858	0.005044	0.05224
CAMK1D	CAMK1D-3	x	785	734	0.948	0.4612	0.6765
CAMK1D	CAMK1D-4	x	1288	1513	1.152	0.02959	0.1444
CAMK1D	CAMK1D-5	x	733	572	0.809	0.003481	0.04259
CAMK1D	CAMK1D-6	x	576	612	1.056	0.3955	0.6254
CAMK1D	CAMK1D-7	x	546	513	0.951	0.4943	0.7028
CAMK1D	CAMK1D-8	x	918	1067	1.147	0.01962	0.1141
CAMK1G	CAMK1G-1	x	809	739	0.92	0.1597	0.3791
CAMK1G	CAMK1G-2	x	442	521	1.144	0.09131	0.2747
CAMK1G	CAMK1G-3	x	1143	1144	1.002	0.9718	0.9867
CAMK1G	CAMK1G-4	x	735	669	0.918	0.1726	0.3959
CAMK1G	CAMK1G-5	x	412	404	0.985	0.8407	0.9258
CAMK1G	CAMK1G-6	x	636	646	1.013	0.8541	0.9323
CAMK1G	CAMK1G-7	x	734	799	1.079	0.2825	0.5213
CAMK1G	CAMK1G-8	x	796	788	0.991	0.8837	0.9457
CAMK2A	CAMK2A-1	x	728	730	1	0.9997	0.9998
CAMK2A	CAMK2A-2	x	722	689	0.963	0.6239	0.799
CAMK2A	CAMK2A-3	x	545	837	1.452	3.193e-08	1.214e-05
CAMK2A	CAMK2A-4	x	547	521	0.95	0.5114	0.7173
CAMK2A	CAMK2A-5	x	499	498	0.998	0.9792	0.9904
CAMK2A	CAMK2A-6	x	660	766	1.131	0.1082	0.3019
CAMK2A	CAMK2A-7	x	1202	1071	0.898	0.04336	0.1815
CAMK2A	CAMK2A-8	x	678	572	0.861	0.02698	0.1368
CAMK2B	CAMK2B-1	x	759	702	0.933	0.2767	0.515
CAMK2B	CAMK2B-2	x	885	852	0.968	0.5794	0.767
CAMK2B	CAMK2B-3	x	29	31	1.029	0.7559	0.8852
CAMK2B	CAMK2B-4	x	1047	896	0.874	0.05233	0.2014
CAMK2B	CAMK2B-5	x	779	761	0.977	0.6959	0.8497
CAMK2B	CAMK2B-6	x	422	423	1.003	0.9742	0.9881
CAMK2B	CAMK2B-7	x	1016	814	0.823	0.003535	0.043
CAMK2B	CAMK2B-8	x	615	520	0.867	0.04537	0.1862
CAMK2D	CAMK2D-1	x	845	1241	1.28	0.01259	0.0879
CAMK2D	CAMK2D-2	x	1005	867	0.889	0.09812	0.2853
CAMK2D	CAMK2D-3	x	1259	1095	0.887	0.06706	0.2314
CAMK2D	CAMK2D-4	x	623	685	1.09	0.1718	0.3944
CAMK2D	CAMK2D-5	x	803	873	1.074	0.2726	0.5118
CAMK2D	CAMK2D-6	x	785	728	0.937	0.2981	0.5364
CAMK2D	CAMK2D-7	x	683	680	0.994	0.9279	0.968
CAMK2D	CAMK2D-8	x	605	827	1.294	0.001083	0.02067
CAMK2G	CAMK2G-1	x	505	573	1.117	0.09415	0.2799
CAMK2G	CAMK2G-2	x	992	1018	1.023	0.7309	0.8703
CAMK2G	CAMK2G-3	x	733	719	0.98	0.7636	0.8896
CAMK2G	CAMK2G-4	x	659	610	0.93	0.3618	0.5968
CAMK2G	CAMK2G-5	x	438	510	1.136	0.0869	0.2674
CAMK2G	CAMK2G-6	x	1797	1866	1.032	0.5485	0.7443
CAMK2G	CAMK2G-7	x	609	686	1.108	0.1239	0.3246
CAMK2G	CAMK2G-8	x	375	380	1.011	0.8892	0.9487
CAMK4	CAMK4-1	x	428	432	1.009	0.9091	0.9597
CAMK4	CAMK4-2	x	1031	1080	1.045	0.4336	0.6572
CAMK4	CAMK4-3	x	433	548	1.22	0.00665	0.06245
CAMK4	CAMK4-4	x	794	785	0.991	0.8905	0.9494
CAMK4	CAMK4-5	x	420	531	1.208	0.02207	0.1211
CAMK4	CAMK4-6	x	702	617	0.896	0.1221	0.3217
CAMK4	CAMK4-7	x	1998	2032	1.016	0.7311	0.8704
CAMK4	CAMK4-8	x	631	710	1.11	0.08493	0.2645
CAMKK1	CAMKK1-1	x	1062	933	0.888	0.03378	0.1558
CAMKK1	CAMKK1-2	x	759	681	0.909	0.1195	0.3187
CAMKK1	CAMKK1-3	x	615	516	0.859	0.04412	0.1837
CAMKK1	CAMKK1-4	x	695	596	0.878	0.06854	0.2346
CAMKK1	CAMKK1-5	x	292	383	1.233	0.01518	0.0982
CAMKK1	CAMKK1-6	x	621	673	1.075	0.2778	0.5158
CAMKK1	CAMKK1-7	x	823	857	1.039	0.5733	0.7633
CAMKK1	CAMKK1-8	x	596	554	0.937	0.4414	0.6641
CAMKK2	CAMKK2-1	x	755	646	0.873	0.0562	0.2095
CAMKK2	CAMKK2-2	x	727	847	1.147	0.03586	0.1607
CAMKK2	CAMKK2-3	x	793	885	1.102	0.1163	0.3136
CAMKK2	CAMKK2-4	x	876	856	0.979	0.729	0.8689
CAMKK2	CAMKK2-5	x	861	906	1.048	0.4202	0.6465
CAMKK2	CAMKK2-6	x	732	646	0.893	0.09466	0.2802
CAMKK2	CAMKK2-7	x	718	602	0.866	0.07777	0.2509
CAMKK2	CAMKK2-8	x	933	864	0.934	0.2602	0.4987
CAMKV	CAMKV-1	x	740	798	1.068	0.2982	0.5364
CAMKV	CAMKV-2	x	626	890	1.369	4.938e-07	9.882e-05
CAMKV	CAMKV-3	x	1086	1029	0.954	0.4004	0.6301
CAMKV	CAMKV-4	x	864	878	1.013	0.8377	0.9258
CAMKV	CAMKV-5	x	709	625	0.896	0.1331	0.3398
CAMKV	CAMKV-6	x	482	692	1.356	2.976e-05	0.00181
CAMKV	CAMKV-7	x	717	706	0.986	0.8492	0.9307
CAMKV	CAMKV-8	x	952	847	0.896	0.06973	0.2363
CARD11	CARD11-1	x	706	727	1.028	0.679	0.8375
CARD11	CARD11-2	x	862	776	0.908	0.109	0.3028
CARD11	CARD11-3	x	1203	1142	0.953	0.3834	0.6142
CARD11	CARD11-4	x	1233	1170	0.955	0.4486	0.6677
CARD11	CARD11-5	x	912	809	0.896	0.07426	0.2451
CARD11	CARD11-6	x	637	595	0.942	0.3777	0.6103
CARD11	CARD11-7	x	564	612	1.069	0.3638	0.5991
CARD11	CARD11-8	x	775	760	0.983	0.8019	0.9089
CASK	CASK-1	x	689	719	1.039	0.5607	0.7544
CASK	CASK-2	x	541	546	1.012	0.8781	0.9429
CASK	CASK-3	x	631	786	1.189	0.02853	0.1414
CASK	CASK-4	x	1465	1311	0.911	0.1769	0.4008
CASK	CASK-5	x	967	1123	1.146	0.01453	0.0953
CASK	CASK-6	x	586	582	0.994	0.9257	0.9674
CASK	CASK-7	x	875	783	0.906	0.1354	0.3444
CASK	CASK-8	x	858	966	1.11	0.1112	0.3065
CCL2	CCL2-1	x	981	1009	1.027	0.6333	0.805
CCL2	CCL2-2	x	634	689	1.076	0.2738	0.5131
CCL2	CCL2-3	x	596	598	1.004	0.9601	0.9829
CCL2	CCL2-4	x	1010	975	0.969	0.5615	0.7547
CCL2	CCL2-5	x	819	889	1.077	0.2135	0.4485
CCL2	CCL2-6	x	864	861	0.996	0.9513	0.9774
CCL2	CCL2-7	x	707	694	0.981	0.7892	0.904
CCL2	CCL2-8	x	924	812	0.892	0.0837	0.2621
CD2	CD2-1	x	626	552	0.897	0.1439	0.3575
CD2	CD2-2	x	1940	2080	1.067	0.2113	0.446
CD2	CD2-3	x	788	782	0.991	0.886	0.9464
CD2	CD2-4	x	873	906	1.034	0.5651	0.757
CD2	CD2-5	x	420	353	0.87	0.08895	0.2708
CD2	CD2-6	x	846	1004	1.166	0.01871	0.1113
CD2	CD2-7	x	487	617	1.228	0.003274	0.04112
CD2	CD2-8	x	514	476	0.935	0.4098	0.6387
CDC42BPA	CDC42BPA-1	x	958	931	0.972	0.6468	0.8151
CDC42BPA	CDC42BPA-2	x	446	477	1.056	0.4489	0.6677
CDC42BPA	CDC42BPA-3	x	1006	879	0.882	0.03476	0.1582
CDC42BPA	CDC42BPA-4	x	598	685	1.126	0.09991	0.2882
CDC42BPA	CDC42BPA-5	x	1237	1248	1.008	0.8737	0.9404
CDC42BPA	CDC42BPA-6	x	559	588	1.046	0.487	0.698
CDC42BPA	CDC42BPA-7	x	878	933	1.056	0.3796	0.6114
CDC42BPA	CDC42BPA-8	x	953	1023	1.065	0.3009	0.539
CDC42BPB	CDC42BPB-1	x	1126	1196	1.057	0.2878	0.5282
CDC42BPB	CDC42BPB-2	x	1225	690	0.74	0.003761	0.04436
CDC42BPB	CDC42BPB-3	x	975	1063	1.081	0.2051	0.4368
CDC42BPB	CDC42BPB-4	x	1004	971	0.969	0.5894	0.7737
CDC42BPB	CDC42BPB-5	x	732	733	1.002	0.9777	0.9894
CDC42BPB	CDC42BPB-6	x	667	604	0.916	0.1732	0.3964
CDC42BPB	CDC42BPB-7	x	844	795	0.947	0.3557	0.5908
CDC42BPB	CDC42BPB-8	x	611	638	1.039	0.5855	0.7714
CDC42BPG	CDC42BPG-1	x	1105	873	0.803	0.0002169	0.00712
CDC42BPG	CDC42BPG-2	x	1037	1061	1.02	0.7169	0.8619
CDC42BPG	CDC42BPG-3	x	770	893	1.13	0.08851	0.2705
CDC42BPG	CDC42BPG-4	x	254	332	1.211	0.03451	0.1576
CDC42BPG	CDC42BPG-5	x	618	608	0.986	0.8293	0.9217
CDC42BPG	CDC42BPG-6	x	1492	1284	0.873	0.02042	0.1165
CDC42BPG	CDC42BPG-7	x	696	644	0.935	0.3004	0.5385
CDC42BPG	CDC42BPG-8	x	602	491	0.84	0.01399	0.09243
CDC7	CDC7-1	x	163	186	1.092	0.3775	0.6103
CDC7	CDC7-2	x	198	180	0.933	0.4746	0.6866
CDC7	CDC7-3	x	336	268	0.853	0.09769	0.2846
CDC7	CDC7-4	x	271	265	0.981	0.8192	0.9166
CDC7	CDC7-5	x	363	317	0.898	0.2049	0.4368
CDC7	CDC7-6	x	361	343	0.962	0.6283	0.802
CDC7	CDC7-7	x	496	456	0.928	0.3129	0.5507
CDC7	CDC7-8	x	653	855	1.264	0.0004864	0.01301
CDK10	CDK10-1	x	667	590	0.897	0.0996	0.2879
CDK10	CDK10-2	x	692	665	0.964	0.5779	0.7658
CDK10	CDK10-3	x	997	996	0.999	0.9781	0.9896
CDK10	CDK10-4	x	714	797	1.103	0.1398	0.3503
CDK10	CDK10-5	x	664	823	1.204	0.004639	0.04979
CDK10	CDK10-6	x	972	1022	1.048	0.4561	0.6732
CDK10	CDK10-7	x	473	486	1.022	0.7637	0.8896
CDK10	CDK10-8	x	932	833	0.906	0.1533	0.3703
CDK11A	CDK11A-1	x	861	921	1.063	0.2827	0.5213
CDK11A	CDK11A-2	x	1307	1143	0.884	0.03041	0.1463
CDK11A	CDK11A-3	x	2208	1831	0.846	0.006438	0.06117
CDK11A	CDK11A-4	x	665	701	1.048	0.4754	0.6869
CDK11A	CDK11A-5	x	12	6	0.921	0.2924	0.5322
CDK11A	CDK11A-6	x	269	207	0.825	0.03505	0.1584
CDK11A	CDK11A-7	x	959	856	0.902	0.1166	0.3137
CDK11A	CDK11A-8	x	154	150	0.981	0.8513	0.931
CDK11B	CDK11B-1	x	560	624	1.101	0.1316	0.3376
CDK11B	CDK11B-2	x	400	362	0.922	0.3396	0.5772
CDK11B	CDK11B-3	x	1114	707	0.667	1.356e-09	9.347e-07
CDK11B	CDK11B-4	x	673	674	0.996	0.9572	0.981
CDK11B	CDK11B-5	x	664	678	1.017	0.782	0.9004
CDK11B	CDK11B-6	x	540	487	0.915	0.2118	0.4468
CDK11B	CDK11B-7	x	778	699	0.91	0.1766	0.4004
CDK11B	CDK11B-8	x	697	657	0.95	0.46	0.676
CDK12	CDK12-1	x	980	631	0.687	2.68e-07	6.394e-05
CDK12	CDK12-2	x	832	684	0.84	0.007978	0.06827
CDK12	CDK12-3	x	753	598	0.824	0.01167	0.08405
CDK12	CDK12-4	x	788	581	0.772	0.0002591	0.008213
CDK12	CDK12-5	x	510	294	0.641	2.065e-07	5.569e-05
CDK12	CDK12-6	x	689	650	0.949	0.4494	0.6679
CDK12	CDK12-7	x	287	279	0.976	0.7835	0.9014
CDK12	CDK12-8	x	716	706	0.986	0.8378	0.9258
CDK13	CDK13-1	x	137	129	0.957	0.6574	0.8224
CDK13	CDK13-2	x	1885	1722	0.919	0.1341	0.3419
CDK13	CDK13-3	x	1079	1189	1.092	0.1165	0.3137
CDK13	CDK13-4	x	662	842	1.229	0.003165	0.04029
CDK13	CDK13-5	x	648	694	1.063	0.3325	0.5709
CDK13	CDK13-6	x	542	641	1.159	0.0304	0.1463
CDK13	CDK13-7	x	248	255	1.022	0.8254	0.9208
CDK13	CDK13-8	x	407	546	1.268	0.003724	0.04422
CDK14	CDK14-1	x	1242	1263	1.015	0.786	0.9027
CDK14	CDK14-2	x	1561	923	0.635	5.314e-10	4.121e-07
CDK14	CDK14-3	x	523	543	1.033	0.6399	0.81
CDK14	CDK14-4	x	1320	1357	1.031	0.59	0.7741
CDK14	CDK14-5	x	570	575	1.006	0.9447	0.9748
CDK14	CDK14-6	x	857	1134	1.29	2.165e-05	0.001399
CDK14	CDK14-7	x	594	569	0.967	0.6619	0.825
CDK14	CDK14-8	x	1183	1272	1.069	0.2224	0.4599
CDK15	CDK15-1	x	1004	968	0.967	0.5413	0.7413
CDK15	CDK15-2	x	840	849	1.013	0.8406	0.9258
CDK15	CDK15-3	x	868	1043	1.174	0.01273	0.08835
CDK15	CDK15-4	x	1177	1113	0.953	0.4505	0.6687
CDK15	CDK15-5	x	967	919	0.958	0.5088	0.7151
CDK15	CDK15-6	x	515	573	1.098	0.1658	0.3867
CDK15	CDK15-7	x	645	646	1	0.9998	0.9998
CDK15	CDK15-8	x	951	1076	1.122	0.04454	0.1843
CDK16	CDK16-1	x	806	762	0.952	0.464	0.6791
CDK16	CDK16-2	x	611	618	1.013	0.8509	0.931
CDK16	CDK16-3	x	973	888	0.921	0.1557	0.3735
CDK16	CDK16-4	x	621	640	1.03	0.6617	0.825
CDK16	CDK16-5	x	808	793	0.984	0.7985	0.9077
CDK16	CDK16-6	x	701	614	0.89	0.06935	0.2355
CDK16	CDK16-7	x	1022	979	0.96	0.4679	0.6823
CDK16	CDK16-8	x	484	680	1.335	7.219e-05	0.003176
CDK17	CDK17-1	x	586	627	1.061	0.3768	0.6097
CDK17	CDK17-2	x	619	524	0.862	0.02542	0.132
CDK17	CDK17-3	x	611	682	1.094	0.2611	0.4993
CDK17	CDK17-4	x	672	870	1.24	0.004057	0.04627
CDK17	CDK17-5	x	619	674	1.072	0.3287	0.5675
CDK17	CDK17-6	x	448	711	1.47	2.946e-07	6.768e-05
CDK17	CDK17-7	x	541	586	1.072	0.2952	0.5341
CDK17	CDK17-8	x	672	805	1.173	0.01481	0.09647
CDK18	CDK18-1	x	582	591	1.013	0.8467	0.929
CDK18	CDK18-2	x	1121	1105	0.989	0.8516	0.931
CDK18	CDK18-3	x	662	546	0.849	0.02527	0.1318
CDK18	CDK18-4	x	817	869	1.054	0.4074	0.636
CDK18	CDK18-5	x	1020	859	0.855	0.008225	0.06981
CDK18	CDK18-6	x	478	461	0.969	0.6912	0.8468
CDK18	CDK18-7	x	328	400	1.173	0.05322	0.2036
CDK18	CDK18-8	x	40	24	0.867	0.1163	0.3136
CDK19	CDK19-1	x	882	924	1.042	0.4768	0.6882
CDK19	CDK19-2	x	499	544	1.074	0.3118	0.5497
CDK19	CDK19-3	x	615	673	1.084	0.2607	0.4987
CDK19	CDK19-4	x	1366	1264	0.931	0.1963	0.4244
CDK19	CDK19-5	x	720	555	0.856	0.1296	0.3349
CDK19	CDK19-6	x	353	482	1.283	0.002905	0.03867
CDK19	CDK19-7	x	1017	819	0.826	0.002194	0.03211
CDK19	CDK19-8	x	1159	1181	1.016	0.7955	0.9069
CDK2	CDK2-1	x	424	454	1.049	0.58	0.7676
CDK2	CDK2-2	x	655	901	1.226	0.03925	0.1696
CDK2	CDK2-3	x	701	738	1.048	0.4751	0.6866
CDK2	CDK2-4	x	375	438	1.138	0.08787	0.2695
CDK2	CDK2-5	x	608	602	0.994	0.9275	0.968
CDK2	CDK2-6	x	538	494	0.928	0.3023	0.5401
CDK2	CDK2-7	x	228	384	1.493	3.155e-06	0.0003693
CDK2	CDK2-8	x	502	405	0.842	0.04846	0.1941
CDK20	CDK20-1	x	688	744	1.07	0.3286	0.5675
CDK20	CDK20-2	x	758	741	0.978	0.7429	0.8784
CDK20	CDK20-3	x	953	838	0.892	0.09461	0.2802
CDK20	CDK20-4	x	1014	1039	1.021	0.7328	0.8714
CDK20	CDK20-5	x	807	826	1.022	0.7545	0.8847
CDK20	CDK20-6	x	876	941	1.069	0.2415	0.4796
CDK20	CDK20-7	x	463	502	1.072	0.3615	0.5965
CDK20	CDK20-8	x	529	605	1.123	0.09398	0.2798
CDK3	CDK3-1	x	523	512	0.976	0.7662	0.8911
CDK3	CDK3-2	x	1416	656	0.597	1.234e-07	3.639e-05
CDK3	CDK3-3	x	983	943	0.966	0.609	0.7883
CDK3	CDK3-4	x	1398	1035	0.761	6.308e-06	0.000602
CDK3	CDK3-5	x	36	18	0.861	0.09607	0.2827
CDK3	CDK3-6	x	979	880	0.909	0.1326	0.3389
CDK3	CDK3-7	x	686	613	0.905	0.1242	0.3252
CDK3	CDK3-8	x	1599	1500	0.941	0.2171	0.4541
CDK4	CDK4-1	x	618	536	0.88	0.0688	0.2347
CDK4	CDK4-2	x	412	412	1	0.9966	0.9991
CDK4	CDK4-3	x	667	663	0.995	0.9372	0.9727
CDK4	CDK4-4	x	697	611	0.888	0.06396	0.2256
CDK4	CDK4-5	x	614	753	1.201	0.003932	0.04534
CDK4	CDK4-6	x	603	622	1.025	0.7076	0.857
CDK4	CDK4-7	x	764	825	1.072	0.2773	0.5155
CDK4	CDK4-8	x	443	564	1.131	0.236	0.474
CDK5	CDK5-1	x	605	663	1.077	0.2979	0.5364
CDK5	CDK5-2	x	550	558	1.013	0.8542	0.9323
CDK5	CDK5-3	x	628	496	0.813	0.002263	0.03273
CDK5	CDK5-4	x	1136	1092	0.965	0.5348	0.7355
CDK5	CDK5-5	x	658	780	1.156	0.05104	0.2
CDK5	CDK5-6	x	1112	1285	1.143	0.01357	0.09154
CDK5	CDK5-7	x	919	907	0.989	0.8578	0.9344
CDK5	CDK5-8	x	820	705	0.877	0.0673	0.2318
CDK5R1	CDK5R1-1	x	894	916	1.022	0.7193	0.8627
CDK5R1	CDK5R1-2	x	829	1113	1.289	0.0001746	0.006084
CDK5R1	CDK5R1-3	x	638	737	1.135	0.06052	0.219
CDK5R1	CDK5R1-4	x	598	775	1.259	0.0003505	0.01031
CDK5R1	CDK5R1-5	x	574	622	1.075	0.3006	0.5387
CDK5R1	CDK5R1-6	x	336	517	1.192	0.08808	0.2697
CDK5R1	CDK5R1-7	x	552	565	1.021	0.7531	0.884
CDK5R1	CDK5R1-8	x	1049	944	0.908	0.1286	0.3335
CDK6	CDK6-1	x	663	666	1.005	0.9439	0.9747
CDK6	CDK6-2	x	1242	1066	0.872	0.0329	0.1537
CDK6	CDK6-3	x	1105	1242	1.113	0.04452	0.1843
CDK6	CDK6-4	x	817	712	0.888	0.09708	0.2836
CDK6	CDK6-5	x	837	891	1.059	0.3181	0.5568
CDK6	CDK6-6	x	811	859	1.052	0.4103	0.6391
CDK6	CDK6-7	x	1007	1009	1.002	0.9808	0.9915
CDK6	CDK6-8	x	714	643	0.911	0.1907	0.4186
CDKL1	CDKL1-1	x	616	599	0.976	0.7067	0.8567
CDKL1	CDKL1-2	x	956	1114	1.151	0.01113	0.08151
CDKL1	CDKL1-3	x	1016	1043	1.027	0.6967	0.8503
CDKL1	CDKL1-4	x	665	629	0.952	0.4595	0.6757
CDKL1	CDKL1-5	x	760	826	1.077	0.2642	0.5019
CDKL1	CDKL1-6	x	882	765	0.886	0.06685	0.2312
CDKL1	CDKL1-7	x	763	727	0.958	0.5213	0.7244
CDKL1	CDKL1-8	x	838	928	1.093	0.1516	0.3679
CDKL2	CDKL2-1	x	1393	1440	1.031	0.5869	0.7722
CDKL2	CDKL2-2	x	828	818	0.99	0.868	0.9372
CDKL2	CDKL2-3	x	865	740	0.868	0.01739	0.1072
CDKL2	CDKL2-4	x	1062	1076	1.013	0.8214	0.9181
CDKL2	CDKL2-5	x	571	760	1.269	0.00137	0.02428
CDKL2	CDKL2-6	x	785	859	1.082	0.2239	0.4612
CDKL2	CDKL2-7	x	827	639	0.798	0.000748	0.01678
CDKL2	CDKL2-8	x	1694	1555	0.923	0.09808	0.2853
CDKL3	CDKL3-1	x	672	866	1.256	0.0003088	0.009439
CDKL3	CDKL3-2	x	902	941	1.038	0.5609	0.7544
CDKL3	CDKL3-3	x	694	749	1.069	0.3639	0.5992
CDKL3	CDKL3-4	x	777	938	1.189	0.003735	0.04422
CDKL3	CDKL3-5	x	661	750	1.12	0.06242	0.2222
CDKL3	CDKL3-6	x	496	605	1.191	0.009613	0.07601
CDKL3	CDKL3-7	x	608	610	1.003	0.9641	0.985
CDKL3	CDKL3-8	x	866	901	1.037	0.5476	0.7442
CDKL4	CDKL4-1	x	683	721	1.049	0.5142	0.7195
CDKL4	CDKL4-2	x	531	713	1.282	0.0007487	0.01678
CDKL4	CDKL4-3	x	576	555	0.967	0.645	0.8135
CDKL4	CDKL4-4	x	757	808	1.057	0.3888	0.6193
CDKL4	CDKL4-5	x	744	738	0.991	0.882	0.9451
CDKL4	CDKL4-6	x	632	560	0.902	0.145	0.3584
CDKL4	CDKL4-7	x	492	668	1.289	0.0008222	0.01771
CDKL4	CDKL4-8	x	570	571	1.002	0.9773	0.9891
CDKL5	CDKL5-1	x	1076	1022	0.96	0.5171	0.7214
CDKL5	CDKL5-2	x	922	927	1.004	0.9403	0.9731
CDKL5	CDKL5-3	x	912	986	1.072	0.2487	0.4855
CDKL5	CDKL5-4	x	1179	1241	1.047	0.4161	0.6434
CDKL5	CDKL5-5	x	708	717	1.011	0.874	0.9404
CDKL5	CDKL5-6	x	947	931	0.985	0.7958	0.9069
CDKL5	CDKL5-7	x	876	1044	1.17	0.01236	0.08683
CDKL5	CDKL5-8	x	683	666	0.978	0.7162	0.8618
CERK	CERK-1	x	1435	1294	0.909	0.07631	0.2486
CERK	CERK-2	x	847	735	0.882	0.05102	0.2
CERK	CERK-3	x	748	717	0.967	0.6225	0.7979
CERK	CERK-4	x	805	790	0.984	0.797	0.9072
CERK	CERK-5	x	692	653	0.949	0.4338	0.6572
CERK	CERK-6	x	892	886	0.994	0.915	0.9624
CERK	CERK-7	x	910	818	0.912	0.1948	0.423
CERK	CERK-8	x	359	380	1.04	0.6342	0.8056
CERKL	CERKL-1	x	939	801	0.867	0.02637	0.1351
CERKL	CERKL-2	x	1035	1031	0.998	0.9741	0.9881
CERKL	CERKL-3	x	768	797	1.034	0.5927	0.7755
CERKL	CERKL-4	x	554	566	1.016	0.8056	0.9109
CERKL	CERKL-5	x	583	633	1.074	0.3052	0.5432
CERKL	CERKL-6	x	868	925	1.06	0.2957	0.5341
CERKL	CERKL-7	x	983	1042	1.054	0.3778	0.6103
CERKL	CERKL-8	x	687	650	0.954	0.5059	0.7127
CHEK2	CHEK2-1	x	792	867	1.081	0.2435	0.4815
CHEK2	CHEK2-2	x	661	659	0.996	0.9537	0.979
CHEK2	CHEK2-3	x	576	631	1.08	0.2632	0.5009
CHEK2	CHEK2-4	x	328	447	1.284	0.00211	0.03139
CHEK2	CHEK2-5	x	1534	1554	1.012	0.8117	0.9126
CHEK2	CHEK2-6	x	711	729	1.023	0.7223	0.8645
CHEK2	CHEK2-7	x	822	854	1.037	0.5647	0.7568
CHEK2	CHEK2-8	x	473	479	1.011	0.8844	0.946
CHKA	CHKA-1	x	801	825	1.027	0.6768	0.8364
CHKA	CHKA-2	x	776	706	0.916	0.1498	0.3654
CHKA	CHKA-3	x	773	714	0.934	0.3221	0.5602
CHKA	CHKA-4	x	1131	1013	0.905	0.08212	0.2586
CHKA	CHKA-5	x	646	633	0.98	0.7605	0.888
CHKA	CHKA-6	x	581	529	0.924	0.2874	0.5277
CHKA	CHKA-7	x	627	721	1.131	0.05944	0.2159
CHKA	CHKA-8	x	474	596	1.192	0.0394	0.17
CHKB	CHKB-1	x	955	1010	1.052	0.3663	0.6009
CHKB	CHKB-2	x	993	1028	1.031	0.575	0.7641
CHKB	CHKB-3	x	694	596	0.878	0.0615	0.2209
CHKB	CHKB-4	x	879	825	0.948	0.4384	0.6615
CHKB	CHKB-5	x	463	617	1.27	0.001292	0.02337
CHKB	CHKB-6	x	634	624	0.985	0.8149	0.9142
CHKB	CHKB-7	x	418	569	1.295	0.000673	0.01606
CHKB	CHKB-8	x	845	728	0.878	0.05238	0.2014
CHUK	CHUK-1	x	662	584	0.898	0.1066	0.2993
CHUK	CHUK-2	x	792	829	1.041	0.499	0.7067
CHUK	CHUK-3	x	891	834	0.94	0.3265	0.565
CHUK	CHUK-4	x	902	873	0.974	0.6848	0.8418
CHUK	CHUK-5	x	943	1095	1.144	0.02258	0.1226
CHUK	CHUK-6	x	655	716	1.077	0.2954	0.5341
CHUK	CHUK-7	x	769	867	1.109	0.129	0.3341
CHUK	CHUK-8	x	497	539	1.068	0.3729	0.6073
CIB1	CIB1-1	x	1090	982	0.925	0.2893	0.5296
CIB1	CIB1-2	x	1304	1233	0.95	0.311	0.5489
CIB1	CIB1-3	x	763	832	1.077	0.2599	0.4983
CIB1	CIB1-4	x	793	782	0.989	0.875	0.9408
CIB1	CIB1-5	x	1766	1666	0.948	0.293	0.533
CIB1	CIB1-6	x	923	745	0.822	0.002319	0.03314
CIB1	CIB1-7	x	651	517	0.829	0.02201	0.121
CIB1	CIB1-8	x	54	60	1.038	0.7123	0.8598
CIB4	CIB4-1	x	1076	1201	1.1	0.1581	0.3773
CIB4	CIB4-2	x	669	714	1.06	0.3886	0.6192
CIB4	CIB4-3	x	401	452	1.102	0.2498	0.4863
CIB4	CIB4-4	x	710	697	0.983	0.7946	0.9066
CIB4	CIB4-5	x	976	855	0.888	0.07526	0.2471
CIB4	CIB4-6	x	453	498	1.084	0.2959	0.5341
CIB4	CIB4-7	x	1108	980	0.894	0.06157	0.2209
CIB4	CIB4-8	x	513	533	1.034	0.624	0.799
CIT	CIT-1	x	681	689	1.013	0.8466	0.929
CIT	CIT-2	x	848	645	0.788	0.00112	0.02106
CIT	CIT-3	x	648	659	1.008	0.8995	0.9551
CIT	CIT-4	x	204	209	1.019	0.8431	0.9273
CIT	CIT-5	x	789	706	0.91	0.1791	0.4034
CIT	CIT-6	x	548	655	1.163	0.04126	0.1752
CIT	CIT-7	x	441	345	0.814	0.007189	0.06434
CIT	CIT-8	x	747	545	0.759	6.389e-05	0.003049
CKB	CKB-1	x	542	534	0.986	0.8488	0.9305
CKB	CKB-2	x	640	560	0.889	0.07842	0.2519
CKB	CKB-3	x	438	577	1.262	0.001738	0.02807
CKB	CKB-4	x	434	347	0.832	0.02121	0.1189
CKB	CKB-5	x	554	535	0.972	0.6738	0.8344
CKB	CKB-6	x	1202	1144	0.955	0.4213	0.6476
CKB	CKB-7	x	438	345	0.819	0.01207	0.08576
CKB	CKB-8	x	443	521	1.143	0.07718	0.25
CKM	CKM-1	x	1554	1502	0.971	0.6215	0.7977
CKM	CKM-2	x	481	529	1.08	0.3019	0.5398
CKM	CKM-3	x	878	936	1.06	0.4074	0.636
CKM	CKM-4	x	1023	893	0.886	0.06215	0.2218
CKM	CKM-5	x	515	603	1.147	0.03968	0.1708
CKM	CKM-6	x	348	278	0.856	0.1144	0.3104
CKM	CKM-7	x	451	422	0.948	0.5215	0.7245
CKM	CKM-8	x	1177	937	0.817	0.003929	0.04534
CKMT1A	CKMT1A-1	x	1524	1355	0.898	0.04509	0.1853
CKMT1A	CKMT1A-2	x	860	892	1.032	0.584	0.7707
CKMT1A	CKMT1A-3	x	427	376	0.896	0.1665	0.3877
CKMT1A	CKMT1A-4	x	14	13	0.983	0.8287	0.9217
CKMT1A	CKMT1A-5	x	909	736	0.833	0.006433	0.06117
CKMT1A	CKMT1A-6	x	1466	1420	0.97	0.5858	0.7716
CKMT1A	CKMT1A-7	x	897	866	0.969	0.6392	0.8096
CKMT1A	CKMT1A-8	x	558	510	0.925	0.3145	0.5525
CKMT1B	CKMT1B-1	x	673	584	0.882	0.05064	0.1991
CKMT1B	CKMT1B-2	x	737	615	0.857	0.03759	0.1647
CKMT1B	CKMT1B-3	x	760	618	0.839	0.01341	0.09095
CKMT1B	CKMT1B-4	x	699	711	1.016	0.7988	0.9078
CKMT1B	CKMT1B-5	x	784	790	1.007	0.9154	0.9625
CKMT1B	CKMT1B-6	x	606	505	0.856	0.03378	0.1558
CKMT1B	CKMT1B-7	x	372	521	1.308	0.0009203	0.01866
CKMT1B	CKMT1B-8	x	981	926	0.949	0.3843	0.6151
CKMT2	CKMT2-1	x	1046	945	0.913	0.1267	0.3306
CKMT2	CKMT2-2	x	730	709	0.972	0.6371	0.8081
CKMT2	CKMT2-3	x	493	561	1.112	0.155	0.3726
CKMT2	CKMT2-4	x	853	924	1.076	0.2075	0.4406
CKMT2	CKMT2-5	x	761	657	0.874	0.0296	0.1444
CKMT2	CKMT2-6	x	337	468	1.303	0.001038	0.02038
CKMT2	CKMT2-7	x	929	972	1.036	0.5809	0.768
CKMT2	CKMT2-8	x	22	29	1.058	0.5147	0.7195
CKS1B	CKS1B-1	x	1024	967	0.949	0.3819	0.6138
CKS1B	CKS1B-2	x	792	664	0.869	0.06005	0.2178
CKS1B	CKS1B-3	x	618	609	0.986	0.8308	0.9222
CKS1B	CKS1B-4	x	607	665	1.087	0.2104	0.445
CKS1B	CKS1B-5	x	470	338	0.763	0.0009614	0.01918
CKS1B	CKS1B-6	x	320	440	1.276	0.005256	0.05381
CKS1B	CKS1B-7	x	158	142	0.934	0.5013	0.7086
CKS1B	CKS1B-8	x	450	437	0.973	0.7278	0.8685
CKS2	CKS2-1	x	880	817	0.938	0.3445	0.5803
CKS2	CKS2-2	x	688	775	1.111	0.1197	0.3188
CKS2	CKS2-3	x	617	656	1.057	0.3989	0.6286
CKS2	CKS2-4	x	1092	1165	1.062	0.3026	0.5404
CKS2	CKS2-5	x	715	641	0.906	0.1377	0.3467
CKS2	CKS2-6	x	684	584	0.874	0.05683	0.2106
CKS2	CKS2-7	x	636	580	0.922	0.2447	0.4818
CKS2	CKS2-8	x	521	460	0.905	0.1916	0.4194
CLK1	CLK1-1	x	1183	1224	1.032	0.557	0.7511
CLK1	CLK1-2	x	1363	1308	0.963	0.4877	0.6987
CLK1	CLK1-3	x	445	456	1.019	0.8078	0.9113
CLK1	CLK1-4	x	790	604	0.797	0.001357	0.02412
CLK1	CLK1-5	x	458	710	1.295	0.01093	0.0812
CLK1	CLK1-6	x	889	959	1.072	0.2472	0.4842
CLK1	CLK1-7	x	804	908	1.114	0.09004	0.273
CLK1	CLK1-8	x	731	786	1.069	0.2952	0.5341
CLK2	CLK2-1	x	487	521	1.057	0.4222	0.6483
CLK2	CLK2-2	x	348	384	1.083	0.3239	0.5629
CLK2	CLK2-3	x	589	510	0.882	0.07411	0.2448
CLK2	CLK2-4	x	680	918	1.298	0.0001175	0.004551
CLK2	CLK2-5	x	380	413	1.072	0.3782	0.6106
CLK2	CLK2-6	x	1047	991	0.95	0.4894	0.6995
CLK2	CLK2-7	x	550	600	1.076	0.3294	0.5684
CLK2	CLK2-8	x	504	516	1.02	0.8015	0.9089
CLK3	CLK3-1	x	758	748	0.989	0.8606	0.9355
CLK3	CLK3-2	x	960	834	0.881	0.07018	0.2372
CLK3	CLK3-3	x	706	651	0.934	0.3155	0.5536
CLK3	CLK3-4	x	991	929	0.942	0.2781	0.5159
CLK3	CLK3-5	x	660	630	0.963	0.5884	0.7731
CLK3	CLK3-6	x	552	421	0.795	0.003429	0.04227
CLK3	CLK3-7	x	427	363	0.878	0.1116	0.3067
CLK3	CLK3-8	x	441	397	0.915	0.2383	0.4764
CLK4	CLK4-1	x	2872	3032	1.053	0.2223	0.4599
CLK4	CLK4-2	x	891	1008	1.121	0.03562	0.1601
CLK4	CLK4-3	x	1799	1510	0.853	0.006291	0.06023
CLK4	CLK4-4	x	857	742	0.879	0.05033	0.1986
CLK4	CLK4-5	x	626	575	0.93	0.2922	0.5321
CLK4	CLK4-6	x	913	916	1.004	0.9439	0.9747
CLK4	CLK4-7	x	585	650	1.093	0.2098	0.4443
CLK4	CLK4-8	x	463	527	1.117	0.1174	0.3151
CMPK2	CMPK2-1	x	369	568	1.42	1.016e-05	0.0008079
CMPK2	CMPK2-2	x	528	746	1.33	0.0002441	0.007837
CMPK2	CMPK2-3	x	636	647	1.016	0.8142	0.9138
CMPK2	CMPK2-4	x	1995	1791	0.905	0.05085	0.1998
CMPK2	CMPK2-5	x	748	775	1.031	0.6502	0.8178
CMPK2	CMPK2-6	x	627	676	1.068	0.3266	0.565
CMPK2	CMPK2-7	x	422	371	0.899	0.1806	0.4054
CMPK2	CMPK2-8	x	674	646	0.963	0.5849	0.7709
COASY	COASY-1	x	812	739	0.918	0.1641	0.3839
COASY	COASY-2	x	722	671	0.938	0.3215	0.5599
COASY	COASY-3	x	858	940	1.085	0.1936	0.4215
COASY	COASY-4	x	932	912	0.982	0.7765	0.8976
COASY	COASY-5	x	858	673	0.806	0.002039	0.03085
COASY	COASY-6	x	171	286	1.436	0.0001026	0.004188
COASY	COASY-7	x	595	684	1.121	0.1299	0.335
COASY	COASY-8	x	349	410	1.132	0.1461	0.3596
COL4A3BP	COL4A3BP-1	x	524	509	0.971	0.678	0.8374
COL4A3BP	COL4A3BP-2	x	779	813	1.039	0.546	0.7431
COL4A3BP	COL4A3BP-3	x	738	829	1.11	0.1011	0.29
COL4A3BP	COL4A3BP-4	x	630	555	0.901	0.1593	0.3786
COL4A3BP	COL4A3BP-5	x	869	726	0.853	0.01859	0.1113
COL4A3BP	COL4A3BP-6	x	492	571	1.136	0.06694	0.2313
COL4A3BP	COL4A3BP-7	x	858	806	0.943	0.3476	0.5837
COL4A3BP	COL4A3BP-8	x	774	681	0.891	0.09694	0.2836
CPNE3	CPNE3-1	x	1259	1102	0.886	0.02896	0.1426
CPNE3	CPNE3-2	x	1422	1164	0.839	0.006944	0.06363
CPNE3	CPNE3-3	x	1038	1126	1.078	0.2547	0.4918
CPNE3	CPNE3-4	x	1144	1105	0.97	0.5814	0.7684
CPNE3	CPNE3-5	x	1132	1255	1.098	0.1211	0.3211
CPNE3	CPNE3-6	x	647	755	1.141	0.05576	0.2084
CPNE3	CPNE3-7	x	526	780	1.257	0.02546	0.132
CPNE3	CPNE3-8	x	535	592	1.091	0.2172	0.4541
CRKL	CRKL-1	x	1009	599	0.765	0.01005	0.07766
CRKL	CRKL-2	x	824	1021	1.212	0.002253	0.03266
CRKL	CRKL-3	x	1230	1095	0.93	0.4613	0.6765
CRKL	CRKL-4	x	1038	831	0.818	0.001626	0.02675
CRKL	CRKL-5	x	723	736	1.018	0.7896	0.9043
CRKL	CRKL-6	x	557	497	0.903	0.1495	0.3648
CRKL	CRKL-7	x	509	498	0.986	0.8479	0.9299
CRKL	CRKL-8	x	1062	1499	1.259	0.01865	0.1113
CROT	CROT-1	x	1025	892	0.883	0.04957	0.1969
CROT	CROT-2	x	1263	1217	0.968	0.5257	0.7275
CROT	CROT-3	x	844	800	0.953	0.4192	0.646
CROT	CROT-4	x	897	869	0.971	0.6099	0.7886
CROT	CROT-5	x	477	482	1.006	0.9348	0.9715
CROT	CROT-6	x	573	738	1.238	0.002163	0.03187
CROT	CROT-7	x	819	916	1.107	0.09575	0.2823
CROT	CROT-8	x	500	492	0.984	0.8334	0.9242
CSF1R	CSF1R-1	x	665	504	0.803	0.007773	0.06716
CSF1R	CSF1R-2	x	733	782	1.059	0.3535	0.589
CSF1R	CSF1R-3	x	729	664	0.92	0.1875	0.4146
CSF1R	CSF1R-4	x	578	805	1.324	5.304e-05	0.002654
CSF1R	CSF1R-5	x	433	472	1.072	0.3704	0.6045
CSF1R	CSF1R-6	x	647	653	1.008	0.9052	0.9575
CSF1R	CSF1R-7	x	479	412	0.886	0.1521	0.3686
CSF1R	CSF1R-8	x	538	482	0.91	0.1908	0.4186
CSK	CSK-1	x	767	641	0.855	0.02023	0.1159
CSK	CSK-2	x	975	885	0.917	0.1428	0.3556
CSK	CSK-3	x	992	769	0.801	0.001549	0.02632
CSK	CSK-4	x	784	667	0.868	0.03642	0.1621
CSK	CSK-5	x	518	413	0.831	0.02114	0.1186
CSK	CSK-6	x	805	627	0.798	0.0003277	0.009918
CSK	CSK-7	x	412	410	0.995	0.9451	0.9748
CSK	CSK-8	x	533	593	1.094	0.224	0.4612
CSNK1A1	CSNK1A1-1	x	452	458	1.017	0.8496	0.9307
CSNK1A1	CSNK1A1-2	x	806	680	0.856	0.01077	0.08043
CSNK1A1	CSNK1A1-3	x	693	680	0.986	0.8407	0.9258
CSNK1A1	CSNK1A1-4	x	752	535	0.743	1.726e-05	0.001164
CSNK1A1	CSNK1A1-5	x	563	678	1.179	0.01233	0.0867
CSNK1A1	CSNK1A1-6	x	757	683	0.91	0.1281	0.3325
CSNK1A1	CSNK1A1-7	x	483	433	0.912	0.1935	0.4215
CSNK1A1	CSNK1A1-8	x	403	336	0.862	0.0718	0.2404
CSNK1A1L	CSNK1A1L-1	x	1238	1127	0.923	0.2051	0.4368
CSNK1A1L	CSNK1A1L-2	x	1063	849	0.819	0.002836	0.03839
CSNK1A1L	CSNK1A1L-3	x	987	1144	1.132	0.07099	0.239
CSNK1A1L	CSNK1A1L-4	x	981	971	0.99	0.854	0.9323
CSNK1A1L	CSNK1A1L-5	x	1428	1532	1.068	0.201	0.4309
CSNK1A1L	CSNK1A1L-6	x	928	919	0.992	0.8857	0.9464
CSNK1A1L	CSNK1A1L-7	x	1529	1620	1.055	0.2937	0.5339
CSNK1A1L	CSNK1A1L-8	x	1019	797	0.81	0.002363	0.03368
CSNK1D	CSNK1D-1	x	1082	992	0.927	0.2107	0.4455
CSNK1D	CSNK1D-2	x	425	489	1.116	0.1771	0.4009
CSNK1D	CSNK1D-3	x	615	608	0.988	0.8513	0.931
CSNK1D	CSNK1D-4	x	663	607	0.925	0.2383	0.4764
CSNK1D	CSNK1D-5	x	875	941	1.067	0.3187	0.557
CSNK1D	CSNK1D-6	x	848	710	0.852	0.01049	0.07882
CSNK1D	CSNK1D-7	x	563	595	1.049	0.4748	0.6866
CSNK1D	CSNK1D-8	x	962	980	1.015	0.7979	0.9074
CSNK1E	CSNK1E-1	x	1412	1339	0.951	0.365	0.5997
CSNK1E	CSNK1E-2	x	864	796	0.928	0.2357	0.4737
CSNK1E	CSNK1E-3	x	571	600	1.045	0.5224	0.725
CSNK1E	CSNK1E-4	x	938	915	0.978	0.7048	0.8556
CSNK1E	CSNK1E-5	x	563	511	0.921	0.2712	0.5101
CSNK1E	CSNK1E-6	x	500	671	1.288	0.0004704	0.01284
CSNK1E	CSNK1E-7	x	1130	1151	1.019	0.7357	0.872
CSNK1E	CSNK1E-8	x	358	318	0.912	0.275	0.5136
CSNK1G1	CSNK1G1-1	x	1293	1281	0.992	0.8875	0.9472
CSNK1G1	CSNK1G1-2	x	1103	1218	1.094	0.1142	0.3102
CSNK1G1	CSNK1G1-3	x	825	882	1.062	0.3101	0.5482
CSNK1G1	CSNK1G1-4	x	454	495	1.075	0.3089	0.5469
CSNK1G1	CSNK1G1-5	x	532	505	0.952	0.5133	0.7192
CSNK1G1	CSNK1G1-6	x	1087	1010	0.939	0.3713	0.6056
CSNK1G1	CSNK1G1-7	x	708	718	1.013	0.83	0.922
CSNK1G1	CSNK1G1-8	x	889	819	0.929	0.2911	0.5309
CSNK1G2	CSNK1G2-1	x	671	758	1.112	0.1077	0.3012
CSNK1G2	CSNK1G2-2	x	683	643	0.95	0.4466	0.6669
CSNK1G2	CSNK1G2-3	x	647	619	0.96	0.5175	0.7217
CSNK1G2	CSNK1G2-4	x	730	758	1.035	0.5871	0.7722
CSNK1G2	CSNK1G2-5	x	884	748	0.862	0.01745	0.1072
CSNK1G2	CSNK1G2-6	x	678	609	0.912	0.2026	0.4335
CSNK1G2	CSNK1G2-7	x	1872	1680	0.905	0.05546	0.2078
CSNK1G2	CSNK1G2-8	x	31	36	1.044	0.6507	0.8182
CSNK1G3	CSNK1G3-1	x	724	826	1.122	0.08646	0.2668
CSNK1G3	CSNK1G3-2	x	895	821	0.928	0.2454	0.4822
CSNK1G3	CSNK1G3-3	x	1130	1137	1.006	0.9149	0.9624
CSNK1G3	CSNK1G3-4	x	894	878	0.981	0.7883	0.9039
CSNK1G3	CSNK1G3-5	x	615	645	1.04	0.6113	0.7898
CSNK1G3	CSNK1G3-6	x	712	799	1.103	0.1615	0.3814
CSNK1G3	CSNK1G3-7	x	831	786	0.949	0.4247	0.6494
CSNK1G3	CSNK1G3-8	x	545	548	1.005	0.9434	0.9747
CSNK2A1	CSNK2A1-1	x	685	712	1.036	0.6134	0.7915
CSNK2A1	CSNK2A1-2	x	1705	1564	0.924	0.127	0.3311
CSNK2A1	CSNK2A1-3	x	1018	968	0.955	0.4581	0.6747
CSNK2A1	CSNK2A1-4	x	813	932	1.134	0.02913	0.143
CSNK2A1	CSNK2A1-5	x	473	604	1.237	0.002063	0.03106
CSNK2A1	CSNK2A1-6	x	743	683	0.925	0.1992	0.4282
CSNK2A1	CSNK2A1-7	x	881	965	1.087	0.1493	0.3646
CSNK2A1	CSNK2A1-8	x	958	958	1.001	0.9838	0.9922
CSNK2A2	CSNK2A2-1	x	910	835	0.924	0.1783	0.402
CSNK2A2	CSNK2A2-2	x	1154	1048	0.914	0.101	0.29
CSNK2A2	CSNK2A2-3	x	553	545	0.984	0.8072	0.9111
CSNK2A2	CSNK2A2-4	x	953	850	0.902	0.08074	0.2563
CSNK2A2	CSNK2A2-5	x	747	742	0.995	0.951	0.9773
CSNK2A2	CSNK2A2-6	x	460	537	1.143	0.07317	0.2432
CSNK2A2	CSNK2A2-7	x	664	720	1.074	0.2446	0.4818
CSNK2A2	CSNK2A2-8	x	266	292	1.072	0.4119	0.6407
CSNK2B	CSNK2B-1	x	794	828	1.041	0.5192	0.7229
CSNK2B	CSNK2B-2	x	938	767	0.832	0.001432	0.02517
CSNK2B	CSNK2B-3	x	996	1135	1.128	0.03818	0.1666
CSNK2B	CSNK2B-4	x	552	411	0.786	0.002643	0.0363
CSNK2B	CSNK2B-5	x	831	683	0.84	0.007727	0.06704
CSNK2B	CSNK2B-6	x	666	568	0.873	0.07174	0.2404
CSNK2B	CSNK2B-7	x	671	692	1.026	0.7234	0.8651
CSNK2B	CSNK2B-8	x	536	468	0.889	0.1153	0.312
DAPK1	DAPK1-1	x	697	623	0.903	0.1103	0.305
DAPK1	DAPK1-2	x	1118	881	0.804	0.0001181	0.004551
DAPK1	DAPK1-3	x	599	543	0.919	0.2485	0.4853
DAPK1	DAPK1-4	x	1892	1702	0.904	0.09264	0.2776
DAPK1	DAPK1-5	x	447	448	1.004	0.9661	0.9857
DAPK1	DAPK1-6	x	691	670	0.98	0.7927	0.9054
DAPK1	DAPK1-7	x	672	743	1.094	0.1782	0.402
DAPK1	DAPK1-8	x	746	652	0.886	0.04904	0.1958
DAPK2	DAPK2-1	x	1084	862	0.818	0.003871	0.04496
DAPK2	DAPK2-2	x	655	593	0.915	0.1846	0.4108
DAPK2	DAPK2-3	x	656	503	0.792	0.0006335	0.01554
DAPK2	DAPK2-4	x	920	819	0.897	0.06809	0.2338
DAPK2	DAPK2-5	x	1270	1191	0.943	0.2707	0.5095
DAPK2	DAPK2-6	x	301	346	1.123	0.1378	0.3467
DAPK2	DAPK2-7	x	243	276	1.101	0.2796	0.5175
DAPK2	DAPK2-8	x	430	376	0.9	0.2172	0.4541
DAPK3	DAPK3-1	x	595	563	0.951	0.4459	0.6668
DAPK3	DAPK3-2	x	403	434	1.062	0.4948	0.7033
DAPK3	DAPK3-3	x	755	923	1.187	0.01266	0.08796
DAPK3	DAPK3-4	x	570	539	0.95	0.4653	0.6799
DAPK3	DAPK3-5	x	571	606	1.05	0.4717	0.6848
DAPK3	DAPK3-6	x	948	933	0.985	0.7919	0.9054
DAPK3	DAPK3-7	x	342	420	1.175	0.04659	0.189
DAPK3	DAPK3-8	x	634	632	0.995	0.9474	0.9762
DCAKD	DCAKD-1	x	622	577	0.936	0.3571	0.5917
DCAKD	DCAKD-2	x	871	869	0.999	0.9834	0.9922
DCAKD	DCAKD-3	x	787	924	1.153	0.03678	0.163
DCAKD	DCAKD-4	x	590	581	0.986	0.8288	0.9217
DCAKD	DCAKD-5	x	719	593	0.85	0.02599	0.134
DCAKD	DCAKD-6	x	406	394	0.973	0.7172	0.8619
DCAKD	DCAKD-7	x	767	699	0.924	0.2708	0.5095
DCAKD	DCAKD-8	x	770	808	1.046	0.4349	0.6585
DCK	DCK-1	x	511	784	1.425	6.836e-06	0.0006267
DCK	DCK-2	x	852	855	0.999	0.9835	0.9922
DCK	DCK-3	x	1244	1318	1.057	0.2847	0.5242
DCK	DCK-4	x	1355	1314	0.971	0.5719	0.7631
DCK	DCK-5	x	617	653	1.05	0.5228	0.725
DCK	DCK-6	x	839	893	1.058	0.3385	0.5764
DCK	DCK-7	x	55	79	1.188	0.09723	0.2836
DCK	DCK-8	x	525	643	1.195	0.009878	0.07681
DCLK1	DCLK1-1	x	1036	1154	1.104	0.09185	0.2761
DCLK1	DCLK1-2	x	668	722	1.068	0.3423	0.5795
DCLK1	DCLK1-3	x	728	612	0.858	0.02022	0.1159
DCLK1	DCLK1-4	x	941	1138	1.188	0.004078	0.04642
DCLK1	DCLK1-5	x	923	834	0.913	0.1319	0.3381
DCLK1	DCLK1-6	x	420	459	1.079	0.3429	0.58
DCLK1	DCLK1-7	x	1043	980	0.945	0.3124	0.5504
DCLK1	DCLK1-8	x	637	625	0.984	0.8055	0.9109
DCLK2	DCLK2-1	x	1304	891	0.727	1.581e-05	0.001125
DCLK2	DCLK2-2	x	512	604	1.157	0.02956	0.1444
DCLK2	DCLK2-3	x	685	730	1.058	0.3943	0.6246
DCLK2	DCLK2-4	x	781	742	0.958	0.5214	0.7245
DCLK2	DCLK2-5	x	1255	1057	0.853	0.004495	0.0491
DCLK2	DCLK2-6	x	493	539	1.071	0.4056	0.6349
DCLK2	DCLK2-7	x	998	910	0.922	0.2621	0.4999
DCLK2	DCLK2-8	x	725	819	1.115	0.07991	0.2545
DCLK3	DCLK3-1	x	1339	1235	0.928	0.1449	0.3584
DCLK3	DCLK3-2	x	728	747	1.023	0.7442	0.8794
DCLK3	DCLK3-3	x	1149	1131	0.985	0.8202	0.9172
DCLK3	DCLK3-4	x	1094	923	0.855	0.009538	0.07582
DCLK3	DCLK3-5	x	1047	1070	1.02	0.7077	0.857
DCLK3	DCLK3-6	x	669	674	1.007	0.9102	0.96
DCLK3	DCLK3-7	x	655	801	1.2	0.002564	0.03559
DCLK3	DCLK3-8	x	847	714	0.86	0.02226	0.1216
DDR1	DDR1-1	x	425	368	0.885	0.1293	0.3348
DDR1	DDR1-2	x	1203	1009	0.855	0.0146	0.09558
DDR1	DDR1-3	x	852	775	0.916	0.1861	0.4129
DDR1	DDR1-4	x	578	731	1.2	0.02268	0.123
DDR1	DDR1-5	x	785	703	0.905	0.1083	0.3019
DDR1	DDR1-6	x	481	445	0.934	0.3563	0.5908
DDR1	DDR1-7	x	368	282	0.83	0.04155	0.176
DDR1	DDR1-8	x	749	733	0.982	0.7924	0.9054
DDR2	DDR2-1	x	1197	1050	0.886	0.03332	0.1547
DDR2	DDR2-2	x	729	721	0.989	0.8634	0.9356
DDR2	DDR2-3	x	566	610	1.063	0.4425	0.6648
DDR2	DDR2-4	x	1410	1492	1.054	0.3534	0.589
DDR2	DDR2-5	x	731	730	0.993	0.9266	0.9676
DDR2	DDR2-6	x	576	592	1.026	0.7054	0.8559
DDR2	DDR2-7	x	578	560	0.974	0.7062	0.8564
DDR2	DDR2-8	x	318	338	1.046	0.6018	0.7827
DGKA	DGKA-1	x	619	661	1.06	0.3861	0.6166
DGKA	DGKA-2	x	768	911	1.168	0.006053	0.05886
DGKA	DGKA-3	x	832	842	1.01	0.8665	0.9361
DGKA	DGKA-4	x	1093	853	0.806	0.001792	0.02865
DGKA	DGKA-5	x	819	796	0.974	0.6628	0.8254
DGKA	DGKA-6	x	638	597	0.944	0.4199	0.6464
DGKA	DGKA-7	x	769	748	0.975	0.6825	0.8398
DGKA	DGKA-8	x	644	569	0.897	0.1337	0.3413
DGKB	DGKB-1	x	559	635	1.117	0.1117	0.3067
DGKB	DGKB-2	x	1026	962	0.943	0.325	0.5638
DGKB	DGKB-3	x	1544	1112	0.81	0.03448	0.1576
DGKB	DGKB-4	x	764	769	1.007	0.9012	0.9555
DGKB	DGKB-5	x	661	805	1.184	0.01887	0.1117
DGKB	DGKB-6	x	1449	1503	1.036	0.5018	0.7088
DGKB	DGKB-7	x	615	650	1.049	0.4919	0.7011
DGKB	DGKB-8	x	356	408	1.115	0.1735	0.3967
DGKD	DGKD-1	x	793	664	0.859	0.02777	0.1388
DGKD	DGKD-2	x	1221	1100	0.913	0.182	0.4067
DGKD	DGKD-3	x	860	926	1.068	0.2628	0.5009
DGKD	DGKD-4	x	858	754	0.896	0.08858	0.2705
DGKD	DGKD-5	x	885	820	0.935	0.2769	0.5152
DGKD	DGKD-6	x	414	503	1.182	0.02029	0.1161
DGKD	DGKD-7	x	922	850	0.927	0.2139	0.4493
DGKD	DGKD-8	x	712	782	1.082	0.224	0.4612
DGKE	DGKE-1	x	887	918	1.029	0.709	0.858
DGKE	DGKE-2	x	528	570	1.068	0.3821	0.6138
DGKE	DGKE-3	x	1650	1472	0.906	0.09476	0.2802
DGKE	DGKE-4	x	529	436	0.848	0.02168	0.1201
DGKE	DGKE-5	x	1181	1146	0.971	0.617	0.7938
DGKE	DGKE-6	x	655	719	1.082	0.2711	0.51
DGKE	DGKE-7	x	441	376	0.883	0.136	0.3451
DGKE	DGKE-8	x	546	606	1.095	0.1703	0.3925
DGKG	DGKG-1	x	885	977	1.095	0.1427	0.3555
DGKG	DGKG-2	x	1029	1128	1.089	0.1085	0.3019
DGKG	DGKG-3	x	353	327	0.939	0.445	0.6663
DGKG	DGKG-4	x	878	1069	1.183	0.02141	0.1191
DGKG	DGKG-5	x	424	400	0.956	0.6014	0.7823
DGKG	DGKG-6	x	877	883	1.008	0.9011	0.9555
DGKG	DGKG-7	x	734	735	1.005	0.9434	0.9747
DGKG	DGKG-8	x	1093	1049	0.961	0.5076	0.7143
DGKH	DGKH-1	x	501	555	1.082	0.3354	0.5739
DGKH	DGKH-2	x	383	484	1.176	0.07842	0.2519
DGKH	DGKH-3	x	553	725	1.238	0.008877	0.07302
DGKH	DGKH-4	x	1230	1082	0.888	0.02931	0.1436
DGKH	DGKH-5	x	306	310	1.012	0.9008	0.9555
DGKH	DGKH-6	x	442	433	0.981	0.8056	0.9109
DGKH	DGKH-7	x	650	734	1.112	0.1545	0.3722
DGKH	DGKH-8	x	619	538	0.887	0.09636	0.2831
DGKI	DGKI-1	x	517	657	1.234	0.002948	0.03891
DGKI	DGKI-2	x	961	998	1.034	0.592	0.775
DGKI	DGKI-3	x	610	571	0.942	0.3673	0.6014
DGKI	DGKI-4	x	688	802	1.147	0.04013	0.1721
DGKI	DGKI-5	x	272	349	1.225	0.01171	0.08406
DGKI	DGKI-6	x	564	518	0.931	0.3407	0.5781
DGKI	DGKI-7	x	178	287	1.382	0.0007814	0.01722
DGKI	DGKI-8	x	674	665	0.986	0.8288	0.9217
DGKQ	DGKQ-1	x	898	763	0.869	0.03434	0.1571
DGKQ	DGKQ-2	x	1198	1406	1.158	0.007297	0.06445
DGKQ	DGKQ-3	x	808	806	0.997	0.9655	0.9857
DGKQ	DGKQ-4	x	1092	1141	1.042	0.4253	0.65
DGKQ	DGKQ-5	x	30	37	1.062	0.533	0.7334
DGKQ	DGKQ-6	x	897	746	0.85	0.01484	0.0965
DGKQ	DGKQ-7	x	179	352	1.27	0.0187	0.1113
DGKQ	DGKQ-8	x	522	572	1.08	0.2904	0.5304
DGKZ	DGKZ-1	x	689	678	0.983	0.803	0.9096
DGKZ	DGKZ-2	x	887	1031	1.146	0.02064	0.117
DGKZ	DGKZ-3	x	764	704	0.942	0.4372	0.6604
DGKZ	DGKZ-4	x	555	587	1.051	0.452	0.6698
DGKZ	DGKZ-5	x	682	579	0.864	0.03041	0.1463
DGKZ	DGKZ-6	x	681	740	1.077	0.2505	0.4871
DGKZ	DGKZ-7	x	584	592	1.012	0.8672	0.9366
DGKZ	DGKZ-8	x	1130	1039	0.927	0.1908	0.4186
DGUOK	DGUOK-1	x	434	425	0.983	0.8281	0.9217
DGUOK	DGUOK-2	x	420	461	1.078	0.3442	0.5802
DGUOK	DGUOK-3	x	825	815	0.99	0.8698	0.9383
DGUOK	DGUOK-4	x	982	984	1.004	0.9507	0.9772
DGUOK	DGUOK-5	x	700	747	1.059	0.3824	0.6138
DGUOK	DGUOK-6	x	655	735	1.109	0.0947	0.2802
DGUOK	DGUOK-7	x	824	862	1.041	0.5785	0.7663
DGUOK	DGUOK-8	x	637	577	0.919	0.243	0.4808
DLG1	DLG1-1	x	1154	987	0.869	0.04241	0.1786
DLG1	DLG1-2	x	1222	1435	1.164	0.002275	0.03275
DLG1	DLG1-3	x	1207	1074	0.898	0.09636	0.2831
DLG1	DLG1-4	x	762	726	0.958	0.4755	0.6869
DLG1	DLG1-5	x	449	531	1.15	0.05633	0.2096
DLG1	DLG1-6	x	954	1254	1.267	0.0007139	0.01678
DLG1	DLG1-7	x	632	631	0.999	0.9866	0.9936
DLG1	DLG1-8	x	645	691	1.058	0.4479	0.6673
DLG3	DLG3-1	x	640	673	1.044	0.4971	0.7052
DLG3	DLG3-2	x	684	926	1.305	6.77e-05	0.003089
DLG3	DLG3-3	x	1065	1129	1.057	0.3076	0.5453
DLG3	DLG3-4	x	1011	896	0.899	0.1495	0.3648
DLG3	DLG3-5	x	1088	1034	0.955	0.45	0.6683
DLG3	DLG3-6	x	1135	1083	0.956	0.4527	0.6703
DLG3	DLG3-7	x	236	248	1.041	0.6567	0.8224
DLG3	DLG3-8	x	813	923	1.12	0.08082	0.2563
DMPK	DMPK-1	x	498	524	1.045	0.5311	0.7319
DMPK	DMPK-2	x	264	334	1.182	0.06821	0.2339
DMPK	DMPK-3	x	568	691	1.178	0.03032	0.1463
DMPK	DMPK-4	x	728	895	1.188	0.02818	0.1402
DMPK	DMPK-5	x	773	663	0.872	0.02986	0.1453
DMPK	DMPK-6	x	688	644	0.943	0.344	0.58
DMPK	DMPK-7	x	805	820	1.017	0.7737	0.8954
DMPK	DMPK-8	x	501	425	0.882	0.1369	0.3458
DSTYK	DSTYK-1	x	1056	1071	1.014	0.8099	0.9126
DSTYK	DSTYK-2	x	946	730	0.804	0.002837	0.03839
DSTYK	DSTYK-3	x	571	580	1.01	0.8859	0.9464
DSTYK	DSTYK-4	x	1077	933	0.877	0.01802	0.1096
DSTYK	DSTYK-5	x	905	921	1.017	0.7772	0.8981
DSTYK	DSTYK-6	x	827	725	0.893	0.1216	0.3213
DSTYK	DSTYK-7	x	624	614	0.983	0.8004	0.9085
DSTYK	DSTYK-8	x	731	788	1.071	0.2773	0.5155
DYRK1A	DYRK1A-1	x	726	651	0.908	0.2081	0.4416
DYRK1A	DYRK1A-2	x	897	888	0.99	0.8739	0.9404
DYRK1A	DYRK1A-3	x	927	845	0.918	0.145	0.3584
DYRK1A	DYRK1A-4	x	731	803	1.088	0.2073	0.4404
DYRK1A	DYRK1A-5	x	742	752	1.012	0.8405	0.9258
DYRK1A	DYRK1A-6	x	652	604	0.934	0.3305	0.569
DYRK1A	DYRK1A-7	x	841	824	0.983	0.8112	0.9126
DYRK1A	DYRK1A-8	x	529	436	0.855	0.0523	0.2014
DYRK1B	DYRK1B-1	x	602	634	1.046	0.4972	0.7052
DYRK1B	DYRK1B-2	x	742	549	0.887	0.2416	0.4796
DYRK1B	DYRK1B-3	x	687	643	0.943	0.3822	0.6138
DYRK1B	DYRK1B-4	x	981	1159	1.164	0.006588	0.06205
DYRK1B	DYRK1B-5	x	634	515	0.834	0.01034	0.07863
DYRK1B	DYRK1B-6	x	157	204	1.168	0.1274	0.3318
DYRK1B	DYRK1B-7	x	603	567	0.947	0.4157	0.6434
DYRK1B	DYRK1B-8	x	584	675	1.133	0.07827	0.2519
DYRK2	DYRK2-1	x	718	702	0.98	0.7678	0.8923
DYRK2	DYRK2-2	x	615	651	1.051	0.4574	0.6743
DYRK2	DYRK2-3	x	681	533	0.815	0.005421	0.05451
DYRK2	DYRK2-4	x	1237	1079	0.884	0.04968	0.1969
DYRK2	DYRK2-5	x	837	990	1.147	0.0551	0.2069
DYRK2	DYRK2-6	x	400	442	1.086	0.2755	0.5141
DYRK2	DYRK2-7	x	682	532	0.808	0.002317	0.03314
DYRK2	DYRK2-8	x	408	384	0.951	0.5372	0.7379
DYRK3	DYRK3-1	x	827	876	1.053	0.4033	0.633
DYRK3	DYRK3-2	x	544	640	1.152	0.04496	0.1851
DYRK3	DYRK3-3	x	680	813	1.175	0.01017	0.07808
DYRK3	DYRK3-4	x	1008	940	0.937	0.2897	0.5297
DYRK3	DYRK3-5	x	857	865	1.007	0.9019	0.956
DYRK3	DYRK3-6	x	607	700	1.134	0.04808	0.1935
DYRK3	DYRK3-7	x	648	533	0.853	0.04998	0.1978
DYRK3	DYRK3-8	x	697	697	1.003	0.9657	0.9857
DYRK4	DYRK4-1	x	834	842	1.011	0.8609	0.9355
DYRK4	DYRK4-2	x	245	341	1.291	0.003058	0.03994
DYRK4	DYRK4-3	x	968	919	0.956	0.4422	0.6647
DYRK4	DYRK4-4	x	1214	1079	0.9	0.06865	0.2347
DYRK4	DYRK4-5	x	781	737	0.95	0.4497	0.6681
DYRK4	DYRK4-6	x	432	539	1.204	0.01333	0.09077
DYRK4	DYRK4-7	x	526	588	1.104	0.1386	0.3484
DYRK4	DYRK4-8	x	722	842	1.144	0.03273	0.1534
EEF2K	EEF2K-1	x	747	626	0.857	0.02576	0.1333
EEF2K	EEF2K-2	x	777	794	1.019	0.766	0.8911
EEF2K	EEF2K-3	x	861	894	1.034	0.554	0.7487
EEF2K	EEF2K-4	x	1181	1000	0.86	0.0194	0.1132
EEF2K	EEF2K-5	x	528	550	1.036	0.6221	0.7978
EEF2K	EEF2K-6	x	752	817	1.078	0.2189	0.4565
EEF2K	EEF2K-7	x	685	729	1.054	0.455	0.6719
EEF2K	EEF2K-8	x	665	582	0.889	0.08551	0.2655
EGFR	EGFR-1	x	476	442	0.941	0.448	0.6673
EGFR	EGFR-2	x	774	896	1.142	0.02306	0.1241
EGFR	EGFR-3	x	377	467	1.197	0.02089	0.1179
EGFR	EGFR-4	x	1127	981	0.879	0.01821	0.1104
EGFR	EGFR-5	x	810	823	1.014	0.8113	0.9126
EGFR	EGFR-6	x	1174	1067	0.918	0.1226	0.322
EGFR	EGFR-7	x	576	550	0.962	0.6081	0.7879
EGFR	EGFR-8	x	675	751	1.099	0.1227	0.3221
EIF2AK1	EIF2AK1-1	x	582	559	0.964	0.5977	0.7797
EIF2AK1	EIF2AK1-2	x	728	835	1.134	0.03504	0.1584
EIF2AK1	EIF2AK1-3	x	277	467	1.474	1.075e-05	0.0008334
EIF2AK1	EIF2AK1-4	x	807	776	0.966	0.5792	0.7669
EIF2AK1	EIF2AK1-5	x	434	472	1.072	0.3868	0.6173
EIF2AK1	EIF2AK1-6	x	534	689	1.252	0.0007487	0.01678
EIF2AK1	EIF2AK1-7	x	399	456	1.119	0.1214	0.3211
EIF2AK1	EIF2AK1-8	x	1008	1072	1.057	0.3229	0.5614
EIF2AK2	EIF2AK2-1	x	1175	1037	0.896	0.1026	0.2924
EIF2AK2	EIF2AK2-2	x	438	507	1.129	0.115	0.3114
EIF2AK2	EIF2AK2-3	x	1012	913	0.908	0.08103	0.2567
EIF2AK2	EIF2AK2-4	x	998	929	0.937	0.2787	0.5168
EIF2AK2	EIF2AK2-5	x	500	424	0.874	0.09266	0.2776
EIF2AK2	EIF2AK2-6	x	710	910	1.228	0.00855	0.07149
EIF2AK2	EIF2AK2-7	x	287	394	1.269	0.007263	0.06445
EIF2AK2	EIF2AK2-8	x	951	946	0.995	0.939	0.9729
EIF2AK3	EIF2AK3-1	x	667	842	1.23	0.001584	0.02657
EIF2AK3	EIF2AK3-2	x	592	752	1.224	0.007601	0.06641
EIF2AK3	EIF2AK3-3	x	734	747	1.012	0.8477	0.9299
EIF2AK3	EIF2AK3-4	x	634	597	0.949	0.449	0.6677
EIF2AK3	EIF2AK3-5	x	856	731	0.871	0.05232	0.2014
EIF2AK3	EIF2AK3-6	x	1220	1294	1.056	0.3356	0.574
EIF2AK3	EIF2AK3-7	x	564	441	0.806	0.002477	0.03501
EIF2AK3	EIF2AK3-8	x	669	685	1.021	0.7694	0.8932
EIF2AK4	EIF2AK4-1	x	517	460	0.904	0.1898	0.4181
EIF2AK4	EIF2AK4-2	x	1441	1180	0.839	0.009946	0.07694
EIF2AK4	EIF2AK4-3	x	715	709	0.992	0.9049	0.9574
EIF2AK4	EIF2AK4-4	x	497	382	0.817	0.01845	0.1111
EIF2AK4	EIF2AK4-5	x	397	490	1.167	0.07578	0.2478
EIF2AK4	EIF2AK4-6	x	640	568	0.904	0.1743	0.3978
EIF2AK4	EIF2AK4-7	x	580	564	0.973	0.7147	0.8612
EIF2AK4	EIF2AK4-8	x	527	430	0.846	0.03088	0.1476
EPHA1	EPHA1-1	x	1548	1576	1.016	0.7539	0.8845
EPHA1	EPHA1-2	x	770	629	0.845	0.02628	0.135
EPHA1	EPHA1-3	x	543	676	1.21	0.00559	0.05576
EPHA1	EPHA1-4	x	800	832	1.036	0.5278	0.7296
EPHA1	EPHA1-5	x	1281	1281	0.995	0.9337	0.9709
EPHA1	EPHA1-6	x	489	539	1.085	0.2816	0.5203
EPHA1	EPHA1-7	x	753	814	1.073	0.254	0.4911
EPHA1	EPHA1-8	x	1155	1172	1.011	0.8514	0.931
EPHA10	EPHA10-1	x	533	545	1.019	0.7841	0.9018
EPHA10	EPHA10-2	x	711	678	0.958	0.4967	0.7048
EPHA10	EPHA10-3	x	1059	1006	0.954	0.4203	0.6465
EPHA10	EPHA10-4	x	506	554	1.083	0.2456	0.4822
EPHA10	EPHA10-5	x	729	778	1.06	0.3367	0.5751
EPHA10	EPHA10-6	x	119	201	1.333	0.005345	0.05428
EPHA10	EPHA10-7	x	1100	883	0.885	0.2338	0.4727
EPHA10	EPHA10-8	x	754	700	0.938	0.3832	0.6142
EPHA2	EPHA2-1	x	1220	1327	1.081	0.1474	0.3618
EPHA2	EPHA2-2	x	634	662	1.043	0.5621	0.7552
EPHA2	EPHA2-3	x	900	1011	1.112	0.05367	0.2045
EPHA2	EPHA2-4	x	533	524	0.984	0.8117	0.9126
EPHA2	EPHA2-5	x	1290	1248	0.972	0.6557	0.8221
EPHA2	EPHA2-6	x	830	714	0.873	0.02708	0.1371
EPHA2	EPHA2-7	x	402	415	1.027	0.7386	0.8741
EPHA2	EPHA2-8	x	695	652	0.945	0.3827	0.6138
EPHA3	EPHA3-1	x	821	849	1.029	0.6652	0.8274
EPHA3	EPHA3-2	x	1012	1003	0.992	0.8853	0.9464
EPHA3	EPHA3-3	x	1002	1131	1.119	0.03543	0.1597
EPHA3	EPHA3-4	x	1345	1248	0.933	0.2296	0.4679
EPHA3	EPHA3-5	x	818	738	0.915	0.1846	0.4108
EPHA3	EPHA3-6	x	696	674	0.972	0.645	0.8135
EPHA3	EPHA3-7	x	696	760	1.082	0.2238	0.4612
EPHA3	EPHA3-8	x	603	592	0.984	0.8114	0.9126
EPHA4	EPHA4-1	x	1029	1093	1.057	0.3277	0.5662
EPHA4	EPHA4-2	x	1716	1437	0.847	0.0005574	0.01447
EPHA4	EPHA4-3	x	905	800	0.899	0.09046	0.2735
EPHA4	EPHA4-4	x	869	800	0.928	0.2566	0.4934
EPHA4	EPHA4-5	x	535	528	0.989	0.8807	0.9445
EPHA4	EPHA4-6	x	442	533	1.173	0.03736	0.1642
EPHA4	EPHA4-7	x	738	820	1.098	0.1444	0.3584
EPHA4	EPHA4-8	x	805	846	1.048	0.4464	0.6668
EPHA5	EPHA5-1	x	1122	1135	1.01	0.8661	0.9361
EPHA5	EPHA5-2	x	1174	1010	0.872	0.0402	0.1722
EPHA5	EPHA5-3	x	1284	1150	0.903	0.05641	0.2098
EPHA5	EPHA5-4	x	1037	1023	0.992	0.8963	0.9529
EPHA5	EPHA5-5	x	451	416	0.934	0.3778	0.6103
EPHA5	EPHA5-6	x	545	596	1.083	0.2443	0.4817
EPHA5	EPHA5-7	x	891	770	0.88	0.07358	0.2441
EPHA5	EPHA5-8	x	761	745	0.986	0.8397	0.9258
EPHA6	EPHA6-1	x	995	927	0.937	0.2229	0.4607
EPHA6	EPHA6-2	x	671	718	1.058	0.4069	0.6358
EPHA6	EPHA6-3	x	528	704	1.268	0.00199	0.03026
EPHA6	EPHA6-4	x	1102	1054	0.96	0.4575	0.6743
EPHA6	EPHA6-5	x	793	842	1.055	0.4183	0.6451
EPHA6	EPHA6-6	x	953	905	0.954	0.4406	0.664
EPHA6	EPHA6-7	x	592	579	0.984	0.8281	0.9217
EPHA6	EPHA6-8	x	14	8	0.93	0.2946	0.534
EPHA7	EPHA7-1	x	1414	1357	0.962	0.518	0.7221
EPHA7	EPHA7-2	x	968	983	1.016	0.7822	0.9006
EPHA7	EPHA7-3	x	634	615	0.971	0.6518	0.8185
EPHA7	EPHA7-4	x	1452	1352	0.949	0.5767	0.7654
EPHA7	EPHA7-5	x	1093	1012	0.93	0.1723	0.3952
EPHA7	EPHA7-6	x	548	632	1.129	0.1024	0.2922
EPHA7	EPHA7-7	x	512	512	1	0.9968	0.9992
EPHA7	EPHA7-8	x	824	775	0.946	0.3937	0.6242
EPHA8	EPHA8-1	x	458	591	1.232	0.00659	0.06205
EPHA8	EPHA8-2	x	1258	1127	0.905	0.08588	0.2662
EPHA8	EPHA8-3	x	826	786	0.955	0.4644	0.6793
EPHA8	EPHA8-4	x	639	673	1.045	0.491	0.7007
EPHA8	EPHA8-5	x	621	564	0.92	0.2339	0.4727
EPHA8	EPHA8-6	x	784	709	0.912	0.1302	0.3351
EPHA8	EPHA8-7	x	940	931	0.991	0.8767	0.9421
EPHA8	EPHA8-8	x	671	707	1.049	0.4326	0.657
EPHB1	EPHB1-1	x	1172	1218	1.035	0.5146	0.7195
EPHB1	EPHB1-2	x	928	860	0.933	0.3012	0.539
EPHB1	EPHB1-3	x	504	596	1.151	0.05054	0.1989
EPHB1	EPHB1-4	x	1316	1223	0.931	0.2199	0.4578
EPHB1	EPHB1-5	x	638	587	0.934	0.3528	0.5883
EPHB1	EPHB1-6	x	708	613	0.88	0.0581	0.2142
EPHB1	EPHB1-7	x	402	389	0.973	0.7214	0.8641
EPHB1	EPHB1-8	x	1317	965	0.773	0.0002128	0.007023
EPHB2	EPHB2-1	x	1278	1206	0.95	0.4137	0.6416
EPHB2	EPHB2-2	x	467	752	1.505	5.099e-09	2.636e-06
EPHB2	EPHB2-3	x	1492	1413	0.954	0.4167	0.6438
EPHB2	EPHB2-4	x	992	935	0.949	0.3604	0.5954
EPHB2	EPHB2-5	x	444	544	1.175	0.04929	0.1963
EPHB2	EPHB2-6	x	760	763	1.005	0.9338	0.9709
EPHB2	EPHB2-7	x	461	565	1.195	0.007208	0.06434
EPHB2	EPHB2-8	x	535	759	1.352	1.288e-05	0.0009509
EPHB3	EPHB3-1	x	1810	1649	0.917	0.09246	0.2775
EPHB3	EPHB3-2	x	556	632	1.121	0.08031	0.2556
EPHB3	EPHB3-3	x	829	933	1.112	0.09193	0.2762
EPHB3	EPHB3-4	x	497	655	1.266	0.00108	0.02067
EPHB3	EPHB3-5	x	589	689	1.147	0.037	0.1634
EPHB3	EPHB3-6	x	990	828	0.856	0.02317	0.1243
EPHB3	EPHB3-7	x	433	513	1.146	0.09913	0.2874
EPHB3	EPHB3-8	x	778	787	1.01	0.866	0.9361
EPHB4	EPHB4-1	x	1239	864	0.722	2.423e-07	6.262e-05
EPHB4	EPHB4-2	x	967	965	0.998	0.9756	0.9882
EPHB4	EPHB4-3	x	418	492	1.146	0.07279	0.2425
EPHB4	EPHB4-4	x	1117	1091	0.977	0.6889	0.8449
EPHB4	EPHB4-5	x	787	761	0.97	0.6396	0.8099
EPHB4	EPHB4-6	x	163	292	1.479	3.919e-05	0.002181
EPHB4	EPHB4-7	x	454	528	1.138	0.08801	0.2697
EPHB4	EPHB4-8	x	281	393	1.284	0.005434	0.05455
EPHB6	EPHB6-1	x	645	712	1.083	0.2755	0.5141
EPHB6	EPHB6-2	x	944	982	1.038	0.5075	0.7143
EPHB6	EPHB6-3	x	815	827	1.014	0.8156	0.9147
EPHB6	EPHB6-4	x	603	597	0.992	0.9128	0.9613
EPHB6	EPHB6-5	x	647	602	0.942	0.4401	0.6636
EPHB6	EPHB6-6	x	673	629	0.944	0.3954	0.6254
EPHB6	EPHB6-7	x	458	578	1.204	0.02493	0.1308
EPHB6	EPHB6-8	x	969	903	0.935	0.2236	0.4612
ERBB2	ERBB2-1	x	830	845	1.016	0.7983	0.9076
ERBB2	ERBB2-2	x	605	648	1.061	0.3918	0.6221
ERBB2	ERBB2-3	x	835	827	0.99	0.8928	0.9509
ERBB2	ERBB2-4	x	711	715	1.004	0.9494	0.9765
ERBB2	ERBB2-5	x	615	676	1.081	0.238	0.4762
ERBB2	ERBB2-6	x	728	706	0.974	0.6759	0.8359
ERBB2	ERBB2-7	x	638	553	0.883	0.07663	0.249
ERBB2	ERBB2-8	x	372	338	0.93	0.4296	0.6537
ERBB3	ERBB3-1	x	583	594	1.016	0.8097	0.9126
ERBB3	ERBB3-2	x	913	760	0.844	0.003114	0.0402
ERBB3	ERBB3-3	x	943	886	0.942	0.33	0.5686
ERBB3	ERBB3-4	x	584	723	1.204	0.005647	0.05606
ERBB3	ERBB3-5	x	910	826	0.92	0.1883	0.4155
ERBB3	ERBB3-6	x	786	806	1.022	0.7317	0.8706
ERBB3	ERBB3-7	x	479	464	0.973	0.7037	0.8552
ERBB3	ERBB3-8	x	661	714	1.074	0.2402	0.4784
ERBB4	ERBB4-1	x	854	752	0.892	0.09085	0.2741
ERBB4	ERBB4-2	x	851	865	1.015	0.8043	0.9104
ERBB4	ERBB4-3	x	1203	1067	0.896	0.04974	0.1969
ERBB4	ERBB4-4	x	644	613	0.952	0.5191	0.7229
ERBB4	ERBB4-5	x	1033	1110	1.068	0.2391	0.4768
ERBB4	ERBB4-6	x	751	677	0.913	0.1675	0.3888
ERBB4	ERBB4-7	x	774	806	1.035	0.5743	0.7638
ERBB4	ERBB4-8	x	433	464	1.06	0.4376	0.6604
ERN1	ERN1-1	x	1058	983	0.933	0.2744	0.5135
ERN1	ERN1-2	x	966	870	0.909	0.1003	0.2886
ERN1	ERN1-3	x	715	787	1.089	0.1688	0.3902
ERN1	ERN1-4	x	6	8	1.02	0.7381	0.8737
ERN1	ERN1-5	x	658	640	0.976	0.7046	0.8556
ERN1	ERN1-6	x	644	579	0.91	0.1405	0.3516
ERN1	ERN1-7	x	588	692	1.157	0.02295	0.1236
ERN1	ERN1-8	x	993	847	0.87	0.03751	0.1646
ERN2	ERN2-1	x	1179	1087	0.932	0.2594	0.4979
ERN2	ERN2-2	x	832	865	1.036	0.602	0.7828
ERN2	ERN2-3	x	886	940	1.054	0.4579	0.6746
ERN2	ERN2-4	x	965	1014	1.044	0.4817	0.6927
ERN2	ERN2-5	x	563	556	0.988	0.8798	0.9438
ERN2	ERN2-6	x	748	634	0.863	0.02419	0.1277
ERN2	ERN2-7	x	367	422	1.11	0.2355	0.4735
ERN2	ERN2-8	x	720	813	1.112	0.08454	0.2637
ETNK1	ETNK1-1	x	985	845	0.875	0.04478	0.1849
ETNK1	ETNK1-2	x	596	283	0.552	7.038e-13	8.732e-10
ETNK1	ETNK1-3	x	598	478	0.82	0.005526	0.05521
ETNK1	ETNK1-4	x	835	831	0.995	0.9338	0.9709
ETNK1	ETNK1-5	x	831	538	0.685	1.29e-07	3.639e-05
ETNK1	ETNK1-6	x	509	547	1.063	0.3883	0.6191
ETNK1	ETNK1-7	x	537	338	0.683	2.05e-06	0.0002935
ETNK1	ETNK1-8	x	724	397	0.602	6.446e-11	5.713e-08
ETNK2	ETNK2-1	x	434	441	1.012	0.8746	0.9408
ETNK2	ETNK2-2	x	609	540	0.902	0.1627	0.3824
ETNK2	ETNK2-3	x	652	658	1.007	0.9158	0.9625
ETNK2	ETNK2-4	x	1186	1091	0.928	0.2823	0.5212
ETNK2	ETNK2-5	x	326	415	1.201	0.03589	0.1607
ETNK2	ETNK2-6	x	913	914	1	0.997	0.9992
ETNK2	ETNK2-7	x	772	669	0.882	0.06681	0.2312
ETNK2	ETNK2-8	x	910	819	0.908	0.09656	0.2833
EXOSC10	EXOSC10-1	x	322	273	0.886	0.1952	0.4233
EXOSC10	EXOSC10-2	x	749	663	0.899	0.1226	0.322
EXOSC10	EXOSC10-3	x	796	759	0.96	0.5228	0.725
EXOSC10	EXOSC10-4	x	433	511	1.13	0.1683	0.3897
EXOSC10	EXOSC10-5	x	685	822	1.179	0.007925	0.0681
EXOSC10	EXOSC10-6	x	630	717	1.115	0.1129	0.3087
EXOSC10	EXOSC10-7	x	263	245	0.942	0.501	0.7084
EXOSC10	EXOSC10-8	x	706	644	0.923	0.2215	0.4593
FASTK	FASTK-1	x	755	802	1.054	0.3834	0.6142
FASTK	FASTK-2	x	565	554	0.984	0.8046	0.9106
FASTK	FASTK-3	x	766	889	1.143	0.03902	0.1689
FASTK	FASTK-4	x	913	788	0.882	0.08931	0.2713
FASTK	FASTK-5	x	979	984	1.002	0.9706	0.9865
FASTK	FASTK-6	x	765	919	1.172	0.01796	0.1095
FASTK	FASTK-7	x	964	1024	1.056	0.3415	0.5791
FASTK	FASTK-8	x	829	741	0.905	0.09791	0.2849
FASTKD1	FASTKD1-1	x	784	730	0.937	0.2888	0.5291
FASTKD1	FASTKD1-2	x	671	613	0.921	0.2289	0.4675
FASTKD1	FASTKD1-3	x	852	841	0.988	0.8396	0.9258
FASTKD1	FASTKD1-4	x	657	754	1.117	0.1279	0.3324
FASTKD1	FASTKD1-5	x	592	689	1.139	0.07015	0.2372
FASTKD1	FASTKD1-6	x	1308	1325	1.013	0.8133	0.9133
FASTKD1	FASTKD1-7	x	603	760	1.228	0.001605	0.02667
FASTKD1	FASTKD1-8	x	396	352	0.913	0.2906	0.5304
FASTKD2	FASTKD2-1	x	1159	1185	1.02	0.7274	0.8683
FASTKD2	FASTKD2-2	x	572	624	1.076	0.2837	0.5225
FASTKD2	FASTKD2-3	x	966	1028	1.058	0.3162	0.5545
FASTKD2	FASTKD2-4	x	1145	1000	0.883	0.03134	0.1492
FASTKD2	FASTKD2-5	x	1134	1053	0.936	0.2556	0.4925
FASTKD2	FASTKD2-6	x	745	794	1.06	0.3212	0.5595
FASTKD2	FASTKD2-7	x	513	585	1.115	0.1542	0.3719
FASTKD2	FASTKD2-8	x	934	914	0.981	0.748	0.8818
FASTKD3	FASTKD3-1	x	1025	1107	1.07	0.29	0.53
FASTKD3	FASTKD3-2	x	1010	1141	1.118	0.05229	0.2014
FASTKD3	FASTKD3-3	x	921	819	0.897	0.1147	0.3108
FASTKD3	FASTKD3-4	x	735	727	0.989	0.8712	0.9394
FASTKD3	FASTKD3-5	x	499	589	1.154	0.03704	0.1635
FASTKD3	FASTKD3-6	x	784	878	1.109	0.08648	0.2668
FASTKD3	FASTKD3-7	x	818	776	0.951	0.4422	0.6647
FASTKD3	FASTKD3-8	x	980	862	0.89	0.04615	0.1878
FASTKD5	FASTKD5-1	x	862	890	1.026	0.6891	0.845
FASTKD5	FASTKD5-2	x	573	488	0.874	0.07851	0.252
FASTKD5	FASTKD5-3	x	1235	1310	1.055	0.3326	0.5709
FASTKD5	FASTKD5-4	x	780	737	0.949	0.4047	0.6344
FASTKD5	FASTKD5-5	x	370	440	1.152	0.06687	0.2312
FASTKD5	FASTKD5-6	x	773	813	1.044	0.5725	0.7632
FASTKD5	FASTKD5-7	x	928	984	1.051	0.4633	0.6789
FASTKD5	FASTKD5-8	x	860	750	0.886	0.06146	0.2209
FER	FER-1	x	851	854	1.002	0.9747	0.9882
FER	FER-2	x	987	984	0.999	0.9849	0.9926
FER	FER-3	x	1081	1029	0.964	0.5876	0.7726
FER	FER-4	x	744	677	0.919	0.2075	0.4406
FER	FER-5	x	614	678	1.086	0.2366	0.4749
FER	FER-6	x	631	708	1.111	0.09447	0.2802
FER	FER-7	x	594	609	1.023	0.7606	0.888
FER	FER-8	x	617	615	0.995	0.9373	0.9727
FES	FES-1	x	1012	858	0.869	0.0554	0.2078
FES	FES-2	x	986	950	0.965	0.5425	0.7419
FES	FES-3	x	1262	1216	0.965	0.522	0.7248
FES	FES-4	x	1019	936	0.926	0.2101	0.4447
FES	FES-5	x	835	759	0.919	0.1978	0.4257
FES	FES-6	x	692	841	1.194	0.002724	0.0373
FES	FES-7	x	641	795	1.204	0.006735	0.06245
FES	FES-8	x	529	523	0.989	0.8795	0.9438
FGFR1	FGFR1-1	x	1006	750	0.78	0.000518	0.01367
FGFR1	FGFR1-2	x	1059	1121	1.052	0.3552	0.5908
FGFR1	FGFR1-3	x	681	644	0.952	0.4696	0.6837
FGFR1	FGFR1-4	x	2029	2366	1.156	0.001456	0.02545
FGFR1	FGFR1-5	x	585	605	1.029	0.7019	0.8543
FGFR1	FGFR1-6	x	544	529	0.978	0.746	0.8806
FGFR1	FGFR1-7	x	351	487	1.282	0.003733	0.04422
FGFR1	FGFR1-8	x	646	405	0.703	4.567e-05	0.002442
FGFR2	FGFR2-1	x	628	570	0.923	0.2605	0.4987
FGFR2	FGFR2-2	x	808	973	1.183	0.00451	0.04917
FGFR2	FGFR2-3	x	468	546	1.141	0.06647	0.2308
FGFR2	FGFR2-4	x	425	448	1.047	0.5516	0.7468
FGFR2	FGFR2-5	x	777	721	0.934	0.3183	0.5568
FGFR2	FGFR2-6	x	481	605	1.212	0.009315	0.07466
FGFR2	FGFR2-7	x	706	761	1.068	0.2907	0.5304
FGFR2	FGFR2-8	x	39	37	0.993	0.9398	0.9731
FGFR3	FGFR3-1	x	836	847	1.012	0.8483	0.9302
FGFR3	FGFR3-2	x	415	374	0.921	0.2812	0.5199
FGFR3	FGFR3-3	x	710	732	1.028	0.6428	0.8116
FGFR3	FGFR3-4	x	781	797	1.018	0.7933	0.9057
FGFR3	FGFR3-5	x	258	322	1.189	0.04077	0.1739
FGFR3	FGFR3-6	x	559	460	0.849	0.02891	0.1425
[truncated: 4,206 more rows]

## Sheet: Fig1b center right
Gene statistics - PMA
GeneSymbol	Type	TotalGuides	HitsDown	HitsUp	MinFoldChange	MedianFoldChange	MaxFoldChange	rhoDepleted	pvalueDepleted	fdrDepleted	rhoEnriched	pvalueEnriched	fdrEnriched
PLK1	p	8	5	0	0.651	0.7115	1.166	2.059e-09	5.236e-06	0.001	0.5957	0.7839	1
CHEK1	p	8	4	0	0.62	0.7625	0.902	3.912e-09	5.236e-06	0.001	1	1	1
ACTR2	p	8	6	0	0.575	0.739	1.051	1.094e-08	5.236e-06	0.001	0.9617	0.9611	1
ETNK1	x	8	5	0	0.552	0.7525	1.063	3.768e-08	5.236e-06	0.001	0.9406	0.9474	1
AURKB	p	8	4	0	0.623	0.814	0.934	1.547e-06	1.047e-05	0.001333	1	1	1
PDPK1	x	8	4	0	0.758	0.813	1.045	2.709e-06	1.047e-05	0.001333	0.9682	0.9655	1
MASTL	p	8	5	0	0.718	0.8305	1.119	2.082e-05	8.901e-05	0.0085	0.7858	0.8808	1
TPR	x	8	4	0	0.732	0.8235	0.98	2.213e-05	8.901e-05	0.0085	1	1	1
GUK1	p	8	4	0	0.724	0.838	0.972	3.294e-05	0.0001309	0.009818	1	1	1
CDK9	p	8	5	0	0.654	0.8305	1.21	3.351e-05	0.0001309	0.009818	0.4092	0.6421	1
PKMYT1	p	8	4	0	0.531	0.8305	1.123	3.781e-05	0.0001414	0.009818	0.7623	0.8673	1
CDK12	x	8	5	0	0.641	0.832	0.986	5.482e-05	0.0002251	0.01433	1	1	1
ARSG	x	8	2	0	0.768	0.9085	0.939	6.584e-05	0.0002827	0.01662	1	1	1
BRD2	x	8	3	0	0.724	0.889	0.94	7.08e-05	0.0003194	0.01743	1	1	1
SMG1	x	8	4	0	0.678	0.847	1.093	8.741e-05	0.0004188	0.02133	0.8699	0.9197	1
TRRAP	p	8	4	0	0.739	0.8455	0.961	0.0001011	0.0004869	0.02325	1	1	1
AURKA	x	8	3	0	0.623	0.8855	1.018	0.0001368	0.000644	0.02894	1	1	1
PRKCB	x	8	4	0	0.775	0.8545	0.976	0.0003294	0.001764	0.07489	1	1	1
PRPF4B	x	8	1	0	0.793	0.893	1.003	0.0003798	0.002	0.08042	1	1	1
CSK	x	8	2	0	0.798	0.8615	1.094	0.0005989	0.003005	0.1148	0.8659	0.9186	1
WEE1	p	8	1	0	0.778	0.869	1.113	0.0006723	0.00334	0.1215	0.5729	0.77	1
RFK	p	8	1	0	0.464	1.03	1.113	0.001289	0.007141	0.248	0.1791	0.3923	1
MAST2	x	8	3	0	0.769	0.8705	0.992	0.002182	0.01094	0.3497	1	1	1
PSKH1	x	8	2	0	0.82	0.8905	1.14	0.002189	0.01098	0.3497	0.6981	0.8341	1
CIT	x	8	3	0	0.759	0.959	1.163	0.002605	0.01393	0.404	0.6009	0.7867	1
TTBK1	x	8	1	0	0.845	0.8955	1.043	0.002624	0.01399	0.404	1	1	1
NOL9	p	8	2	0	0.72	0.927	1.041	0.002687	0.01428	0.404	1	1	1
BUB1	x	8	2	0	0.721	0.903	0.969	0.002858	0.0149	0.4066	1	1	1
CSNK2B	x	8	3	0	0.786	0.881	1.128	0.003337	0.01672	0.4404	0.7492	0.8602	1
PLAU	x	8	1	0	0.835	0.9265	1.162	0.003698	0.01811	0.4612	0.6032	0.7881	1
SRC	x	8	2	0	0.734	0.908	1.062	0.005368	0.02635	0.6313	0.7734	0.8736	1
SBK1	x	8	3	0	0.761	0.954	1.12	0.00583	0.02784	0.6313	0.7814	0.8781	1
CDK3	x	8	2	0	0.597	0.907	0.976	0.005925	0.02812	0.6313	1	1	1
TTK	x	8	2	0	0.752	0.9795	1.113	0.006151	0.02873	0.6313	0.412	0.6443	1
PKN2	x	8	2	0	0.802	0.883	1.128	0.006192	0.02892	0.6313	0.7504	0.8609	1
PLK3	x	8	3	0	0.724	0.894	1.123	0.006762	0.03158	0.6448	0.4916	0.7082	1
MAP3K7	x	8	0	0	0.876	0.8975	1.118	0.006843	0.03186	0.6448	0.6684	0.8189	1
AKT1	x	8	3	1	0.756	0.8965	1.211	0.00693	0.03207	0.6448	0.4059	0.6394	1
SGK3	x	8	1	1	0.827	0.978	1.383	0.007299	0.03316	0.6495	0.03179	0.1134	0.9579
NEK1	x	8	3	0	0.732	0.8895	1.137	0.007952	0.03612	0.6574	0.5966	0.7843	1
LRRK1	x	8	2	1	0.816	0.9505	1.271	0.008241	0.03701	0.6574	0.03396	0.1186	0.9579
DDR1	x	8	1	0	0.83	0.9105	1.2	0.008353	0.03727	0.6574	0.4494	0.6746	1
FGGY	x	8	2	0	0.836	0.9025	1.08	0.008586	0.03798	0.6574	0.9033	0.9309	1
EIF2AK4	x	8	1	0	0.817	0.904	1.167	0.008845	0.0387	0.6574	0.5898	0.7807	1
PRKD2	x	8	2	0	0.717	0.913	1.06	0.008848	0.03872	0.6574	0.947	0.951	1
IDNK	x	8	3	0	0.692	0.941	1.092	0.009183	0.04062	0.6652	0.872	0.9204	1
GTF2H1	p	8	3	0	0.736	0.9075	1.117	0.009421	0.04131	0.6652	0.7924	0.8845	1
FGFR1	x	8	2	2	0.703	1.004	1.282	0.009694	0.04213	0.6652	0.1778	0.3904	1
ATR	p	8	2	1	0.809	0.9495	1.2	0.009894	0.04266	0.6652	0.4517	0.6763	1
CAD	x	8	2	0	0.767	0.9795	1.106	0.01032	0.04499	0.6874	0.594	0.7831	1
MYLK3	x	8	0	0	0.893	0.9235	1.151	0.01113	0.04702	0.7044	0.4397	0.6666	1
JAK1	x	8	2	0	0.745	0.899	1.008	0.01145	0.04795	0.7045	1	1	1
CLK3	x	8	1	0	0.795	0.9245	0.989	0.01292	0.05431	0.7829	1	1	1
DAPK2	x	8	2	0	0.792	0.9075	1.123	0.01346	0.0557	0.788	0.5207	0.7313	1
CSNK1A1	x	8	2	1	0.743	0.911	1.179	0.01397	0.05699	0.7916	0.5414	0.7467	1
INSR	x	8	2	0	0.743	0.976	1.146	0.01429	0.05868	0.8006	0.3149	0.5625	1
CKMT1B	x	8	1	1	0.839	0.9155	1.308	0.01499	0.06069	0.8041	0.1161	0.2992	1
SRM	x	8	1	1	0.829	0.909	1.297	0.0151	0.06105	0.8041	0.1322	0.3246	1
MEX3B	x	8	1	2	0.633	1.022	1.351	0.01537	0.06256	0.8101	0.002602	0.0136	0.7116
CDK14	x	8	1	1	0.635	1.023	1.29	0.01664	0.06691	0.844	0.148	0.3481	1
GALK1	x	8	2	1	0.846	0.9115	1.283	0.01714	0.06807	0.844	0.1336	0.3266	1
PRKCI	x	8	1	1	0.832	0.904	1.289	0.0173	0.06851	0.844	0.1491	0.3497	1
STK32A	x	8	1	1	0.825	0.9245	1.193	0.01771	0.0696	0.844	0.3006	0.5485	1
FN3K	x	8	2	0	0.742	0.9155	1.25	0.01806	0.07156	0.8542	0.2716	0.5149	1
PDGFRA	x	8	0	0	0.89	0.946	1.142	0.01917	0.07414	0.8714	0.701	0.8357	1
MAPKAPK2	x	8	1	0	0.849	0.9065	1.157	0.01942	0.07574	0.8744	0.6283	0.8001	1
FGFR4	x	8	0	1	0.825	0.9305	1.215	0.01983	0.07669	0.8744	0.386	0.6231	1
ACVR1B	x	8	1	1	0.775	1.068	1.323	0.02061	0.0797	0.8839	0.06983	0.2052	0.9855
DAPK1	x	8	1	0	0.804	0.9115	1.094	0.02086	0.08025	0.8839	0.865	0.9184	1
SPEG	x	8	1	0	0.788	0.9715	1.119	0.0212	0.08105	0.8839	0.7149	0.8428	1
MST1	x	8	1	1	0.798	0.91	1.244	0.02167	0.08214	0.8839	0.2438	0.4794	1
BAZ1B	x	8	3	1	0.778	0.9255	1.26	0.02209	0.08418	0.8932	0.2448	0.4812	1
CDK11A	x	8	1	0	0.825	0.9115	1.063	0.02309	0.08764	0.9072	0.8213	0.9002	1
MVK	p	8	1	0	0.789	0.907	1.171	0.02318	0.08787	0.9072	0.469	0.6904	1
CDK7	p	8	1	1	0.652	1.02	1.378	0.02424	0.09134	0.9305	0.03554	0.1231	0.9579
MAPK7	x	8	0	1	0.87	0.9205	1.252	0.02499	0.09309	0.9317	0.2677	0.51	1
RIPK3	x	8	2	1	0.779	0.936	1.175	0.02534	0.09391	0.9317	0.5536	0.7561	1
TNIK	x	8	1	0	0.808	0.921	1.105	0.02627	0.09706	0.9455	0.8326	0.9066	1
PHKG2	x	8	2	0	0.804	0.931	1.084	0.02653	0.09777	0.9455	0.891	0.9262	1
PIK3CD	x	8	1	0	0.779	0.9305	1.168	0.0287	0.1042	0.9952	0.3776	0.6159	1
CDK11B	x	8	1	0	0.667	0.936	1.101	0.02928	0.1065	1	0.8461	0.9121	1
BRD4	x	8	0	0	0.827	0.924	1.084	0.03015	0.1083	1	0.8898	0.9258	1
PFKL	x	8	1	0	0.814	0.921	1.108	0.03047	0.1091	1	0.8248	0.9024	1
ACVR1	x	8	2	0	0.677	1.018	1.127	0.03053	0.11	1	0.2221	0.4513	1
STK19	x	8	1	1	0.787	0.9685	1.182	0.03157	0.1124	1	0.3497	0.5925	1
SRMS	x	8	1	0	0.68	1.003	1.163	0.03304	0.1171	1	0.3302	0.5763	1
MAPK14	x	8	1	0	0.834	0.9205	1.148	0.034	0.1192	1	0.4616	0.6845	1
PAK2	x	8	0	1	0.905	0.9255	1.192	0.03424	0.1197	1	0.3461	0.5896	1
BMPR1A	x	8	2	0	0.777	1.023	1.086	0.0345	0.1209	1	0.5597	0.7604	1
PRKDC	x	8	2	0	0.689	0.9895	1.04	0.03476	0.1213	1	1	1	1
DYRK2	x	8	2	0	0.808	0.9655	1.147	0.03559	0.1241	1	0.5369	0.7438	1
PI4KB	x	8	1	0	0.683	1.005	1.094	0.03679	0.1273	1	0.8666	0.9189	1
NEK2	x	8	0	0	0.812	0.9245	1.223	0.03778	0.129	1	0.3629	0.6035	1
TGFBR1	x	8	1	2	0.812	0.9795	1.209	0.03835	0.1308	1	0.1475	0.347	1
PIKFYVE	x	8	3	0	0.832	0.939	1.115	0.03848	0.1311	1	0.6635	0.8166	1
STRADA	x	8	2	0	0.806	0.9645	1.086	0.03981	0.1346	1	0.7847	0.88	1
RPS6KA5	x	8	1	1	0.824	0.923	1.308	0.04015	0.1352	1	0.1173	0.3011	1
MKNK1	x	8	0	1	0.847	0.935	1.328	0.0411	0.1376	1	0.0832	0.2343	0.9898
FLT4	x	8	2	0	0.832	0.9665	1.2	0.04146	0.1383	1	0.4243	0.654	1
CRKL	x	8	2	1	0.765	0.958	1.259	0.04185	0.1397	1	0.08322	0.2344	0.9898
PFKFB1	x	8	2	0	0.796	0.968	1.172	0.04214	0.1403	1	0.4681	0.6896	1
DOLK	p	8	2	0	0.795	0.93	1.106	0.04224	0.1404	1	0.7142	0.8425	1
RPS6KA1	x	8	2	0	0.784	0.9285	1.171	0.04273	0.1412	1	0.5681	0.7666	1
MAPK3	x	8	2	1	0.809	1.001	1.225	0.04282	0.1414	1	0.3527	0.5951	1
PRKCE	x	8	1	0	0.818	0.932	1.037	0.04307	0.1428	1	1	1	1
CDK18	x	8	1	0	0.849	0.979	1.173	0.04316	0.1429	1	0.5643	0.764	1
CSNK1A1L	x	8	2	0	0.81	0.991	1.132	0.04362	0.1437	1	0.5078	0.7214	1
BMPR2	x	8	1	0	0.694	0.9565	1.15	0.04425	0.1457	1	0.6587	0.8145	1
CMPK1	p	8	2	2	0.706	1.088	1.307	0.04512	0.1473	1	0.03106	0.1112	0.9579
FGFRL1	x	8	0	0	0.821	0.963	1.084	0.04577	0.1493	1	0.6877	0.8285	1
EPHB1	x	8	1	0	0.773	0.9335	1.151	0.0462	0.1498	1	0.6541	0.8122	1
TGFBR2	x	8	1	0	0.703	1.015	1.098	0.04673	0.1515	1	0.4535	0.6778	1
DGKD	x	8	0	0	0.859	0.931	1.182	0.04684	0.1517	1	0.4071	0.6401	1
FXN	x	8	2	1	0.739	1.03	1.298	0.04726	0.1526	1	0.1311	0.323	1
IPPK	x	8	0	0	0.853	0.9245	1.08	0.04733	0.1527	1	0.9019	0.9303	1
PAK7	x	8	1	3	0.706	1.078	1.34	0.05043	0.1604	1	0.01368	0.05595	0.9483
PASK	x	8	1	0	0.831	0.9565	1.069	0.05049	0.1605	1	0.929	0.9415	1
CAMKK1	x	8	0	1	0.859	0.923	1.233	0.05367	0.1674	1	0.3172	0.5648	1
CKS2	x	8	0	0	0.874	0.93	1.111	0.05402	0.168	1	0.4905	0.7074	1
PFKFB2	x	8	2	0	0.812	0.975	1.123	0.05586	0.1726	1	0.5271	0.7363	1
STK16	x	8	2	1	0.822	0.9545	1.187	0.05626	0.1733	1	0.4067	0.6397	1
MAP2K1	x	8	1	0	0.836	0.928	1.027	0.05682	0.1747	1	1	1	1
CDC42BPG	x	8	2	0	0.803	0.9605	1.211	0.05685	0.1749	1	0.3644	0.6045	1
PGM2L1	x	8	1	0	0.75	0.971	1.164	0.05735	0.1757	1	0.2285	0.4597	1
TTN	x	8	1	1	0.817	0.934	1.29	0.0587	0.1787	1	0.1458	0.3449	1
DTYMK	p	8	0	1	0.823	0.956	1.256	0.05885	0.179	1	0.1327	0.3252	1
EPHB4	x	8	1	2	0.722	1.068	1.479	0.05902	0.1801	1	0.006429	0.03005	0.8572
TYK2	x	8	1	0	0.792	0.9265	1.009	0.06113	0.1846	1	1	1	1
CIB1	x	8	1	0	0.822	0.949	1.077	0.06121	0.1848	1	0.9109	0.9338	1
PKM	x	8	0	0	0.837	1.021	1.062	0.06152	0.1859	1	0.8119	0.8949	1
CAMK2B	x	8	1	0	0.823	0.9505	1.029	0.06193	0.1867	1	1	1	1
NME6	x	8	0	0	0.864	0.932	1.065	0.06218	0.187	1	0.9379	0.9459	1
GALK2	x	8	1	0	0.797	0.9555	1.045	0.06258	0.1878	1	0.9684	0.9657	1
AXL	x	8	0	0	0.88	0.9405	1.125	0.06258	0.1878	1	0.7579	0.865	1
NTRK3	x	8	0	1	0.87	0.9395	1.224	0.06297	0.1893	1	0.3603	0.6012	1
CDK1	p	8	1	1	0.748	0.9315	1.4	0.06305	0.1894	1	0.02424	0.09219	0.9579
PKN3	x	8	2	0	0.847	1.037	1.187	0.06382	0.1907	1	0.1057	0.2801	1
DCLK2	x	8	2	0	0.727	1.008	1.157	0.06512	0.1944	1	0.2187	0.4467	1
LRPPRC	x	8	0	2	0.862	0.977	1.22	0.06513	0.1945	1	0.08377	0.2353	0.9898
LYN	x	8	0	0	0.868	0.9625	1.167	0.06681	0.198	1	0.5892	0.7804	1
CKB	x	8	1	1	0.819	0.9635	1.262	0.06745	0.1989	1	0.2367	0.4704	1
LMTK3	x	8	1	0	0.731	1.002	1.123	0.06755	0.1997	1	0.428	0.6571	1
PAPSS1	x	8	1	1	0.836	0.946	1.331	0.06833	0.2011	1	0.07721	0.2218	0.9898
ABL1	x	8	1	0	0.777	0.9895	1.192	0.07053	0.206	1	0.4808	0.7	1
RIOK3	x	8	1	1	0.848	0.932	1.347	0.07199	0.2092	1	0.06147	0.186	0.9855
NME1	x	8	1	0	0.732	0.985	1.208	0.07239	0.2104	1	0.1506	0.3517	1
NAGK	x	8	2	0	0.817	0.9395	1.137	0.07245	0.2106	1	0.7201	0.8453	1
MAPK1	x	8	1	0	0.849	0.9415	1.157	0.07271	0.2109	1	0.6262	0.7991	1
SRPK1	x	8	2	1	0.786	1.002	1.347	0.07281	0.2113	1	0.06025	0.1834	0.9855
GCK	x	8	2	1	0.815	1.025	1.289	0.07318	0.2118	1	0.1425	0.3397	1
MTOR	x	8	0	0	0.833	0.9345	1.032	0.07374	0.2135	1	1	1	1
PRPS1L1	x	8	2	0	0.815	0.9985	1.059	0.075	0.2164	1	0.5888	0.7802	1
PI4K2A	x	8	2	0	0.758	1.032	1.091	0.07574	0.2176	1	0.3595	0.6007	1
TESK1	x	8	1	0	0.737	0.9525	1.117	0.076	0.2188	1	0.7915	0.884	1
NRBP2	x	8	0	0	0.893	0.9435	1.102	0.07642	0.2193	1	0.5552	0.7572	1
PIK3R5	x	8	0	0	0.872	0.9745	1.081	0.07643	0.2194	1	0.7821	0.8785	1
ULK2	x	8	2	0	0.814	0.9565	1.152	0.07758	0.2218	1	0.3043	0.5523	1
PDK1	x	8	0	0	0.84	0.936	1.195	0.07794	0.2221	1	0.4683	0.6899	1
[truncated: 606 more rows]

## Sheet: Fig1b lower left
Guide statistics - αIgM/PMA
[truncated: 6,205 more rows]

## Sheet: Fig1b lower right
Gene statistics - αIgM/PMA
[truncated: 765 more rows]

[truncated: 17 more sheets: Fig 2b, Fig 3, Fig 4a, Fig 4b, Fig 4c, Fig 4d, Fig S1a, Fig S2a, Fig S2b, Fig S2cd left, Fig S2cd right, Fig S3, Fig S4, Fig S5, Fig S6a, Fig S6b, Fig S6c]
